# Supplementary material for: VE-Cadherin modulates β-catenin/TCF-4 to enhance Vasculogenic Mimicry
Source: Cell Death Dis. 2023 Feb 17;14(2):135. doi: 10.1038/s41419-023-05666-7 (PMC9935922; doi:10.1038/s41419-023-05666-7)
Supplement: Supplementary file 5 — Table S1 [file 41419_2023_5666_MOESM5_ESM.xlsx]

## Sheet: Proteins
Checked	Master	Accession	Description	Coverage	# Peptides	# PSMs	# Unique Peptides	# Protein Groups	# AAs	MW [kDa]	calc. pI	Score Sequest HT	# Peptides Sequest HT
FALSE	Master Protein	P08670	Vimentin OS=Homo sapiens OX=9606 GN=VIM PE=1 SV=4	88.8412	79	401	70	1	466	53.619	5.12	1070.92	79
	Checked	Confidence	Sequence	Modifications	Qvality PEP	Qvality q-value	# Protein Groups	# Proteins	# PSMs	Master Protein Accessions	# Missed Cleavages	Theo. MH+ [Da]	XCorr Sequest HT	Confidence Sequest HT	Percolator q-Value Sequest HT	Percolator PEP Sequest HT
	FALSE	High	DVRQQYESVAAK		0.000128309	0	1	1	3	P08670	1	1393.71	3.37411	High	0.0003121	0.002256
	FALSE	High	TVETRDGQVINETSQHHDDLE		7.00862e-10	0	1	1	10	P08670	1	2423.11	5.41915	High	0	2.447e-10
	FALSE	High	QVQSLTCEVDALKGTNESLER	1xCarbamidomethyl [C7]	1.37968e-07	0	1	1	9	P08670	1	2377.17	5.1234	High	0	6.238e-08
	FALSE	High	SKFADLSEAANR		6.66782e-05	0	1	1	2	P08670	1	1308.65	4.14467	High	0.0003121	0.001152
	FALSE	High	RQVQSLTCEVDALKGTNESLER	1xCarbamidomethyl [C8]	4.75382e-10	0	1	1	3	P08670	2	2533.27	7.20596	High	0	1.622e-10
	FALSE	High	VELQELNDRFANYIDKVR		1.68838e-10	0	1	1	2	P08670	2	2222.16	5.10697	High	0	5.502e-11
	FALSE	High	DGQVINETSQHHDDLE		8.44221e-05	0	1	1	3	P08670	0	1836.8	3.21888	High	0.0006499	0.006176
	FALSE	High	EKLQEEMLQREEAENTLQSFR	1xOxidation [M7]	1.36393e-06	0	1	1	1	P08670	2	2624.26	4.69005	High	0	6.861e-07
	FALSE	High	EKLQEEMLQREEAENTLQSFR		7.73546e-06	0	1	1	3	P08670	2	2608.27	4.54373	High	0	4.24e-06
	FALSE	High	ETNLDSLPLVDTHSK		1.34332e-06	0	1	1	4	P08670	0	1668.84	3.42106	High	0	6.745e-07
	FALSE	High	ILLAELEQLKGQGK		6.79657e-06	0	1	1	33	P08670	1	1539.91	4.15148	High	0	3.705e-06
	FALSE	High	FLEQQNKILLAELEQLKGQGK		7.09057e-13	0	1	1	42	P08670	2	2427.36	7.40097	High	0	1.76e-13
	FALSE	High	VEVERDNLAEDIMR		5.22726e-07	0	1	1	6	P08670	1	1688.83	3.59339	High	0	2.524e-07
	FALSE	High	VEVERDNLAEDIMR	1xOxidation [M13]	1.65003e-08	0	1	1	5	P08670	1	1704.82	4.38023	High	0	6.324e-07
	FALSE	High	FADLSEAANRNNDALR		0.000103682	0	1	1	6	P08670	1	1776.86	3.30683	High	0	6.445e-05
	FALSE	High	VESLQEEIAFLKK		1.4773e-05	0	1	1	2	P08670	1	1533.85	3.06825	High	0	1.073e-05
	FALSE	High	ETNLDSLPLVDTHSKR		5.47152e-07	0	1	1	8	P08670	1	1824.95	4.52257	High	0	2.643e-07
	FALSE	High	HLREYQDLLNVK		2.71595e-05	0	4	4	16	P17661; P08670; P07197; Q16352	1	1527.83	4.22901	High	0	1.588e-05
	FALSE	High	LGDLYEEEMRELRR	1xOxidation [M9]	0.000195008	0	1	1	2	P08670	2	1824.89	3.06516	High	0.0001942	0.0007655
	FALSE	High	QQYESVAAKNLQEAEEWYKSK		4.20758e-06	0	1	1	3	P08670	2	2529.23	4.25251	High	0	2.238e-06
	FALSE	High	NLQEAEEWYKSK		3.21104e-05	0	1	2	12	P08670	1	1524.73	3.53839	High	0.0001942	0.0003866
	FALSE	High	TLLIKTVETRDGQVINETSQHHDDLE		6.8485e-06	0	1	1	2	P08670	2	2991.5	4.82758	High	0	3.732e-06
	FALSE	High	LQEEMLQREEAENTLQSFRQDVDNASLAR	1xOxidation [M5]	2.51726e-07	0	1	1	2	P08670	2	3436.64	6.22044	High	0	1.172e-07
	FALSE	High	LQEEMLQREEAENTLQSFRQDVDNASLAR		5.51485e-11	0	1	1	3	P08670	2	3420.64	7.35016	High	0	1.693e-11
	FALSE	High	FADLSEAANRNNDALRQAK		3.37417e-06	0	1	1	2	P08670	2	2104.05	3.82361	High	0	1.781e-06
	FALSE	High	EMEENFAVEAANYQDTIGR	1xOxidation [M2]	3.13945e-09	0	1	1	2	P08670	0	2202.96	5.22265	High	0	1.181e-09
	FALSE	High	EMEENFAVEAANYQDTIGR		4.682e-10	0	1	1	3	P08670	0	2186.97	6.6865	High	0	1.596e-10
	FALSE	High	SLYASSPGGVYATR		8.44486e-09	0	1	1	35	P08670	0	1428.71	4.0934	High	0	3.314e-09
	FALSE	High	TNEKVELQELNDR		2.56544e-06	0	2	2	3	P17661; P08670	1	1587.8	4.3468	High	0	1.33e-06
	FALSE	High	EEAENTLQSFRQDVDNASLAR		2.46043e-07	0	1	1	1	P08670	1	2393.13	4.90728	High	0	1.142e-07
	FALSE	High	KVESLQEEIAFLK		1.55234e-06	0	1	1	2	P08670	1	1533.85	5.27953	High	0	7.898e-07
	FALSE	High	TNEKVELQELNDRFANYIDK		1.96546e-06	0	1	1	3	P08670	2	2439.22	5.15496	High	0	1.007e-06
	FALSE	High	QQYESVAAKNLQEAEEWYK		1.58205e-05	0	1	1	2	P08670	1	2314.1	4.80089	High	0	5.002e-05
	FALSE	High	FADLSEAANR		0.000163693	0	1	1	6	P08670	0	1093.53	3.79392	High	0	0.0001039
	FALSE	High	QMREMEENFAVEAANYQDTIGR	2xOxidation [M2; M5]	2.52668e-06	0	1	1	1	P08670	1	2634.16	3.79131	High	0	1.309e-06
	FALSE	High	QMREMEENFAVEAANYQDTIGR	1xOxidation [M]	2.19464e-05	0	1	1	2	P08670	1	2618.16	4.26409	High	0	1.264e-05
	FALSE	High	LLEGEESRISLPLPNFSSLNLR		2.6048e-06	0	1	1	1	P08670	1	2484.35	4.14076	High	0	1.354e-06
	FALSE	High	KVESLQEEIAFLKK		1.15811e-07	0	1	1	11	P08670	2	1661.95	6.18347	High	0	3.284e-07
	FALSE	High	VEVERDNLAEDIMRLR		4.48911e-07	0	1	1	2	P08670	2	1958.01	4.94001	High	0	2.151e-07
	FALSE	High	RQVDQLTNDKAR		4.89943e-06	0	1	1	2	P08670	2	1443.77	4.71742	High	0	2.625e-06
	FALSE	High	LLQDSVDFSLADAINTEFKNTR		7.19735e-09	0	1	1	16	P08670	1	2497.26	3.58369	High	0	0.0001161
	FALSE	High	QVQSLTCEVDALK	1xCarbamidomethyl [C7]	9.94429e-06	0	1	1	1	P08670	0	1490.75	3.35731	High	0	5.515e-06
	FALSE	High	LQEEMLQREEAENTLQSFR		3.16253e-05	0	1	1	2	P08670	1	2351.13	4.47986	High	0	2.123e-05
	FALSE	High	LQEEMLQREEAENTLQSFR	1xOxidation [M5]	7.14278e-09	0	1	1	1	P08670	1	2367.12	6.04876	High	0	2.783e-09
	FALSE	High	FLEQQNKILLAELEQLK		2.64475e-06	0	1	1	2	P08670	1	2057.16	5.42625	High	0	1.377e-06
	FALSE	High	RMFGGPGTASRPSSSR		6.22636e-05	0	1	1	1	P08670	1	1650.81	4.17266	High	0	3.781e-05
	FALSE	High	LLQDSVDFSLADAINTEFK		1.82191e-10	0	1	1	3	P08670	0	2126.07	6.53837	High	0	4.46e-09
	FALSE	High	VESLQEEIAFLK		1.08954e-05	0	1	1	1	P08670	0	1405.76	4.11405	High	0	6.087e-06
	FALSE	High	LQDEIQNMKEEMAR	2xOxidation [M8; M12]	0.000183489	0	1	1	2	P08670	1	1766.8	2.99725	High	0	0.0001178
	FALSE	High	LQDEIQNMKEEMAR	1xOxidation [M12]	6.79657e-06	0	1	1	1	P08670	1	1750.81	3.76348	High	0	3.712e-06
	FALSE	High	LQDEIQNMKEEMAR		5.03206e-07	0	1	1	2	P08670	1	1734.81	5.20569	High	0	2.42e-07
	FALSE	High	ISLPLPNFSSLNLR		2.16148e-05	0	1	1	7	P08670	0	1570.9	3.37644	High	0.0001942	0.0004508
	FALSE	High	LGDLYEEEMRELRR		0.000241322	0.000234744	1	1	3	P08670	2	1808.9	3.23307	High	0.0003121	0.001308
	FALSE	High	SRLGDLYEEEMRELR		0.000928582	0.000234744	1	1	3	P08670	2	1895.93	3.66689	High	0.0001942	0.0006428
	FALSE	High	TLLIKTVETR		0.000332211	0.000234744	1	1	2	P08670	1	1173.72	3.11084	High	0.0001942	0.0002194
	FALSE	High	SYVTTSTRTYSLGSALRPSTSR		0.000278865	0.000234744	1	1	2	P08670	1	2391.23	4.56788	High	0.0003121	0.001512
	FALSE	High	MALDIEIATYR	1xOxidation [M1]	0.00036398	0.000234744	1	2	1	P08670	0	1311.66	2.92645	High	0.0001942	0.0002401
	FALSE	High	VELQELNDR		0.000601557	0.000234744	2	2	1	P17661; P08670	0	1115.57	3.16255	High	0.0001942	0.0004072
	FALSE	High	NLQEAEEWYK		0.000512671	0.000234744	1	2	32	P08670	0	1309.61	3.58439	High	0.0001942	0.000357
	FALSE	High	QVDQLTNDKAR		0.000700518	0.000234744	1	1	3	P08670	1	1287.67	3.50302	High	0.0001942	0.0004774
	FALSE	High	LGDLYEEEMRELR		0.000634491	0.000234744	1	1	3	P08670	1	1652.79	3.17476	High	0.0001942	0.0004328
	FALSE	High	SRLGDLYEEEMR		0.000389787	0.000234744	1	1	2	P08670	1	1497.7	3.98153	High	0.0001942	0.0002581
	FALSE	High	RQVDQLTNDK		0.000305532	0.000234744	1	1	2	P08670	1	1216.63	4.07316	High	0.0001942	0.0002005
	FALSE	High	ISLPLPNFSSLNLRETNLDSLPLVDTHSKR		0.0020995	0.000378888	1	1	1	P08670	2	3376.82	3.22222	High	0.0003121	0.001518
	FALSE	High	KLLEGEESR		0.00321944	0.000378888	4	5	2	P08729; P17661; P08670; P05787	1	1060.56	2.94055	High	0.0003121	0.00238
	FALSE	High	QDVDNASLAR		0.00377963	0.000378888	1	1	1	P08670	0	1088.53	2.72172	High	0.0003121	0.002805
	FALSE	High	ILLAELEQLK		0.00331932	0.000378888	1	1	6	P08670	0	1169.71	2.98003	High	0.0003121	0.00246
	FALSE	High	SKFADLSEAANRNNDALR		0.00270087	0.000378888	1	1	2	P08670	2	1991.99	3.70321	High	0.0003121	0.001968
	FALSE	High	LGDLYEEEMR		0.00291517	0.000378888	1	1	1	P08670	0	1254.57	2.88833	High	0.0003121	0.002144
	FALSE	High	LGDLYEEEMR	1xOxidation [M9]	0.00196017	0.000378888	1	1	1	P08670	0	1270.56	2.51266	High	0.0003121	0.00141
	FALSE	High	DNLAEDIMR		0.00239034	0.000378888	1	1	1	P08670	0	1076.5	2.94552	High	0.0003121	0.001742
	FALSE	High	EEAENTLQSFR		0.00259971	0.000378888	1	1	1	P08670	0	1323.62	3.00416	High	0.0003121	0.001894
	FALSE	High	FANYIDKVR		0.00214811	0.000378888	1	1	1	P08670	1	1125.61	2.56225	High	0.0003121	0.001547
	FALSE	High	QAKQESTEYR		0.0044037	0.000556714	1	1	1	P08670	1	1239.6	1.48049	High	0.0004589	0.003311
	FALSE	High	EKLQEEMLQR		0.00468134	0.000709196	1	1	1	P08670	1	1303.67	2.63273	High	0.0005831	0.003517
	FALSE	High	MFGGPGTASRPSSSR	1xOxidation [M1]	0.0144014	0.00102354	1	1	1	P08670	0	1510.71	2.28183	High	0.0008399	0.01144
	FALSE	High	QVDQLTNDK		0.0145118	0.00102354	1	1	1	P08670	0	1060.53	2.50842	High	0.0008399	0.01154
	FALSE	High	QQYESVAAK		0.014962	0.00102354	1	1	3	P08670	0	1023.51	2.56838	High	0.0008399	0.01379
	FALSE	High	SYVTTSTR		0.0160263	0.00102354	1	1	7	P08670	0	914.458	2.11533	High	0.0008399	0.01289
	FALSE	High	LLEGEESR		0.0183858	0.00102354	4	6	1	P08729; P17661; P08670; P05787	0	932.468	2.01871	High	0.0008399	0.01484
	FALSE	High	FANYIDK		0.0195422	0.00116053	1	1	1	P08670	0	870.436	2.73392	High	0.0009535	0.01588
	FALSE	High	TYSLGSALRPSTSR		0.024556	0.00166414	1	1	2	P08670	0	1495.79	2.08283	High	0.001535	0.02648
	FALSE	High	GTNESLER		0.0264943	0.00166414	1	2	1	P08670	0	905.432	2.54835	High	0.001363	0.02187
	FALSE	High	MFGGPGTASRPSSSR		0.0273111	0.00177569	1	1	3	P08670	0	1494.71	3.11939	High	0.003772	0.05603
	FALSE	High	SLYASSPGGVYATRSSAVR		0.0364091	0.00223045	1	1	1	P08670	1	1928.98	2.85028	High	0.001827	0.0305
	FALSE	High	SVSSSSYR		0.0369622	0.00223045	1	1	1	P08670	0	872.411	1.83215	High	0.001827	0.03102
	FALSE	High	VRFLEQQNK		0.0380932	0.00233544	4	18	1	P08729; P08670; P05787; P13647	1	1161.64	2.71546	High	0.001911	0.03196
	FALSE	High	FLEQQNK		0.0429618	0.00256987	4	18	2	P08729; P08670; P05787; P13647	0	906.468	2.3794	High	0.002103	0.03639
	FALSE	High	VEVERDNLAEDIMRLR	1xOxidation [M13]	0.0670982	0.00483765	1	1	1	P08670	2	1974.01	2.66416	High	0.004147	0.05827
	FALSE	High	EKLQEEMLQR	1xOxidation [M7]	0.0716739	0.00562516	1	1	1	P08670	1	1319.66	2.09274	High	0.004881	0.06251
	FALSE	High	NNDALRQAK		0.111908	0.00895107	2	2	1	P17661; P08670	1	1029.54	2.14346	High	0.008031	0.09949
	FALSE	High	EYQDLLNVK		0.113494	0.0090471	6	6	1	P17661; P08670; P07196; P12036; P07197; Q16352	0	1121.58	2.33547	High	0.008388	0.1011
FALSE	Master Protein	Q15149	Plectin OS=Homo sapiens OX=9606 GN=PLEC PE=1 SV=3	47.801	213	265	213	1	4684	531.466	5.96	812.749	213
	Checked	Confidence	Sequence	Modifications	Qvality PEP	Qvality q-value	# Protein Groups	# Proteins	# PSMs	Master Protein Accessions	# Missed Cleavages	Theo. MH+ [Da]	XCorr Sequest HT	Confidence Sequest HT	Percolator q-Value Sequest HT	Percolator PEP Sequest HT
	FALSE	High	SLVPAAELLESR		0.000119814	0	1	1	1	Q15149	0	1284.72	2.47949	High	0	7.535e-05
	FALSE	High	LGFHLPLEVAYQR		1.40085e-07	0	1	1	2	Q15149	0	1542.84	4.51051	High	0	6.302e-08
	FALSE	High	YASGSSASLGGPESAVA		7.7053e-05	0	1	1	1	Q15149	0	1510.7	2.96176	High	0	4.734e-05
	FALSE	High	AVTGYRDPYTGQSVSLFQALK		1.09377e-06	0	1	1	1	Q15149	1	2301.19	4.66433	High	0	5.459e-07
	FALSE	High	AVTGYRDPYSGSTISLFQAMQK		9.87027e-08	0	1	1	2	Q15149	1	2420.19	5.60948	High	0	4.391e-08
	FALSE	High	FRELAEEAAR		0.000136364	0	1	1	1	Q15149	1	1191.61	3.39328	High	0	8.592e-05
	FALSE	High	GIYQSLEGAVQAGQLK		4.73405e-05	0	1	1	1	Q15149	0	1661.89	3.19217	High	0	2.828e-05
	FALSE	High	LAQGHTTVDELAR		1.93576e-06	0	1	1	2	Q15149	0	1410.73	4.23337	High	0	9.946e-07
	FALSE	High	AGVVGPELHEQLLSAEK		7.94487e-07	0	1	1	1	Q15149	0	1776.95	4.06607	High	0	3.915e-07
	FALSE	High	AQAEVEGLGKGVAR		3.6269e-05	0	1	1	1	Q15149	1	1384.75	3.65819	High	0	2.144e-05
	FALSE	High	AALAHSEEVTASQVAATK		4.68136e-08	0	1	1	2	Q15149	0	1783.92	5.93497	High	0	1.995e-08
	FALSE	High	LTAEDLFEAR		9.24959e-05	0	1	1	1	Q15149	0	1164.59	3.31768	High	0	5.735e-05
	FALSE	High	LLDAQLATGGIVDPR		2.69575e-07	0	1	1	1	Q15149	0	1538.85	4.48336	High	0	1.258e-07
	FALSE	High	GYLNKDTHDQLSEPSEVR		1.68814e-08	0	1	1	2	Q15149	1	2088	5.90851	High	0	1.449e-06
	FALSE	High	VLADPSDDTKGFFDPNTHENLTYR		1.51164e-07	0	1	1	2	Q15149	1	2752.28	3.57685	High	0	6.852e-08
	FALSE	High	AVTGYKDPYTGQQISLFQAMQK		1.05307e-08	0	1	1	2	Q15149	1	2474.24	5.91549	High	0	4.192e-09
	FALSE	High	QEELYSELQAR		0.000112737	0	1	1	1	Q15149	0	1365.66	2.80931	High	0	7.039e-05
	FALSE	High	CVEDPETGLCLLPLTDKAAK	2xCarbamidomethyl [C1; C10]	2.53649e-07	0	1	1	2	Q15149	1	2230.11	4.13605	High	0	1.176e-07
	FALSE	High	LLEAAAQSTK		0.000147148	0	1	1	1	Q15149	0	1031.57	3.5477	High	0	9.297e-05
	FALSE	High	APVPASELLASGVLSR		9.39317e-07	0	1	1	2	Q15149	0	1566.88	4.56592	High	0	4.912e-06
	FALSE	High	SLAAEEEAAR		0.000146032	0	1	1	1	Q15149	0	1046.51	3.23661	High	0	9.238e-05
	FALSE	High	SMVEEGTGLRLLEAAAQSTK		9.60837e-05	0	1	1	1	Q15149	1	2091.08	2.28822	High	0	5.937e-05
	FALSE	High	AVTGYKDPYSGK		0.000175298	0	1	1	1	Q15149	1	1285.64	3.76195	High	0	0.000112
	FALSE	High	KGLVGPELHDR		5.57625e-06	0	1	1	2	Q15149	1	1220.67	4.53821	High	0	3.02e-06
	FALSE	High	WQAVLAQTDVR		6.66782e-05	0	1	1	1	Q15149	0	1286.69	3.32637	High	0	4.049e-05
	FALSE	High	SQVMDEATALQLR		3.72513e-06	0	1	1	2	Q15149	0	1461.74	4.21827	High	0	1.971e-06
	FALSE	High	GANVIAGVWLEEAGQK		2.8977e-06	0	1	1	1	Q15149	0	1641.86	4.1653	High	0	1.513e-06
	FALSE	High	CRPDQLTGLSLLPLSEK	1xCarbamidomethyl [C1]	1.83558e-08	0	1	1	3	Q15149	0	1927.03	5.30637	High	0	2.003e-08
	FALSE	High	SHRVPLDVACAR	1xCarbamidomethyl [C10]	1.61882e-07	0	1	1	2	Q15149	1	1380.72	4.11751	High	0	7.332e-08
	FALSE	High	VQSGSESVIQEYVDLR		1.65003e-08	0	1	1	1	Q15149	0	1808.9	4.98143	High	0	6.684e-09
	FALSE	High	QTNLENLDQAFSVAER		5.05159e-08	0	1	1	1	Q15149	0	1834.89	5.39363	High	0	2.164e-08
	FALSE	High	RKQEELQQLEQQR		0.000114466	0	1	1	3	Q15149	2	1712.9	4.25426	High	0	7.173e-05
	FALSE	High	LSVAAQEAAR		8.83668e-05	0	1	1	1	Q15149	0	1015.55	3.4707	High	0	5.44e-05
	FALSE	High	GYYSPYSVSGSGSTAGSR		9.04364e-09	0	1	1	1	Q15149	0	1782.79	4.01533	High	0	3.576e-09
	FALSE	High	RDDGTGQLLLPLSDAR		6.66782e-05	0	1	1	2	Q15149	1	1726.91	3.55298	High	0.0001942	0.0007339
	FALSE	High	EYGSCSHHYQQLLQSLEQGAQEESR	1xCarbamidomethyl [C5]	2.47887e-05	0	1	1	1	Q15149	0	2964.32	3.88437	High	0	1.444e-05
	FALSE	High	ARQEELYSELQAR		8.90579e-07	0	1	1	2	Q15149	1	1592.8	4.70178	High	0	1.968e-06
	FALSE	High	LREQLQLLEEQHR		0.000216932	0	1	1	2	Q15149	1	1691.92	4.29352	High	0	0.0001396
	FALSE	High	AYSDPSTGEPATYGELQQR		7.06022e-06	0	1	1	1	Q15149	0	2069.94	4.26699	High	0	3.863e-06
	FALSE	High	SQVEEELFSVR		0.000118906	0	1	1	1	Q15149	0	1322.66	3.66163	High	0	7.424e-05
	FALSE	High	VIDRELYQQLQR		3.86963e-06	0	1	1	2	Q15149	1	1560.85	4.47765	High	0	2.047e-06
	FALSE	High	SSSVGSSSSYPISPAVSR		7.44764e-08	0	1	1	1	Q15149	0	1754.86	5.04358	High	0	3.254e-08
	FALSE	High	TTVKDLSELGSVR		8.00419e-05	0	1	1	1	Q15149	1	1404.77	2.91583	High	0	4.933e-05
	FALSE	High	IAEQQKAQAEVEGLGK		5.51245e-05	0	1	1	1	Q15149	1	1698.9	3.65101	High	0	3.318e-05
	FALSE	High	LSAEAEKVLALPEPSPAAPTLR		4.66253e-05	0	1	1	1	Q15149	1	2260.25	3.7675	High	0	2.786e-05
	FALSE	High	VLALPEPSPAAPTLR		1.04885e-05	0	1	1	1	Q15149	0	1531.88	3.02055	High	0	5.833e-06
	FALSE	High	CITDPQTGLCLLPLKEK	2xCarbamidomethyl [C1; C10]	4.1601e-07	0	1	1	2	Q15149	1	1986.04	3.3576	High	0	1.983e-07
	FALSE	High	LQEDKEQMAQQLAEETQGFQR		3.17484e-06	0	1	1	1	Q15149	1	2507.18	3.55581	High	0	1.663e-06
	FALSE	High	DPYTGQSVSLFQALKK		5.22643e-05	0	1	1	2	Q15149	1	1781.94	3.16923	High	0	3.154e-05
	FALSE	High	LRQLAEEDLAQQR		8.70319e-05	0	1	1	1	Q15149	1	1569.83	3.93721	High	0	5.358e-05
	FALSE	High	LLDPEDVDVPQPDEK		2.96463e-06	0	1	1	1	Q15149	0	1708.83	4.10125	High	0	1.558e-06
	FALSE	High	RYASGSSASLGGPESAVA		3.34859e-06	0	1	1	1	Q15149	1	1666.8	3.77071	High	0	1.763e-06
	FALSE	High	AGEVERDLDKADSMIR		2.9757e-05	0	1	1	2	Q15149	2	1804.89	4.12287	High	0	1.744e-05
	FALSE	High	IAEQQKAQAEVEGLGKGVAR		0.000193529	0	1	1	1	Q15149	2	2082.13	4.03993	High	0	0.0001245
	FALSE	High	SGRQYDIDDAIAK		0.000177987	0	1	1	1	Q15149	1	1451.71	3.35643	High	0	0.0001137
	FALSE	High	EGLTSIEEVTKNLQK		1.05686e-05	0	1	1	3	Q15149	1	1688.91	3.38571	High	0	5.876e-06
	FALSE	High	MGIVGPEFKDKLLSAER		0.000176637	0	1	1	2	Q15149	2	1890.02	3.46288	High	0	0.0001133
	FALSE	High	CITDPQTGLCLLPLK	2xCarbamidomethyl [C1; C10]	5.34715e-05	0	1	1	1	Q15149	0	1728.9	3.13427	High	0	3.211e-05
	FALSE	High	GGELVYTDSEARDVFEK		8.22114e-06	0	1	1	1	Q15149	1	1914.91	3.77373	High	0	4.517e-06
	FALSE	High	IKELQNAGDR		0.00013533	0	1	1	2	Q15149	1	1143.61	3.02782	High	0	8.535e-05
	FALSE	High	AGTLSITEFADMLSGNAGGFR	1xOxidation [M12]	2.64475e-06	0	1	1	2	Q15149	0	2131.01	3.36492	High	0	1.378e-06
	FALSE	High	AGTLSITEFADMLSGNAGGFR		7.0612e-08	0	1	1	2	Q15149	0	2115.02	5.12641	High	0	3.081e-08
	FALSE	High	TQLASWSDPTEETGPVAGILDTETLEK		3.05628e-06	0	1	1	2	Q15149	0	2888.4	4.54397	High	0	1.604e-06
	FALSE	High	RLQEDKEQMAQQLAEETQGFQR		3.22398e-08	0	1	1	1	Q15149	2	2663.28	5.2885	High	0	1.354e-08
	FALSE	High	DPYSGSTISLFQAMQK		5.97246e-08	0	1	1	1	Q15149	0	1772.85	4.47244	High	0	2.59e-08
	FALSE	High	ETFEKTPVEVPVGGFK		1.64981e-06	0	1	1	2	Q15149	1	1763.92	3.87535	High	0	8.415e-07
	FALSE	High	ESADPLGAWLQDAR		2.76834e-06	0	1	1	1	Q15149	0	1528.74	4.42738	High	0	1.443e-06
	FALSE	High	VLADPSDDTKGFFDPNTHENLTYLQLLER		7.2795e-08	0	1	1	2	Q15149	1	3348.64	5.0577	High	0	3.171e-08
	FALSE	High	DPYTGQSVSLFQALK		2.53649e-07	0	1	1	1	Q15149	0	1653.85	4.06897	High	0	1.181e-07
	FALSE	High	LKQSAEEQAQAR		2.67492e-05	0	1	1	1	Q15149	1	1358.7	3.5463	High	0	1.555e-05
	FALSE	High	CVEDPETGLCLLPLTDK	2xCarbamidomethyl [C1; C10]	8.00558e-07	0	1	1	2	Q15149	0	1959.94	4.88973	High	0	3.94e-07
	FALSE	High	DLLPSDMAVALLEAQAGTGHIIDPATSAR		4.14458e-08	0	1	1	1	Q15149	0	2933.5	3.52394	High	0	1.762e-08
	FALSE	High	LQLEETDHQKNLLDEELQR		1.20286e-05	0	1	1	2	Q15149	1	2351.18	4.57922	High	0	6.76e-06
	FALSE	High	GLFDEEMNEILTDPSDDTK		4.77096e-07	0	1	1	1	Q15149	0	2168.95	4.69463	High	0	2.281e-07
	FALSE	High	ELIPTEEALRLLDAQLATGGIVDPR		1.433e-05	0	1	1	1	Q15149	1	2690.47	4.54175	High	0	8.082e-06
	FALSE	High	RLEEQAAQHKADIEER		6.79657e-06	0	1	1	2	Q15149	2	1922.97	4.23088	High	0	3.703e-06
	FALSE	High	AVTGYRDPYTEQTISLFQAMK		3.82539e-05	0	1	1	2	Q15149	1	2419.2	4.192	High	0	2.275e-05
	FALSE	High	LQNVQIALDYLR		3.298e-06	0	1	1	1	Q15149	0	1445.81	3.7651	High	0	1.733e-06
	FALSE	High	CDNFTSSWR	1xCarbamidomethyl [C1]	0.000860467	0.000234744	1	1	1	Q15149	0	1172.48	2.54624	High	0.0001942	0.0005949
	FALSE	High	QQGLASYDYVR		0.00127887	0.000234744	1	1	1	Q15149	0	1299.63	2.19977	High	0.0001942	0.0009035
	FALSE	High	REEAAVDAQQQKR		0.000601557	0.000234744	1	1	2	Q15149	2	1528.78	2.77568	High	0.0001942	0.0004087
	FALSE	High	MVEGYQGLR		0.000624901	0.000234744	1	1	1	Q15149	0	1052.52	2.95951	High	0.0001942	0.0004247
	FALSE	High	GGAEGELQALR		0.000549031	0.000234744	1	1	1	Q15149	0	1100.57	3.55501	High	0.0001942	0.0003714
	FALSE	High	FLQEEAEKMKQVAEEAAR		0.000907599	0.000234744	1	1	1	Q15149	2	2107.05	3.12677	High	0.0001942	0.0006288
	FALSE	High	ATTAALLLEAQAATGFLVDPVRNQR		0.000615456	0.000234744	1	1	1	Q15149	1	2626.43	3.90779	High	0.0001942	0.0004187
	FALSE	High	AEVVETTQVYTEEETRR		0.000386831	0.000234744	1	1	1	Q15149	1	2039.99	2.86849	High	0.0001942	0.000257
	FALSE	High	GFFDPNTEENLTYLQLMER		0.000327192	0.000234744	1	1	1	Q15149	0	2317.08	3.30798	High	0.0001942	0.0002156
	FALSE	High	LLFNDVQTLK		0.000375232	0.000234744	1	1	1	Q15149	0	1190.68	3.24768	High	0.0001942	0.0002488
	FALSE	High	RKELEEVSPETPVVPATTQR		0.00027257	0.000234744	1	1	1	Q15149	2	2266.2	3.83722	High	0.0001942	0.0001774
	FALSE	High	SKEQAELEAAR		0.000334749	0.000234744	1	1	1	Q15149	1	1231.63	3.07949	High	0.0001942	0.0002215
	FALSE	High	AIYEVLFR		0.00141211	0.000234744	1	1	1	Q15149	0	1010.57	2.77674	High	0.0001942	0.0009965
	FALSE	High	RPELEDSTLR		0.00143381	0.000234744	1	1	2	Q15149	0	1215.63	3.02574	High	0.0001942	0.001016
	FALSE	High	QLQLAQEAAQKR		0.000684695	0.000234744	1	1	1	Q15149	1	1383.77	2.5691	High	0.0001942	0.0004675
	FALSE	High	ELAEQELEKQR		0.00096464	0.000234744	1	1	1	Q15149	1	1372.71	2.73092	High	0.0001942	0.0006688
	FALSE	High	SMVEEGTGLR		0.000583511	0.000234744	1	1	1	Q15149	0	1078.52	3.12944	High	0.0001942	0.0003944
	FALSE	High	QYINAIKDYELQLVTYK		0.000256471	0.000234744	1	1	1	Q15149	1	2102.12	3.40349	High	0.0001942	0.0001673
	FALSE	High	SVRDVAEVDTVRR		0.000291894	0.000234744	1	1	1	Q15149	2	1501.81	4.26713	High	0.0001942	0.0001911
	FALSE	High	SYVDPSTDER		0.000950051	0.000234744	1	1	1	Q15149	0	1168.51	2.44245	High	0.0001942	0.0006597
	FALSE	High	CRRDDGTGQLLLPLSDAR	1xCarbamidomethyl [C1]	0.00134897	0.000234744	1	1	2	Q15149	2	2043.04	3.52195	High	0.0001942	0.0009534
	FALSE	High	SAEAELQSKR		0.000684695	0.000234744	1	1	1	Q15149	1	1118.58	3.33084	High	0.0001942	0.0004683
	FALSE	High	GWLYYEAGQR		0.000644228	0.000234744	1	1	1	Q15149	0	1242.59	3.50566	High	0.0001942	0.0004386
	FALSE	High	FLEGTSCIAGVFVDATK	1xCarbamidomethyl [C7]	0.000303215	0.000234744	1	1	1	Q15149	0	1814.9	3.61499	High	0.0001942	0.0001996
	FALSE	High	LPLLAVCDYK	1xCarbamidomethyl [C7]	0.000822023	0.000234744	1	1	1	Q15149	0	1191.64	2.90232	High	0.0001942	0.0005661
	FALSE	High	LSFSGLRAPVPASELLASGVLSR		0.000674346	0.000234744	1	1	1	Q15149	1	2327.31	3.9893	High	0.0001942	0.000459
	FALSE	High	NLVDNITGQR		0.000339883	0.000234744	1	1	1	Q15149	0	1129.6	3.60875	High	0.0001942	0.000224
	FALSE	High	ISYKDALDR		0.00134897	0.000234744	1	1	1	Q15149	1	1080.57	2.68182	High	0.0001942	0.0009562
	FALSE	High	EGLTSIEEVTK		0.00110646	0.000234744	1	1	1	Q15149	0	1205.63	2.61371	High	0.0001942	0.0007729
	FALSE	High	ARSDEGQLSPATR		0.000508783	0.000234744	1	1	1	Q15149	1	1387.69	3.15244	High	0.0001942	0.0003434
	FALSE	High	DSQDAGGFGPEDR		0.000674346	0.000234744	1	1	1	Q15149	0	1350.56	3.34238	High	0.0001942	0.0004588
	FALSE	High	TPVEVPVGGFK		0.00187247	0.000378888	1	1	1	Q15149	0	1129.63	3.044	High	0.0003121	0.001344
	FALSE	High	RRLTAEDLFEAR		0.00173495	0.000378888	1	1	1	Q15149	2	1476.79	3.27543	High	0.0003121	0.001236
	FALSE	High	SIQEELQQLR		0.00309882	0.000378888	1	1	1	Q15149	0	1243.66	3.1185	High	0.0003121	0.002288
	FALSE	High	QVEEEILALK		0.0024457	0.000378888	1	1	1	Q15149	0	1171.66	2.24934	High	0.0003121	0.001775
	FALSE	High	RLTAEDLFEAR		0.00191581	0.000378888	1	1	2	Q15149	1	1320.69	3.17156	High	0.0003121	0.001373
	FALSE	High	LSYTQLLR		0.00284915	0.000378888	1	1	1	Q15149	0	993.573	2.93489	High	0.0003121	0.00208
	FALSE	High	SLSAIYLEK		0.0018301	0.000378888	1	1	1	Q15149	0	1023.57	2.62636	High	0.0003121	0.001314
	FALSE	High	AHEEQLKEAQAVPATLPELEATK		0.00235413	0.000378888	1	1	1	Q15149	1	2503.3	3.52324	High	0.0003121	0.001706
	FALSE	High	GRLPLLAVCDYK	1xCarbamidomethyl [C9]	0.00339626	0.000378888	1	1	1	Q15149	1	1404.77	2.28861	High	0.0003121	0.002512
	FALSE	High	DLSELGSVR		0.00268033	0.000378888	1	1	1	Q15149	0	975.511	2.984	High	0.0003121	0.001965
	FALSE	High	DTHDQLSEPSEVR		0.00180239	0.000378888	1	1	1	Q15149	0	1512.69	3.2848	High	0.0003121	0.00129
	FALSE	High	MSAAQALK		0.00314651	0.000378888	1	1	1	Q15149	0	819.439	2.50566	High	0.0003121	0.00232
	FALSE	High	VSITEAMHR		0.0020677	0.000378888	1	1	1	Q15149	0	1043.53	3.094	High	0.0003121	0.001497
	FALSE	High	KASDSELER		0.00404867	0.000378888	1	1	1	Q15149	1	1034.51	2.84171	High	0.0003121	0.003022
	FALSE	High	VPDVQDGVR		0.00242711	0.000378888	1	1	1	Q15149	0	984.511	2.64783	High	0.0003121	0.00176
	FALSE	High	GLILKDHGIR		0.00148952	0.000378888	1	1	2	Q15149	1	1121.68	3.24445	High	0.0003121	0.001055
	FALSE	High	GFFDPNTHENLTYLQLLER		0.0016957	0.000378888	1	2	1	Q15149	0	2307.14	3.43546	High	0.0003121	0.00121
	FALSE	High	GYFSEEMNR		0.00386726	0.000378888	1	1	1	Q15149	0	1132.47	2.78294	High	0.0003121	0.002888
	FALSE	High	DDGTGQLLLPLSDAR		0.00252153	0.000378888	1	1	2	Q15149	0	1570.81	3.18465	High	0.0003121	0.001844
	FALSE	High	VLSSSGSEAAVPSVCFLVPPPNQEAQEAVTR	1xCarbamidomethyl [C15]	0.00191581	0.000378888	1	1	1	Q15149	0	3226.6	2.97226	High	0.0003121	0.001381
	FALSE	High	GCLDEETSR	1xCarbamidomethyl [C2]	0.00230084	0.000378888	1	1	1	Q15149	0	1066.45	2.66198	High	0.0003121	0.001666
	FALSE	High	QRELAEQELEKQR		0.00159534	0.000378888	1	1	2	Q15149	2	1656.87	3.40791	High	0.0003121	0.001137
	FALSE	High	AQFEQLKDGK		0.00230084	0.000378888	1	1	1	Q15149	1	1163.61	3.10377	High	0.0003121	0.001668
	FALSE	High	KAALEEVER		0.003269	0.000378888	1	1	1	Q15149	1	1044.57	2.97061	High	0.0003121	0.002413
	FALSE	High	DGRHPQGEQMYR		0.00216457	0.000378888	1	1	1	Q15149	1	1473.67	2.01332	High	0.0003121	0.00156
	FALSE	High	SSIAGLLLK		0.00174823	0.000378888	1	1	1	Q15149	0	901.572	2.61958	High	0.0003121	0.001254
	FALSE	High	VPLDVACAR	1xCarbamidomethyl [C7]	0.00228334	0.000378888	1	1	1	Q15149	0	1000.52	2.49061	High	0.0003121	0.001661
	FALSE	High	MGIVGPEFKDK		0.00261964	0.000378888	1	1	1	Q15149	1	1220.63	2.93051	High	0.0003121	0.001905
	FALSE	High	ARAEEAEAQKR		0.00256032	0.000378888	1	1	2	Q15149	2	1258.65	3.33186	High	0.005563	0.07318
	FALSE	High	QLAEAHAQAK		0.00309882	0.000378888	1	1	1	Q15149	0	1066.56	2.72461	High	0.0003121	0.00228
	FALSE	High	QQEELLAEENQR		0.0034223	0.000378888	1	1	1	Q15149	0	1486.71	3.02916	High	0.0003121	0.002523
	FALSE	High	LLEAQACTGGIIDPSTGERFPVTDAVNK	1xCarbamidomethyl [C7]	0.00226598	0.000378888	1	1	1	Q15149	1	2959.48	3.78567	High	0.0003121	0.001643
	FALSE	High	TLLQGSGCLAGIYLEDTKEK	1xCarbamidomethyl [C8]	0.00278463	0.000378888	1	1	1	Q15149	1	2196.12	2.83867	High	0.0003121	0.002038
	FALSE	High	LRLPLDKEPAR		0.00202091	0.000378888	1	1	1	Q15149	2	1307.78	2.76504	High	0.0003121	0.001451
	FALSE	High	VPVDVAYQR		0.00329406	0.000378888	1	2	1	Q15149	0	1046.56	2.642	High	0.0003121	0.002426
	FALSE	High	QSSEAEIQAK		0.00411102	0.000556714	1	1	1	Q15149	0	1090.54	2.65216	High	0.0004589	0.003078
	FALSE	High	QVEEAERLKQSAEEQAQAR		0.00427113	0.000556714	1	1	1	Q15149	2	2200.1	2.53398	High	0.0004589	0.003186
	FALSE	High	ALQALEELR		0.00430389	0.000556714	1	1	1	Q15149	0	1042.59	2.83921	High	0.0004589	0.003225
	FALSE	High	AQAEAQQPTFDALRDELR		0.00411102	0.000556714	1	1	1	Q15149	1	2059.02	2.63211	High	0.0004589	0.003082
	FALSE	High	LISLFQAMK		0.00537181	0.000709196	1	1	1	Q15149	0	1050.6	2.44357	High	0.0005831	0.004068
	FALSE	High	LFNAIIHR		0.00461033	0.000709196	1	1	1	Q15149	0	983.579	2.95092	High	0.0005831	0.003461
	FALSE	High	AFCGFEDPR	1xCarbamidomethyl [C3]	0.0055386	0.000709196	1	1	1	Q15149	0	1098.47	2.49732	High	0.0005831	0.004195
	FALSE	High	SMVEEGTGLR	1xOxidation [M2]	0.00529031	0.000709196	1	1	1	Q15149	0	1094.51	1.68671	High	0.0005831	0.004004
	FALSE	High	LYVHEAVK		0.00497651	0.000709196	1	1	1	Q15149	0	958.536	2.37218	High	0.0005831	0.003765
	FALSE	High	DPYTEQTISLFQAMK		0.00843387	0.000789931	1	1	1	Q15149	0	1771.86	1.92558	High	0.0006499	0.006512
	FALSE	High	QTNLENLDQAFSVAERDLGVTR		0.00924435	0.000789931	1	1	1	Q15149	1	2476.24	2.22821	High	0.0006499	0.007216
	FALSE	High	GLLSAEVAR		0.00686067	0.000789931	1	1	1	Q15149	0	915.526	2.90843	High	0.0006499	0.005253
	FALSE	High	LTVDEAVRK		0.0088976	0.000789931	1	1	1	Q15149	1	1030.59	2.66324	High	0.0006499	0.006926
	FALSE	High	GKAEEQAVR		0.00896589	0.000789931	1	1	1	Q15149	1	987.522	2.53651	High	0.0006499	0.006994
	FALSE	High	LHVAILER		0.0111914	0.000789931	1	1	1	Q15149	0	950.578	2.30324	High	0.0006499	0.008766
	FALSE	High	ESYSALMR		0.00953146	0.000789931	1	1	1	Q15149	0	956.451	2.22167	High	0.0006499	0.007444
	FALSE	High	VSIYEAMR		0.00579855	0.000789931	1	1	1	Q15149	0	968.487	2.41409	High	0.0006499	0.004398
	FALSE	High	CVEDPETGLR	1xCarbamidomethyl [C1]	0.00655305	0.000789931	1	1	1	Q15149	0	1175.54	2.51153	High	0.0006499	0.00502
	FALSE	High	GLHQSIEEFR		0.0088976	0.000789931	1	1	2	Q15149	0	1215.61	2.23035	High	0.0006499	0.006912
	FALSE	High	LRLQAEEVAQQK		0.00975262	0.000789931	1	1	1	Q15149	1	1412.79	2.90697	High	0.0006499	0.007613
	FALSE	High	AGLVGPEFHEK		0.00723787	0.000789931	1	1	2	Q15149	0	1183.61	2.54387	High	0.0006499	0.005558
	FALSE	High	TLKPEEQR		0.00746266	0.000789931	1	1	1	Q15149	0	1000.54	1.9341	High	0.0006499	0.00576
	FALSE	High	LTVNEAVK		0.00707374	0.000789931	1	1	1	Q15149	0	873.504	2.14802	High	0.0006499	0.005419
	FALSE	High	KESYSALMR		0.00740582	0.000789931	1	1	1	Q15149	1	1084.55	2.46857	High	0.0006499	0.00568
	FALSE	High	AFCGFEDPRTK	1xCarbamidomethyl [C3]	0.0107717	0.000789931	1	1	1	Q15149	1	1327.61	2.70103	High	0.0006499	0.008478
	FALSE	High	MSAAQALKK		0.00910406	0.000789931	1	1	1	Q15149	1	947.534	2.5574	High	0.0006499	0.007056
	FALSE	High	GLVDKIMVDR		0.00645361	0.000789931	1	1	2	Q15149	1	1145.63	2.48028	High	0.0006499	0.004949
	FALSE	High	LTVDEAVR		0.0113639	0.00094309	1	1	1	Q15149	0	902.494	2.50514	High	0.0007755	0.00894
	FALSE	High	GAEKAEVVETTQVYTEEETRR		0.0155443	0.00102354	1	1	1	Q15149	2	2425.18	2.58211	High	0.0008399	0.01242
	FALSE	High	LRDVGAYSK		0.0172974	0.00102354	1	1	1	Q15149	1	1008.55	2.92183	High	0.0008399	0.01393
	FALSE	High	LTVEEAVR		0.0167774	0.00102354	1	2	1	Q15149	0	916.51	2.4369	High	0.0008399	0.01352
	FALSE	High	GLVGPELHDR		0.0150767	0.00102354	1	1	1	Q15149	0	1092.58	2.64053	High	0.0008399	0.01203
	FALSE	High	VQMEELSK		0.0138617	0.00102354	1	1	1	Q15149	0	963.482	2.40061	High	0.0008399	0.01101
	FALSE	High	HGEKVEECQR	1xCarbamidomethyl [C8]	0.0122665	0.00102354	1	1	1	Q15149	1	1271.58	2.2982	High	0.0008399	0.00967
	FALSE	High	QRELEQLGR		0.0123606	0.00102354	1	1	1	Q15149	1	1128.61	3.21486	High	0.0008399	0.009755
	FALSE	High	LLLWSQR		0.0167774	0.00102354	1	1	1	Q15149	0	915.541	2.61673	High	0.0008399	0.01345
	FALSE	High	LSVYQAMK		0.0132406	0.00102354	1	1	1	Q15149	0	939.497	2.26954	High	0.0008399	0.01051
	FALSE	High	LAQGHTTVDELARR		0.0117167	0.00102354	1	1	2	Q15149	1	1566.83	2.96902	High	0.0008399	0.009205
	FALSE	High	AQAEAQQPTFDALRDELRGAQEVGER		0.0140751	0.00102354	1	1	1	Q15149	2	2885.41	3.37302	High	0.0008399	0.01119
	FALSE	High	ELIPTEEALR		0.0192465	0.00116053	1	1	1	Q15149	0	1170.64	1.80495	High	0.0009535	0.01563
	FALSE	High	QAEVELASR		0.0222439	0.00140701	1	1	1	Q15149	0	1002.52	2.27181	High	0.001154	0.01817
	FALSE	High	LLEAAAQSTKGYYSPYSVSGSGSTAGSR		0.0220753	0.00140701	1	1	1	Q15149	1	2795.35	3.02441	High	0.001154	0.01805
	FALSE	High	SWSLATFR		0.024556	0.00166414	1	1	1	Q15149	0	967.5	2.2617	High	0.001363	0.02015
	FALSE	High	QLAAEEERR		0.0281526	0.00177569	1	1	1	Q15149	1	1101.56	2.94116	High	0.001457	0.02322
	FALSE	High	LQLEATER		0.0292403	0.0018738	1	1	1	Q15149	0	959.516	1.90249	High	0.001535	0.02411
	FALSE	High	LDLQYAK		0.0330051	0.0018738	1	1	1	Q15149	0	850.467	2.34034	High	0.001535	0.02739
	FALSE	High	FAEQTLR		0.0303692	0.0018738	1	1	1	Q15149	0	864.457	2.12108	High	0.001535	0.02523
	FALSE	High	LQAEEVAQQK		0.0317803	0.0018738	1	1	1	Q15149	0	1143.6	3.03479	High	0.001535	0.02647
	FALSE	High	AAEEAEEARVQAEREAAQSR		0.0342759	0.00198799	1	1	1	Q15149	2	2201.05	3.48572	High	0.001627	0.02861
	FALSE	High	GLVEDTLR		0.0332555	0.00198799	1	1	1	Q15149	0	902.494	2.20554	High	0.001627	0.02763
	FALSE	High	TPHVQAVQGPLGSPPK		0.0361355	0.00211182	1	1	1	Q15149	0	1612.88	2.49494	High	0.001827	0.03029
	FALSE	High	SIITYVSSLYDAMPR		0.0375236	0.00223045	1	1	1	Q15149	0	1715.87	1.77113	High	0.001911	0.03154
	FALSE	High	TPVEVPVGGFKGR		0.0404566	0.00233544	1	1	1	Q15149	1	1342.75	2.38466	High	0.001911	0.03398
	FALSE	High	SVRDVAEVDTVR		0.0423218	0.00256987	1	1	1	Q15149	1	1345.71	2.28085	High	0.002103	0.03572
	FALSE	High	LQLEACETR	1xCarbamidomethyl [C6]	0.0456164	0.00268674	1	1	1	Q15149	0	1119.55	2.6303	High	0.002196	0.03875
	FALSE	High	ATVSAPFGK		0.048068	0.00303533	1	1	1	Q15149	0	877.478	2.55458	High	0.00248	0.04076
	FALSE	High	SALDQYR		0.0553749	0.0034813	1	1	1	Q15149	0	852.421	2.23413	High	0.002945	0.04749
	FALSE	High	AQLEPVASPAK		0.0583246	0.00370252	1	1	1	Q15149	0	1110.62	2.80069	High	0.003227	0.05006
	FALSE	High	HGERDVEVER		0.0583246	0.00370252	1	1	1	Q15149	1	1225.59	2.7487	High	0.003227	0.05003
	FALSE	High	LSIYNALKK		0.0605221	0.00393237	1	1	1	Q15149	1	1049.64	2.21658	High	0.003412	0.05205
	FALSE	High	AVTGYRDPYTEQTISLFQAMKK		0.0627977	0.00415301	1	1	1	Q15149	2	2547.29	1.79344	High	0.00359	0.05421
	FALSE	High	HHTAAFEER		0.0618779	0.00415301	1	1	1	Q15149	0	1097.51	2.62937	High	0.00359	0.05344
	FALSE	High	LSFSGLR		0.0696053	0.00529899	1	1	1	Q15149	0	779.441	1.86752	High	0.004523	0.06039
	FALSE	High	FPVTDAVNK		0.0721999	0.00562516	1	1	1	Q15149	0	990.525	1.68229	High	0.004881	0.06282
	FALSE	High	AVVQLKPR		0.0716739	0.00562516	1	1	1	Q15149	0	910.583	2.03796	High	0.004881	0.06251
	FALSE	High	FLEVQYLTGGLIEPDTPGR		0.0754325	0.00596663	1	1	1	Q15149	0	2105.09	2.18032	High	0.005321	0.066
	FALSE	High	LKAEATEAAR		0.0787993	0.00616336	1	1	1	Q15149	1	1059.58	2.37388	High	0.005409	0.06897
	FALSE	High	HYLQGR		0.0835049	0.00647023	1	1	1	Q15149	0	773.405	2.25574	High	0.005563	0.07299
	FALSE	High	LCFEGLR	1xCarbamidomethyl [C2]	0.0985077	0.00771145	1	1	1	Q15149	0	894.45	1.81598	High	0.006754	0.08713
	FALSE	High	LISLFQAMK	1xOxidation [M8]	0.102077	0.00813542	1	1	1	Q15149	0	1066.6	2.18393	High	0.007172	0.09051
	FALSE	High	GYFSEEMNR	1xOxidation [M7]	0.114294	0.00926513	1	1	1	Q15149	0	1148.47	1.77575	High	0.008554	0.1022
	FALSE	High	LLDPEDVDVPQPDEKSIITYVSSLYDAMPR		0.11837	0.009676	1	1	1	Q15149	1	3405.68	2.04726	High	0.008804	0.1055
	FALSE	High	LVASMEEAR		0.120036	0.00988229	1	1	1	Q15149	0	1005.5	2.22909	High	0.008968	0.107
FALSE	Master Protein	P35579	Myosin-9 OS=Homo sapiens OX=9606 GN=MYH9 PE=1 SV=4	54.6429	121	169	110	1	1960	226.392	5.6	574.558	121
	Checked	Confidence	Sequence	Modifications	Qvality PEP	Qvality q-value	# Protein Groups	# Proteins	# PSMs	Master Protein Accessions	# Missed Cleavages	Theo. MH+ [Da]	XCorr Sequest HT	Confidence Sequest HT	Percolator q-Value Sequest HT	Percolator PEP Sequest HT
	FALSE	High	IAQLEEELEEEQGNTELINDRLK		2.09667e-05	0	1	1	2	P35579	1	2713.35	3.96788	High	0	1.207e-05
	FALSE	High	QLEEAEEEAQRANASR		0.000130277	0	1	1	2	P35579	1	1830.86	2.7254	High	0	8.218e-05
	FALSE	High	AKQTLENERGELANEVK		1.80759e-06	0	1	1	2	P35579	2	1929	4.63981	High	0	9.038e-06
	FALSE	High	LKNKHEAMITDLEER		1.1362e-06	0	1	1	1	P35579	2	1826.94	4.15499	High	0	5.683e-07
	FALSE	High	ADFCIIHYAGK	1xCarbamidomethyl [C4]	0.000136364	0	2	2	1	P35580; P35579	0	1294.62	3.72957	High	0	8.625e-05
	FALSE	High	VEDMAELTCLNEASVLHNLKER	1xCarbamidomethyl [C9]	1.08548e-06	0	1	1	2	P35579	1	2571.25	4.05381	High	0	5.39e-07
	FALSE	High	MQQNIQELEEQLEEEESARQKLQLEK		1.18469e-05	0	1	1	1	P35579	2	3200.57	3.3054	High	0	6.625e-06
	FALSE	High	KMEDSVGCLETAEEVKR	1xCarbamidomethyl [C8]	1.35377e-08	0	1	1	2	P35579	2	1980.94	5.7459	High	0	5.429e-09
	FALSE	High	KKVEAQLQELQVK		6.37121e-07	0	1	1	2	P35579	2	1540.91	5.1774	High	0	3.099e-07
	FALSE	High	ELEDATETADAMNR		1.12758e-06	0	1	1	1	P35579	0	1565.67	4.47969	High	0	5.617e-07
	FALSE	High	HSQAVEELAEQLEQTKR		6.205e-10	0	1	1	2	P35579	1	1996.01	6.4965	High	0	2.156e-10
	FALSE	High	ASREEILAQAKENEK		0.000103682	0	1	1	2	P35579	2	1715.89	4.26711	High	0.0001942	0.000373
	FALSE	High	QLEEAEEEAQR		4.06556e-05	0	1	1	1	P35579	0	1331.61	3.25928	High	0	2.411e-05
	FALSE	High	LTKDFSALESQLQDTQELLQEENRQK		1.48859e-05	0	1	1	2	P35579	2	3091.55	5.03207	High	0	8.451e-06
	FALSE	High	NFINNPLAQADWAAK		5.88142e-06	0	1	1	1	P35579	0	1672.84	4.5592	High	0	3.19e-06
	FALSE	High	KANLQIDQINTDLNLER		1.95055e-06	0	1	1	1	P35579	1	1998.06	3.75421	High	0	1e-06
	FALSE	High	IAQLEEELEEEQGNTELINDR		1.92881e-09	0	1	1	2	P35579	0	2472.17	6.6172	High	0	7.049e-10
	FALSE	High	ANLQIDQINTDLNLER		5.92718e-08	0	1	1	1	P35579	0	1869.97	4.7781	High	0	2.558e-08
	FALSE	High	TEMEDLMSSKDDVGKSVHELEK		1.10228e-08	0	1	1	1	P35579	2	2507.16	4.2066	High	0	4.4e-09
	FALSE	High	ALEEAMEQKAELER		1.17571e-05	0	1	1	2	P35579	1	1646.81	4.28858	High	0	6.559e-06
	FALSE	High	LTEMETLQSQLMAEK		2.178e-05	0	1	1	1	P35579	0	1751.86	3.47851	High	0	1.258e-05
	FALSE	High	TLEEEAKTHEAQIQEMR		5.14829e-07	0	1	1	1	P35579	1	2042.98	4.7832	High	0	2.474e-07
	FALSE	High	KFDQLLAEEKTISAK		6.3229e-07	0	1	1	2	P35579	2	1720.95	4.19944	High	0	3.069e-07
	FALSE	High	LKKLEEEQIILEDQNCK	1xCarbamidomethyl [C16]	6.25155e-08	0	1	1	2	P35579	2	2130.11	5.57991	High	0	2.718e-08
	FALSE	High	QAQQERDELADEIANSSGK		3.59994e-07	0	1	1	1	P35579	1	2088.98	4.33936	High	0	1.707e-07
	FALSE	High	ALEEAMEQKAELERLNK		1.98816e-07	0	1	1	1	P35579	2	2002.03	3.55428	High	0	9.152e-08
	FALSE	High	IAEFTTNLTEEEEKSK		2.42326e-07	0	1	1	2	P35579	1	1868.91	5.26173	High	0	1.12e-07
	FALSE	High	KLEEEQIILEDQNCK	1xCarbamidomethyl [C14]	6.34745e-08	0	1	1	1	P35579	1	1888.93	4.6834	High	0	2.761e-08
	FALSE	High	QKHSQAVEELAEQLEQTKR		2.51726e-07	0	1	1	3	P35579	2	2252.16	3.95756	High	0	1.164e-07
	FALSE	High	TEMEDLMSSKDDVGK		4.62717e-05	0	1	1	1	P35579	1	1684.74	4.32617	High	0	2.776e-05
	FALSE	High	IAQLEEELEEEQGNTELINDRLKK		5.92635e-06	0	1	1	2	P35579	2	2841.45	4.25524	High	0	3.219e-06
	FALSE	High	ELEDATETADAMNREVSSLK		5.388e-05	0	1	1	2	P35579	1	2209.03	4.1261	High	0	3.26e-05
	FALSE	High	IAQLEEQLDNETKER		1.16695e-07	0	1	1	2	P35579	1	1815.91	4.67874	High	0	5.201e-08
	FALSE	High	MEDSVGCLETAEEVKR	1xCarbamidomethyl [C7]	6.64313e-06	0	1	1	2	P35579	1	1852.84	3.10321	High	0	3.605e-06
	FALSE	High	QEEEMMAKEEELVK		2.95314e-05	0	1	1	2	P35579	1	1722.79	3.1403	High	0	1.733e-05
	FALSE	High	VSHLLGINVTDFTR		7.00668e-06	0	1	1	2	P35579	0	1571.85	4.00254	High	0	3.823e-06
	FALSE	High	TVGQLYKEQLAK		1.98788e-05	0	1	1	1	P35579	1	1377.77	4.11651	High	0	1.146e-05
	FALSE	High	KVIQYLAYVASSHK		1.14916e-05	0	1	1	2	P35579	1	1606.9	3.95108	High	0	6.408e-06
	FALSE	High	LDPHLVLDQLR		2.18647e-06	0	2	2	2	P35580; P35579	0	1318.75	3.344	High	0	1.125e-06
	FALSE	High	EQADFALEALAK		0.000199511	0	1	2	2	P35579	0	1305.67	3.00165	High	0	0.0001279
	FALSE	High	KVEAQLQELQVK		9.94429e-06	0	1	1	2	P35579	1	1412.81	4.70639	High	0	5.52e-06
	FALSE	High	VEAQLQELQVK		0.000138456	0	1	1	1	P35579	0	1284.72	4.26527	High	0	8.776e-05
	FALSE	High	SMMQDREDQSILCTGESGAGKTENTK	1xCarbamidomethyl [C13]	5.42917e-05	0	1	1	1	P35579	2	2873.27	3.74581	High	0	3.274e-05
	FALSE	High	QIATLHAQVADMK		4.48842e-05	0	1	1	1	P35579	0	1425.75	2.96667	High	0	2.685e-05
	FALSE	High	QIATLHAQVADMKK		5.12837e-06	0	1	1	1	P35579	1	1553.85	3.4225	High	0	2.754e-06
	FALSE	High	NLPIYSEEIVEMYK		1.98788e-05	0	1	1	1	P35579	0	1727.86	3.36654	High	0	1.139e-05
	FALSE	High	VIQYLAYVASSHK		4.33765e-06	0	1	1	2	P35579	0	1478.8	4.14361	High	0	9.658e-06
	FALSE	High	IIGLDQVAGMSETALPGAFK		1.41155e-07	0	1	1	2	P35579	0	2018.06	4.40148	High	0	6.367e-08
	FALSE	High	NTDQASMPDNTAAQK	1xOxidation [M7]	1.84218e-05	0	1	2	1	P35579	0	1607.7	3.33377	High	0	1.053e-05
	FALSE	High	LQQELDDLLVDLDHQR		2.04963e-07	0	1	1	1	P35579	0	1949.99	3.61443	High	0	9.401e-08
	FALSE	High	ELESQISELQEDLESER		1.27838e-05	0	1	1	1	P35579	0	2033.95	3.31308	High	0	7.172e-06
	FALSE	High	NAEQYKDQADK		0.000215288	0	1	1	1	P35579	1	1309.6	3.64181	High	0	0.0001394
	FALSE	High	SMEAEMIQLQEELAAAER		1.78029e-06	0	1	1	2	P35579	0	2048.96	4.23483	High	0	9.084e-07
	FALSE	High	NAEQYKDQADKASTR		1.98047e-06	0	1	1	2	P35579	2	1724.82	4.68731	High	0	1.255e-05
	FALSE	High	QLLQANPILEAFGNAK		6.13329e-07	0	1	3	4	P35579	0	1726.95	4.70333	High	0	2.981e-07
	FALSE	High	VLLQGKGDSEHKR		2.24533e-05	0	1	1	1	P35579	2	1466.81	3.59849	High	0	1.301e-05
	FALSE	High	VDYKADEWLMK		0.000127336	0	2	2	2	P35580; P35579	1	1397.68	3.00212	High	0	8.01e-05
	FALSE	High	IMGIPEEEQMGLLR		1.19838e-06	0	1	1	1	P35579	0	1615.82	4.2329	High	0	5.985e-07
	FALSE	High	DFSALESQLQDTQELLQEENRQK		7.4466e-06	0	1	1	1	P35579	1	2749.33	3.75192	High	0	4.081e-06
	FALSE	High	HEEKVAAYDKLEK		4.06556e-05	0	1	1	1	P35579	2	1559.81	3.69621	High	0	2.427e-05
	FALSE	High	QAQQERDELADEIANSSGKGALALEEK		5.99648e-11	0	1	1	2	P35579	2	2900.42	6.35871	High	0	1.849e-11
	FALSE	High	DFSALESQLQDTQELLQEENR		4.14401e-06	0	1	1	1	P35579	0	2493.17	4.42885	High	0	2.197e-06
	FALSE	High	MQQNIQELEEQLEEEESAR		1.65003e-08	0	1	1	2	P35579	0	2333.06	5.2431	High	0	3.124e-08
	FALSE	High	VRTELADKVTK		0.000176637	0	1	1	2	P35579	2	1259.73	4.13521	High	0	0.0001127
	FALSE	High	SHAQKNENAR		7.14059e-05	0	1	1	1	P35579	1	1154.57	3.26955	High	0	4.364e-05
	FALSE	High	DVDRIIGLDQVAGMSETALPGAFK		6.7701e-05	0	1	1	1	P35579	1	2503.29	3.78248	High	0	4.123e-05
	FALSE	High	KTLEEEAKTHEAQIQEMR		0.000950051	0.000234744	1	1	1	P35579	2	2171.08	2.92794	High	0.0001942	0.0006596
	FALSE	High	KMQQNIQELEEQLEEEESARQK		0.000404907	0.000234744	1	1	1	P35579	2	2717.3	4.03532	High	0.0001942	0.0002702
	FALSE	High	LKDVLLQVDDERR		0.000366761	0.000234744	1	1	2	P35579	2	1598.89	2.91632	High	0.001363	0.02041
	FALSE	High	ALELDSNLYR		0.000264398	0.000234744	1	1	1	P35579	0	1193.62	3.42368	High	0.0001942	0.0001727
	FALSE	High	AGKLDPHLVLDQLR		0.000493524	0.000234744	2	2	3	P35580; P35579	1	1574.9	3.80013	High	0.0001942	0.0003324
	FALSE	High	VMQEQGTHPK		0.00124996	0.000234744	1	1	1	P35579	0	1154.56	3.41163	High	0.0001942	0.0008772
	FALSE	High	SMMQDREDQSILCTGESGAGK	1xCarbamidomethyl [C13]	0.000307866	0.000234744	1	1	1	P35579	1	2300	2.97289	High	0.0001942	0.0002023
	FALSE	High	EKQLAAENR		0.000979452	0.000234744	1	1	1	P35579	1	1058.56	2.55114	High	0.0001942	0.000679
	FALSE	High	ELEDATETADAMNR	1xOxidation [M12]	0.000750219	0.000234744	1	1	1	P35579	0	1581.67	3.08841	High	0.0001942	0.0005148
	FALSE	High	RQLEEAEEEAQRANASR		0.000841025	0.000234744	1	1	1	P35579	2	1986.96	3.28892	High	0.0001942	0.0005812
	FALSE	High	RGDLPFVVPR		0.00043693	0.000234744	1	1	2	P35579	1	1155.66	3.56878	High	0.0003121	0.001202
	FALSE	High	QLAAENRLTEMETLQSQLMAEK		0.000847456	0.000234744	1	1	1	P35579	1	2534.26	3.67659	High	0.0001942	0.0005843
	FALSE	High	DLEGLSQRHEEK		0.00131847	0.000234744	1	1	1	P35579	1	1440.71	3.35616	High	0.0001942	0.0009278
	FALSE	High	TDLLLEPYNK		0.0007853	0.000234744	1	1	1	P35579	0	1205.64	3.30007	High	0.0001942	0.0005398
	FALSE	High	VKLQEMEGTVK		0.000291894	0.000234744	1	1	1	P35579	1	1261.68	3.46782	High	0.0001942	0.0001917
	FALSE	High	ASREEILAQAK		0.000501095	0.000234744	1	1	1	P35579	1	1215.67	3.12643	High	0.0001942	0.0003363
	FALSE	High	QTLENERGELANEVK		0.000310218	0.000234744	1	1	1	P35579	1	1729.87	3.70047	High	0.0001942	0.0002045
	FALSE	High	YKASITALEAK		0.000237677	0.000234744	1	1	2	P35579	1	1194.67	3.54023	High	0.0001942	0.0001543
	FALSE	High	ASITALEAK		0.00106509	0.000234744	1	1	1	P35579	0	903.515	3.0673	High	0.0001942	0.0007429
	FALSE	High	RQAQQERDELADEIANSSGK		0.000243165	0.000234744	1	1	1	P35579	2	2245.08	3.7216	High	0.0001942	0.0001584
	FALSE	High	VEEEEERCQHLQAEK	1xCarbamidomethyl [C8]	0.000355764	0.000234744	1	1	1	P35579	1	1913.87	3.65819	High	0.0001942	0.0002356
	FALSE	High	SMEAEMIQLQEELAAAER	1xOxidation [M2]	0.00118501	0.000234744	1	1	1	P35579	0	2064.96	3.0416	High	0.0001942	0.0008326
	FALSE	High	YEILTPNSIPK		0.00280597	0.000378888	1	1	1	P35579	0	1274.7	3.00991	High	0.0003121	0.002049
	FALSE	High	TELADKVTK		0.00233623	0.000378888	1	1	1	P35579	1	1004.56	2.68487	High	0.0003121	0.00169
	FALSE	High	EMEAELEDERKQR		0.00230084	0.000378888	1	1	2	P35579	2	1662.78	3.26116	High	0.001063	0.01653
	FALSE	High	ATDKSFVEK		0.00263971	0.000378888	1	3	1	P35579	1	1024.53	3.23439	High	0.0003121	0.001928
	FALSE	High	CIIPNHEK	1xCarbamidomethyl [C1]	0.00257994	0.000378888	2	3	1	P35580; P35579	0	1010.51	2.5673	High	0.0003121	0.001882
	FALSE	High	SKKDQGELER		0.00278463	0.000378888	1	1	1	P35579	2	1189.62	3.19487	High	0.0003121	0.002046
	FALSE	High	KLEEEQIILEDQNCKLAK	1xCarbamidomethyl [C14]	0.00276345	0.000378888	1	1	1	P35579	2	2201.15	3.67891	High	0.0003121	0.002018
	FALSE	High	CNGVLEGIR	1xCarbamidomethyl [C1]	0.0018162	0.000378888	2	13	1	P35580; P35579	0	1017.51	2.4986	High	0.0003121	0.001302
	FALSE	High	NTDQASMPDNTAAQK		0.00300559	0.000378888	1	2	1	P35579	0	1591.7	3.18355	High	0.0003121	0.002205
	FALSE	High	GDLPFVVPR		0.00490101	0.000709196	1	1	1	P35579	0	999.562	2.7826	High	0.0005831	0.003689
	FALSE	High	EMEAELEDERK		0.00945886	0.000789931	1	1	1	P35579	1	1378.62	2.40239	High	0.0006499	0.007397
	FALSE	High	QRYEILTPNSIPK		0.00924435	0.000789931	1	1	1	P35579	1	1558.86	2.93289	High	0.0006499	0.00721
	FALSE	High	GALALEEKR		0.00910406	0.000789931	1	1	1	P35579	1	986.563	2.9362	High	0.0006499	0.007087
	FALSE	High	VKVNKDDIQK		0.00597861	0.000789931	1	1	2	P35579	2	1186.68	2.99995	High	0.0006499	0.004565
	FALSE	High	DLEGLSQR		0.011451	0.00094309	1	1	1	P35579	0	917.469	2.78817	High	0.0007755	0.009039
	FALSE	High	VKPLLQVSR		0.0171659	0.00102354	1	1	1	P35579	0	1039.66	1.55835	High	0.0008399	0.01382
	FALSE	High	FLSNGHVTIPGQQDKDMFQETMEAMR		0.0126473	0.00102354	1	1	1	P35579	1	3010.39	1.97085	High	0.0008399	0.01003
	FALSE	High	TVKNDNSSR		0.012842	0.00102354	2	4	1	P35580; P35579	1	1020.51	2.21279	High	0.0008399	0.01017
	FALSE	High	SGFEPASLKEEVGEEAIVELVENGKK		0.0122665	0.00102354	1	1	1	P35579	2	2788.43	2.40514	High	0.0008399	0.009666
	FALSE	High	AGVLAHLEEERDLK		0.0142918	0.00102354	2	2	1	P35580; P35579	1	1579.84	2.98617	High	0.0008399	0.01136
	FALSE	High	QLEEAEEEAQRANASRR		0.0275191	0.00177569	1	1	1	P35579	2	1986.96	2.2611	High	0.001457	0.02276
	FALSE	High	QKKFDQLLAEEK		0.0271046	0.00177569	2	2	1	P35580; P35579	2	1476.81	2.08491	High	0.001457	0.02236
	FALSE	High	VNKDDIQK		0.0285828	0.00177569	1	1	1	P35579	1	959.516	2.25835	High	0.001457	0.02371
	FALSE	High	IMGIPEEEQMGLLR	1xOxidation [M2]	0.0315408	0.0018738	1	1	1	P35579	0	1631.81	2.37351	High	0.001535	0.02619
	FALSE	High	KAGKLDPHLVLDQLR		0.031303	0.0018738	1	1	1	P35579	2	1703	2.66028	High	0.001535	0.02609
	FALSE	High	KLVWVPSDK		0.0342759	0.00198799	1	1	1	P35579	1	1071.62	2.24768	High	0.001627	0.02863
	FALSE	High	QGFPNRVVFQEFR		0.0369622	0.00223045	1	1	1	P35579	1	1623.84	1.78116	High	0.001827	0.03098
	FALSE	High	KDQGELER		0.0392577	0.00233544	1	1	1	P35579	1	974.49	2.32625	High	0.001911	0.03314
	FALSE	High	NTNPNFVR		0.0404566	0.00233544	2	2	1	P35580; P35579	0	961.485	2.33543	High	0.001911	0.03407
	FALSE	High	VVFQEFR		0.0442699	0.00268674	1	1	1	P35579	0	924.494	1.91442	High	0.002196	0.03753
	FALSE	High	CIIPNHEKK	1xCarbamidomethyl [C1]	0.0459591	0.00281141	1	1	2	P35579	1	1138.6	2.56921	High	0.0024	0.03898
	FALSE	High	TDLLLEPYNKYR		0.0477102	0.00303533	1	1	1	P35579	1	1524.81	2.3569	High	0.00248	0.04054
	FALSE	High	VRTELADK		0.0498961	0.00315095	1	1	1	P35579	1	931.521	2.42909	High	0.002575	0.04258
	FALSE	High	IAEFTTNLTEEEEKSKSLAK		0.0521776	0.00324204	1	1	1	P35579	2	2268.16	1.77382	High	0.002648	0.04463
	FALSE	High	TVGQLYK		0.0533554	0.00324204	2	4	1	P35580; P35579	0	808.456	2.23499	High	0.002648	0.04568
	FALSE	High	GALALEEK		0.0701172	0.00541435	1	1	1	P35579	0	830.462	2.40117	High	0.004612	0.06104
	FALSE	High	THEAQIQEMR		0.104274	0.00822436	1	1	1	P35579	0	1242.59	1.73143	High	0.007351	0.09246
FALSE	Master Protein	P63261	Actin, cytoplasmic 2 OS=Homo sapiens OX=9606 GN=ACTG1 PE=1 SV=1	78.4	32	121	15	1	375	41.766	5.48	401.75	32
	Checked	Confidence	Sequence	Modifications	Qvality PEP	Qvality q-value	# Protein Groups	# Proteins	# PSMs	Master Protein Accessions	# Missed Cleavages	Theo. MH+ [Da]	XCorr Sequest HT	Confidence Sequest HT	Percolator q-Value Sequest HT	Percolator PEP Sequest HT
	FALSE	High	MQKEITALAPSTMK		3.2857e-07	0	2	6	3	P68032; P63261	1	1548.81	4.62702	High	0	1.548e-07
	FALSE	High	MQKEITALAPSTMK	1xOxidation [M1]	9.71979e-06	0	2	6	2	P68032; P63261	1	1564.81	4.0181	High	0	5.403e-06
	FALSE	High	TTGIVMDSGDGVTHTVPIYEGYALPHAILR	1xOxidation [M6]	1.29835e-09	0	1	2	4	P63261	0	3199.61	5.86055	High	0	4.645e-10
	FALSE	High	TTGIVMDSGDGVTHTVPIYEGYALPHAILR		3.93007e-10	0	1	2	3	P63261	0	3183.61	6.3845	High	0	1.329e-10
	FALSE	High	QEYDESGPSIVHR		0.000116222	0	1	7	2	P63261	0	1516.7	3.48226	High	0.0003121	0.001606
	FALSE	High	SYELPDGQVITIGNER		2.19496e-07	0	2	10	9	P68032; P63261	0	1790.89	5.05046	High	0	1.354e-07
	FALSE	High	CDVDIRKDLYANTVLSGGTTMYPGIADR	1xOxidation [M21]; 1xCarbamidomethyl [C1]	1.4718e-06	0	1	2	2	P63261	2	3117.5	4.42126	High	0	7.446e-07
	FALSE	High	CDVDIRKDLYANTVLSGGTTMYPGIADR	1xCarbamidomethyl [C1]	3.81169e-08	0	1	2	2	P63261	2	3101.5	5.61133	High	0	1.615e-08
	FALSE	High	LDLAGRDLTDYLMK	1xOxidation [M13]	0.000151697	0	2	7	4	P68032; P63261	1	1639.84	2.60429	High	0	9.614e-05
	FALSE	High	LDLAGRDLTDYLMK		4.47175e-06	0	2	7	3	P68032; P63261	1	1623.84	3.15538	High	0.0001942	0.0004729
	FALSE	High	HQGVMVGMGQKDSYVGDEAQSK		9.114e-11	0	2	6	2	P68032; P63261	1	2351.08	5.86281	High	0	2.877e-11
	FALSE	High	HQGVMVGMGQKDSYVGDEAQSK	1xOxidation [M]	7.11516e-08	0	2	6	5	P68032; P63261	1	2367.07	4.21756	High	0	3.1e-08
	FALSE	High	KDLYANTVLSGGTTMYPGIADR		1.14519e-10	0	1	2	2	P63261	1	2343.16	6.68931	High	0	3.64e-11
	FALSE	High	IWHHTFYNELR		3.39995e-06	0	2	9	2	P68032; P63261	0	1515.75	4.08616	High	0	1.796e-06
	FALSE	High	MQKEITALAPSTMKIK		0.000186303	0	2	6	2	P68032; P63261	2	1789.99	3.42584	High	0.0001942	0.0006823
	FALSE	High	VAPEEHPVLLTEAPLNPK		9.11149e-07	0	1	2	4	P63261	0	1954.06	4.55975	High	0	4.504e-07
	FALSE	High	CPEALFQPSFLGMESCGIHETTFNSIMK	1xOxidation [M13]; 2xCarbamidomethyl [C1; C16]	5.1868e-05	0	1	2	1	P63261	0	3247.46	3.50053	High	0	3.114e-05
	FALSE	High	CPEALFQPSFLGMESCGIHETTFNSIMK	2xCarbamidomethyl [C1; C16]	3.46551e-07	0	1	2	1	P63261	0	3231.46	4.33627	High	0	1.628e-07
	FALSE	High	HQGVMVGMGQK	1xOxidation [M]	6.87395e-05	0	2	7	5	P68032; P63261	0	1187.57	4.2268	High	0	4.198e-05
	FALSE	High	HQGVMVGMGQKDSYVGDEAQSKR	2xOxidation [M5; M8]	0.000223638	0	2	6	1	P68032; P63261	2	2539.17	3.97971	High	0	0.000145
	FALSE	High	HQGVMVGMGQKDSYVGDEAQSKR	1xOxidation [M]	1.02944e-10	0	2	6	5	P68032; P63261	2	2523.17	6.11334	High	0	1.049e-10
	FALSE	High	HQGVMVGMGQKDSYVGDEAQSKR		3.31217e-13	0	2	6	3	P68032; P63261	2	2507.18	6.74599	High	0	3.769e-12
	FALSE	High	DLYANTVLSGGTTMYPGIADR		5.95019e-09	0	1	2	4	P63261	0	2215.07	5.53029	High	0	8.235e-08
	FALSE	High	DLYANTVLSGGTTMYPGIADR	1xOxidation [M14]	3.57314e-09	0	1	2	4	P63261	0	2231.06	4.85538	High	0	1.342e-09
	FALSE	High	AGFAGDDAPRAVFPSIVGRPR		8.00558e-07	0	2	9	1	P68032; P63261	1	2156.14	4.78375	High	0	3.92e-07
	FALSE	High	LCYVALDFEQEMATAASSSSLEK	1xOxidation [M12]; 1xCarbamidomethyl [C2]	2.45125e-08	0	1	3	2	P63261	0	2566.17	5.41193	High	0	2.999e-07
	FALSE	High	LCYVALDFEQEMATAASSSSLEK	1xCarbamidomethyl [C2]	3.85461e-05	0	1	3	4	P63261	0	2550.17	3.02576	High	0	2.29e-05
	FALSE	High	EKLCYVALDFEQEMATAASSSSLEK	1xCarbamidomethyl [C4]	0.00108972	0.000234744	1	3	1	P63261	1	2807.31	3.0931	High	0.0001942	0.0007603
	FALSE	High	HQGVMVGMGQK		0.000246895	0.000234744	2	7	2	P68032; P63261	0	1171.57	3.74532	High	0.0001942	0.0003814
	FALSE	High	FRCPEALFQPSFLGMESCGIHETTFNSIMK	2xCarbamidomethyl [C3; C18]	0.00100976	0.000234744	1	2	2	P63261	1	3534.63	3.14101	High	0.0001942	0.0007015
	FALSE	High	MQKEITALAPSTMK	2xOxidation [M1; M13]	0.00144478	0.000234744	2	6	2	P68032; P63261	1	1580.8	2.58645	High	0.005563	0.07185
	FALSE	High	QEYDESGPSIVHRK		0.00144478	0.000234744	1	7	2	P63261	1	1644.8	3.45957	High	0.0003121	0.001091
	FALSE	High	AGFAGDDAPR		0.000334749	0.000234744	2	10	2	P68032; P63261	0	976.448	3.46631	High	0.0001942	0.0002209
	FALSE	High	IKIIAPPERK		0.000420614	0.000234744	2	7	2	P68032; P63261	2	1164.75	3.25497	High	0.0001942	0.0002796
	FALSE	High	DSYVGDEAQSK		0.000291894	0.000234744	2	6	1	P68032; P63261	0	1198.52	3.41727	High	0.0001942	0.0001909
	FALSE	High	DSYVGDEAQSKR		0.000383898	0.000234744	2	6	4	P68032; P63261	1	1354.62	2.85184	High	0.0001942	0.0002553
	FALSE	High	EITALAPSTMK	1xOxidation [M10]	0.000243165	0.000234744	2	6	3	P68032; P63261	0	1177.61	3.13861	High	0.0001942	0.0001581
	FALSE	High	AVFPSIVGRPR		0.00191581	0.000378888	2	9	2	P68032; P63261	0	1198.71	2.59325	High	0.0003121	0.001378
	FALSE	High	ILTERGYSFTTTAER		0.00147821	0.000378888	1	2	1	P63261	1	1744.89	3.28149	High	0.0003121	0.001052
	FALSE	High	GYSFTTTAEREIVR		0.00151241	0.000378888	1	2	2	P63261	1	1629.82	3.07543	High	0.0003121	0.001074
	FALSE	High	EITALAPSTMK		0.00404867	0.000378888	2	6	2	P68032; P63261	0	1161.62	2.68499	High	0.0003121	0.003014
	FALSE	High	KDLYANTVLSGGTTMYPGIADR	1xOxidation [M15]	0.0055386	0.000709196	1	2	1	P63261	1	2359.16	3.02442	High	0.0005831	0.004213
	FALSE	High	DIKEKLCYVALDFEQEMATAASSSSLEK	1xCarbamidomethyl [C7]	0.00843387	0.000789931	1	3	1	P63261	2	3163.52	3.36713	High	0.0006499	0.006526
	FALSE	High	HQGVMVGMGQK	2xOxidation [M5; M8]	0.0193938	0.00116053	2	7	1	P68032; P63261	0	1203.56	2.12614	High	0.0009535	0.0157
	FALSE	High	MEEEIAALVIDNGSGMCK	1xAcetyl [N-Term]; 1xCarbamidomethyl [C17]	0.0268996	0.00177569	1	1	1	P63261	0	2008.9	2.43823	High	0.001457	0.02208
	FALSE	High	DLTDYLMK		0.0325097	0.0018738	2	7	2	P68032; P63261	0	998.486	2.09687	High	0.001535	0.02712
	FALSE	High	DLTDYLMK	1xOxidation [M7]	0.0386712	0.00233544	2	7	2	P68032; P63261	0	1014.48	2.17625	High	0.002103	0.03532
	FALSE	High	EITALAPSTMKIK	1xOxidation [M10]	0.0570427	0.00359751	2	6	1	P68032; P63261	1	1418.79	2.54812	High	0.003139	0.04891
	FALSE	High	EITALAPSTMKIK		0.0696053	0.00529899	2	6	1	P68032; P63261	1	1402.8	2.70628	High	0.004612	0.06065
	FALSE	High	FRCPEALFQPSFLGMESCGIHETTFNSIMK	1xOxidation [M15]; 2xCarbamidomethyl [C3; C18]	0.108031	0.00842786	1	2	1	P63261	1	3550.63	2.98119	High	0.007773	0.09632
FALSE	Master Protein	P23246	Splicing factor, proline- and glutamine-rich OS=Homo sapiens OX=9606 GN=SFPQ PE=1 SV=2	61.669	60	105	60	1	707	76.102	9.44	320.893	60
	Checked	Confidence	Sequence	Modifications	Qvality PEP	Qvality q-value	# Protein Groups	# Proteins	# PSMs	Master Protein Accessions	# Missed Cleavages	Theo. MH+ [Da]	XCorr Sequest HT	Confidence Sequest HT	Percolator q-Value Sequest HT	Percolator PEP Sequest HT
	FALSE	High	STGKGIVEFASKPAAR		3.34859e-06	0	1	1	2	P23246	1	1618.89	4.96985	High	0	1.758e-06
	FALSE	High	VRFATHAAALSVR		3.68254e-05	0	1	1	2	P23246	1	1398.8	3.16231	High	0	2.177e-05
	FALSE	High	FATHAAALSVR		0.000111882	0	1	1	3	P23246	0	1143.63	4.00389	High	0	6.967e-05
	FALSE	High	MPGGPKPGGGPGLSTPGGHPKPPHR		4.15946e-05	0	1	1	1	P23246	0	2370.22	3.84592	High	0	2.47e-05
	FALSE	High	ALAEIAKAELDDTPMR	1xOxidation [M15]	1.43857e-06	0	1	1	2	P23246	1	1759.89	3.65703	High	0	7.242e-07
	FALSE	High	ALAEIAKAELDDTPMR		5.47152e-07	0	1	1	2	P23246	1	1743.89	4.7549	High	0	2.644e-07
	FALSE	High	SEEKISDSEGFK		5.59701e-05	0	1	1	1	P23246	1	1355.63	3.61323	High	0	3.39e-05
	FALSE	High	ISDSEGFKANLSLLR		1.14932e-07	0	1	1	1	P23246	1	1649.89	4.71129	High	0	5.147e-08
	FALSE	High	LFVGNLPADITEDEFKR		1.24487e-06	0	1	1	2	P23246	1	1964.01	3.96745	High	0	6.227e-07
	FALSE	High	ALAEIAKAELDDTPMRGR		0.000122582	0	1	1	2	P23246	2	1957.02	3.67328	High	0	7.685e-05
	FALSE	High	CRLFVGNLPADITEDEFKR	1xCarbamidomethyl [C1]	1.79389e-06	0	1	1	2	P23246	2	2280.14	4.26124	High	0	9.142e-07
	FALSE	High	YGEPGEVFINKGK		9.11149e-07	0	1	1	2	P23246	1	1437.74	3.99853	High	0	2.706e-05
	FALSE	High	FAQHGTFEYEYSQR		7.25135e-07	0	1	1	2	P23246	0	1762.78	4.58947	High	0	1.283e-05
	FALSE	High	DKLESEMEDAYHEHQANLLR		7.56292e-10	0	1	1	2	P23246	1	2428.12	5.91445	High	0	2.332e-09
	FALSE	High	MEELHNQEMQK		5.77003e-05	0	1	1	2	P23246	0	1416.62	4.16204	High	0	3.479e-05
	FALSE	High	RMEELHNQEMQK		7.00668e-06	0	1	1	2	P23246	1	1572.73	4.06518	High	0	3.818e-06
	FALSE	High	GREEYEGPNKKPR		2.69535e-05	0	1	1	3	P23246	2	1559.79	4.04708	High	0	1.566e-05
	FALSE	High	LFVGNLPADITEDEFK		2.55588e-07	0	1	1	1	P23246	0	1807.91	3.52561	High	0	1.19e-07
	FALSE	High	SLDEMEKQQREQVEK		7.06022e-06	0	1	1	2	P23246	2	1876.91	4.16324	High	0	3.869e-06
	FALSE	High	QHHPPYHQQHHQGPPPGGPGGR		5.57625e-06	0	1	1	2	P23246	0	2403.14	2.89265	High	0	3.004e-06
	FALSE	High	RMEELHNQEMQKR		2.36821e-05	0	1	1	3	P23246	2	1728.83	3.92732	High	0	1.374e-05
	FALSE	High	WKSLDEMEKQQR		9.00741e-06	0	1	1	2	P23246	2	1577.77	3.07309	High	0	4.965e-06
	FALSE	High	NLSPYVSNELLEEAFSQFGPIER		4.01974e-06	0	1	1	2	P23246	0	2639.3	5.08378	High	0	2.135e-06
	FALSE	High	MGGGGAMNMGDPYGSGGQK		3.79695e-07	0	1	1	1	P23246	0	1771.72	3.95616	High	0	1.793e-07
	FALSE	High	DAKDKLESEMEDAYHEHQANLLR		3.23606e-07	0	1	1	2	P23246	2	2742.28	4.38093	High	0	4.203e-05
	FALSE	High	GMGPGTPAGYGR	1xOxidation [M2]	0.000199511	0	1	1	1	P23246	0	1136.52	3.46804	High	0	0.0001286
	FALSE	High	CSEGVFLLTTTPRPVIVEPLEQLDDEDGLPEK	1xCarbamidomethyl [C1]	7.41757e-05	0	1	1	1	P23246	0	3596.8	4.14533	High	0	4.526e-05
	FALSE	High	ALAEIAKAELDDTPMRGR	1xOxidation [M15]	0.000339883	0.000234744	1	1	1	P23246	2	1973.01	3.37177	High	0.0001942	0.0002247
	FALSE	High	ETPPRFAQHGTFEYEYSQR		0.000659114	0.000234744	1	1	1	P23246	1	2343.08	3.07422	High	0.0001942	0.0004506
	FALSE	High	MEELHNQEMQKRK		0.000986944	0.000234744	1	1	2	P23246	2	1700.82	2.85011	High	0.0003121	0.002452
	FALSE	High	GGRQHHPPYHQQHHQGPPPGGPGGR		0.000256471	0.000234744	1	1	1	P23246	1	2673.28	3.45101	High	0.0001942	0.0001664
	FALSE	High	MGGGGAMNMGDPYGSGGQK	1xOxidation [M]	0.000689929	0.000234744	1	1	2	P23246	0	1787.71	2.70025	High	0.0001942	0.0004726
	FALSE	High	GIVEFASKPAAR		0.000504925	0.000234744	1	1	2	P23246	0	1245.69	3.18782	High	0.0001942	0.0003399
	FALSE	High	GFGFIKLESR		0.000524515	0.000234744	1	1	2	P23246	1	1153.64	2.98377	High	0.0001942	0.0003527
	FALSE	High	MEELHNQEMQKR		0.000408001	0.000234744	1	1	2	P23246	1	1572.73	3.20438	High	0.0001942	0.0002709
	FALSE	High	SEEKISDSEGFKANLSLLR		0.000767559	0.000234744	1	1	1	P23246	2	2123.1	3.29995	High	0.0001942	0.000526
	FALSE	High	LFAKYGEPGEVFINK		0.00159534	0.000378888	1	1	1	P23246	1	1711.91	3.12735	High	0.0003121	0.001137
	FALSE	High	YGEPGEVFINK		0.00228334	0.000378888	1	1	1	P23246	0	1252.62	2.6899	High	0.0003121	0.001656
	FALSE	High	AVVIVDDRGR		0.0024457	0.000378888	1	1	1	P23246	1	1099.62	3.31825	High	0.0003121	0.001774
	FALSE	High	FGQGGAGPVGGQGPR		0.00167003	0.000378888	1	1	1	P23246	0	1341.67	3.38366	High	0.0003121	0.001189
	FALSE	High	SPPPGMGLNQNR		0.00146698	0.000378888	1	1	1	P23246	0	1267.62	2.11247	High	0.0003121	0.001043
	FALSE	High	AELDDTPMR		0.00155926	0.000378888	1	1	1	P23246	0	1047.48	2.69925	High	0.0003121	0.001113
	FALSE	High	GKGFGFIKLESR		0.00296003	0.000378888	1	1	1	P23246	2	1338.75	3.01534	High	0.0003121	0.00218
	FALSE	High	WKSLDEMEK		0.00380861	0.000378888	1	1	2	P23246	1	1165.56	3.15142	High	0.0003121	0.002837
	FALSE	High	EMQLRQEEER		0.00437018	0.000556714	1	1	2	P23246	1	1347.63	2.30786	High	0.002648	0.04538
	FALSE	High	EEYEGPNKKPR		0.0048637	0.000709196	1	1	1	P23246	1	1346.67	2.5893	High	0.0005831	0.003657
	FALSE	High	GREEYEGPNK		0.00450583	0.000709196	1	1	1	P23246	1	1178.54	3.14132	High	0.0005831	0.003387
	FALSE	High	ISDSEGFK		0.00533091	0.000709196	1	1	1	P23246	0	882.42	2.28285	High	0.0005831	0.004025
	FALSE	High	QREMEEQMR		0.00990289	0.000789931	1	1	2	P23246	1	1236.55	3.02167	High	0.0006499	0.007712
	FALSE	High	MEELHNQEMQK	1xOxidation [M1]	0.00723787	0.000789931	1	1	1	P23246	0	1432.62	2.07373	High	0.0006499	0.005584
	FALSE	High	LAQKNPMYQK		0.00982747	0.000789931	1	1	1	P23246	1	1220.65	3.19992	High	0.0006499	0.007696
	FALSE	High	SLDEMEKQQR		0.00686067	0.000789931	1	1	2	P23246	1	1263.6	2.6951	High	0.0006499	0.005263
	FALSE	High	EMQLRQEEERR		0.00588789	0.000789931	1	1	1	P23246	2	1503.73	3.0582	High	0.0006499	0.004464
	FALSE	High	MEELHNQEMQK	2xOxidation [M1; M9]	0.0127443	0.00102354	1	1	1	P23246	0	1448.61	1.91365	High	0.0008399	0.01005
	FALSE	High	RMEELHNQEMQK	1xOxidation [M10]	0.0198424	0.00116053	1	1	2	P23246	1	1588.72	2.6119	High	0.001063	0.01607
	FALSE	High	SLDEMEK		0.0264943	0.00166414	1	1	1	P23246	0	851.382	2.59401	High	0.001363	0.02181
	FALSE	High	MGYMDPR		0.0337619	0.00198799	1	1	1	P23246	0	869.364	2.14988	High	0.001627	0.02812
	FALSE	High	QGPGPGGPK		0.0350612	0.00198799	1	1	2	P23246	0	794.416	2.09455	High	0.001627	0.02934
	FALSE	High	GKGFGFIK		0.0361355	0.00211182	1	1	1	P23246	1	853.493	2.2599	High	0.001729	0.03015
	FALSE	High	RKEMQLR		0.0423218	0.00256987	1	1	1	P23246	2	960.541	2.64812	High	0.002103	0.03567
	FALSE	High	QREESYSR		0.0502696	0.00315095	1	1	1	P23246	1	1054.49	2.78441	High	0.002575	0.04304
	FALSE	High	RREEEMMIR		0.0514063	0.00324204	1	1	1	P23246	2	1249.61	2.16695	High	0.002648	0.04394
	FALSE	High	GMGPGTPAGYGR		0.0627977	0.00415301	1	1	2	P23246	0	1120.52	2.48902	High	0.00359	0.05426
	FALSE	High	EEEMMIR		0.0661193	0.00461385	1	1	1	P23246	0	937.412	1.778	High	0.00396	0.05704
	FALSE	High	SLDEMEKQQR	1xOxidation [M5]	0.0680907	0.00483765	1	1	1	P23246	1	1279.59	2.32332	High	0.004241	0.05888
	FALSE	High	AELDDTPMR	1xOxidation [M8]	0.0765396	0.00616336	1	1	1	P23246	0	1063.47	2.07855	High	0.005321	0.0669
	FALSE	High	EMEEQMR		0.0759842	0.00616336	1	1	1	P23246	0	952.386	1.85549	High	0.005321	0.06637
	FALSE	High	KEMQLRQEEER		0.0897506	0.00675009	1	1	1	P23246	2	1475.73	1.99255	High	0.005876	0.07877
	FALSE	High	SPPPGMGLNQNR	1xOxidation [M6]	0.0859536	0.00675009	1	1	1	P23246	0	1283.62	2.38694	High	0.005792	0.07532
	FALSE	High	MGYMDPRER		0.104274	0.00822436	1	1	1	P23246	1	1154.51	2.00173	High	0.007351	0.09238
FALSE	Master Protein	P68032	Actin, alpha cardiac muscle 1 OS=Homo sapiens OX=9606 GN=ACTC1 PE=1 SV=1	34.748	19	77	2	1	377	41.992	5.39	243.947	19
	Checked	Confidence	Sequence	Modifications	Qvality PEP	Qvality q-value	# Protein Groups	# Proteins	# PSMs	Master Protein Accessions	# Missed Cleavages	Theo. MH+ [Da]	XCorr Sequest HT	Confidence Sequest HT	Percolator q-Value Sequest HT	Percolator PEP Sequest HT
	FALSE	High	MQKEITALAPSTMK		3.2857e-07	0	2	6	3	P68032; P63261	1	1548.81	4.62702	High	0	1.548e-07
	FALSE	High	MQKEITALAPSTMK	1xOxidation [M1]	9.71979e-06	0	2	6	2	P68032; P63261	1	1564.81	4.0181	High	0	5.403e-06
	FALSE	High	SYELPDGQVITIGNER		2.19496e-07	0	2	10	9	P68032; P63261	0	1790.89	5.05046	High	0	1.354e-07
	FALSE	High	LDLAGRDLTDYLMK	1xOxidation [M13]	0.000151697	0	2	7	4	P68032; P63261	1	1639.84	2.60429	High	0	9.614e-05
	FALSE	High	LDLAGRDLTDYLMK		4.47175e-06	0	2	7	3	P68032; P63261	1	1623.84	3.15538	High	0.0001942	0.0004729
	FALSE	High	HQGVMVGMGQKDSYVGDEAQSK		9.114e-11	0	2	6	2	P68032; P63261	1	2351.08	5.86281	High	0	2.877e-11
	FALSE	High	HQGVMVGMGQKDSYVGDEAQSK	1xOxidation [M]	7.11516e-08	0	2	6	5	P68032; P63261	1	2367.07	4.21756	High	0	3.1e-08
	FALSE	High	IWHHTFYNELR		3.39995e-06	0	2	9	2	P68032; P63261	0	1515.75	4.08616	High	0	1.796e-06
	FALSE	High	MQKEITALAPSTMKIK		0.000186303	0	2	6	2	P68032; P63261	2	1789.99	3.42584	High	0.0001942	0.0006823
	FALSE	High	YPIEHGIITNWDDMEK		3.57211e-05	0	1	4	2	P68032	0	1960.91	4.46481	High	0	0.0001471
	FALSE	High	HQGVMVGMGQK	1xOxidation [M]	6.87395e-05	0	2	7	5	P68032; P63261	0	1187.57	4.2268	High	0	4.198e-05
	FALSE	High	HQGVMVGMGQKDSYVGDEAQSKR	2xOxidation [M5; M8]	0.000223638	0	2	6	1	P68032; P63261	2	2539.17	3.97971	High	0	0.000145
	FALSE	High	HQGVMVGMGQKDSYVGDEAQSKR	1xOxidation [M]	1.02944e-10	0	2	6	5	P68032; P63261	2	2523.17	6.11334	High	0	1.049e-10
	FALSE	High	HQGVMVGMGQKDSYVGDEAQSKR		3.31217e-13	0	2	6	3	P68032; P63261	2	2507.18	6.74599	High	0	3.769e-12
	FALSE	High	AGFAGDDAPRAVFPSIVGRPR		8.00558e-07	0	2	9	1	P68032; P63261	1	2156.14	4.78375	High	0	3.92e-07
	FALSE	High	HQGVMVGMGQK		0.000246895	0.000234744	2	7	2	P68032; P63261	0	1171.57	3.74532	High	0.0001942	0.0003814
	FALSE	High	MQKEITALAPSTMK	2xOxidation [M1; M13]	0.00144478	0.000234744	2	6	2	P68032; P63261	1	1580.8	2.58645	High	0.005563	0.07185
	FALSE	High	AGFAGDDAPR		0.000334749	0.000234744	2	10	2	P68032; P63261	0	976.448	3.46631	High	0.0001942	0.0002209
	FALSE	High	IKIIAPPERK		0.000420614	0.000234744	2	7	2	P68032; P63261	2	1164.75	3.25497	High	0.0001942	0.0002796
	FALSE	High	DSYVGDEAQSK		0.000291894	0.000234744	2	6	1	P68032; P63261	0	1198.52	3.41727	High	0.0001942	0.0001909
	FALSE	High	DSYVGDEAQSKR		0.000383898	0.000234744	2	6	4	P68032; P63261	1	1354.62	2.85184	High	0.0001942	0.0002553
	FALSE	High	EITALAPSTMK	1xOxidation [M10]	0.000243165	0.000234744	2	6	3	P68032; P63261	0	1177.61	3.13861	High	0.0001942	0.0001581
	FALSE	High	AVFPSIVGRPR		0.00191581	0.000378888	2	9	2	P68032; P63261	0	1198.71	2.59325	High	0.0003121	0.001378
	FALSE	High	GILTLKYPIEHGIITNWDDMEK		0.00200555	0.000378888	1	4	1	P68032	1	2586.33	3.21434	High	0.0003121	0.001444
	FALSE	High	EITALAPSTMK		0.00404867	0.000378888	2	6	2	P68032; P63261	0	1161.62	2.68499	High	0.0003121	0.003014
	FALSE	High	HQGVMVGMGQK	2xOxidation [M5; M8]	0.0193938	0.00116053	2	7	1	P68032; P63261	0	1203.56	2.12614	High	0.0009535	0.0157
	FALSE	High	DLTDYLMK		0.0325097	0.0018738	2	7	2	P68032; P63261	0	998.486	2.09687	High	0.001535	0.02712
	FALSE	High	DLTDYLMK	1xOxidation [M7]	0.0386712	0.00233544	2	7	2	P68032; P63261	0	1014.48	2.17625	High	0.002103	0.03532
	FALSE	High	EITALAPSTMKIK	1xOxidation [M10]	0.0570427	0.00359751	2	6	1	P68032; P63261	1	1418.79	2.54812	High	0.003139	0.04891
	FALSE	High	EITALAPSTMKIK		0.0696053	0.00529899	2	6	1	P68032; P63261	1	1402.8	2.70628	High	0.004612	0.06065
FALSE	Master Protein	P05787	Keratin, type II cytoskeletal 8 OS=Homo sapiens OX=9606 GN=KRT8 PE=1 SV=7	77.4327	51	75	41	1	483	53.671	5.59	236.087	51
	Checked	Confidence	Sequence	Modifications	Qvality PEP	Qvality q-value	# Protein Groups	# Proteins	# PSMs	Master Protein Accessions	# Missed Cleavages	Theo. MH+ [Da]	XCorr Sequest HT	Confidence Sequest HT	Percolator q-Value Sequest HT	Percolator PEP Sequest HT
	FALSE	High	DANAKLSELEAALQR		1.37435e-06	0	1	1	1	P05787	1	1628.86	4.21421	High	0	6.932e-07
	FALSE	High	LESGMQNMSIHTK		0.000101342	0	1	1	1	P05787	0	1475.7	3.4691	High	0	6.312e-05
	FALSE	High	ASLEAAIADAEQRGELAIKDANAK		7.16852e-06	0	1	1	2	P05787	2	2455.28	3.23275	High	0	3.902e-06
	FALSE	High	DVDEAYMNKVELESR		1.54057e-06	0	1	1	2	P05787	1	1797.83	4.12147	High	0	2.711e-06
	FALSE	High	TLNNKFASFIDK		6.17914e-05	0	4	12	1	P08729; P35908; P05787; P13647	1	1397.74	3.42592	High	0	3.741e-05
	FALSE	High	LQAEIEGLKGQR		7.14059e-05	0	1	1	2	P05787	1	1341.75	3.76071	High	0	4.377e-05
	FALSE	High	DGKLVSESSDVLPK		4.60999e-06	0	1	1	3	P05787	1	1473.78	4.34225	High	0	6.525e-06
	FALSE	High	KLLEGEESRLESGMQNMSIHTK		5.40903e-06	0	1	1	2	P05787	2	2517.24	4.88738	High	0	2.908e-06
	FALSE	High	LVSESSDVLPK		0.000197999	0	1	1	1	P05787	0	1173.64	2.96195	High	0	0.0001273
	FALSE	High	LLEGEESRLESGMQNMSIHTK		3.45353e-12	0	1	1	3	P05787	1	2389.15	6.77338	High	0	9.281e-13
	FALSE	High	AEAESMYQIKYEELQSLAGK		9.64743e-08	0	1	1	2	P05787	1	2288.11	4.78409	High	0	4.256e-08
	FALSE	High	QLREYQELMNVK		0.000202571	0	1	1	1	P05787	1	1550.8	3.24841	High	0	0.0001305
	FALSE	High	SLDMDSIIAEVKAQYEDIANR		9.04078e-05	0	1	1	1	P05787	1	2381.17	2.78539	High	0	5.61e-05
	FALSE	High	AVVVKKIETR		0.000196497	0	1	1	1	P05787	2	1142.73	3.0144	High	0	0.0001259
	FALSE	High	SLDMDSIIAEVK		5.72628e-05	0	1	1	3	P05787	0	1320.67	3.88055	High	0	3.471e-05
	FALSE	High	TLNNKFASFIDKVR		3.21152e-07	0	4	12	3	P08729; P35908; P05787; P13647	2	1652.91	4.64226	High	0	1.508e-07
	FALSE	High	SRAEAESMYQIKYEELQSLAGK		8.2542e-09	0	1	1	1	P05787	2	2531.24	6.36666	High	0	3.235e-09
	FALSE	High	TQEKEQIKTLNNK		1.45498e-05	0	1	1	2	P05787	2	1573.85	5.04214	High	0	8.207e-06
	FALSE	High	LEGLTDEINFLR		1.69422e-05	0	1	1	2	P05787	0	1419.75	4.28608	High	0	9.626e-06
	FALSE	High	ASLEAAIADAEQR		1.92108e-06	0	1	1	2	P05787	0	1344.68	4.27272	High	0	1.885e-05
	FALSE	High	SNMDNMFESYINNLR		0.000443633	0.000234744	1	1	1	P05787	0	1847.81	2.001	High	0.0001942	0.0002976
	FALSE	High	TKTEISEMNR		0.000695204	0.000234744	1	1	2	P05787	1	1208.59	3.28963	High	0.0001942	0.0004752
	FALSE	High	TTSGYAGGLSSAYGGLTSPGLSYSLGSSFGSGAGSSSFSR		0.000283142	0.000234744	1	1	1	P05787	0	3725.72	4.32894	High	0.0001942	0.0001844
	FALSE	High	YEELQSLAGK		0.000803451	0.000234744	1	1	1	P05787	0	1137.58	3.46336	High	0.0001942	0.000554
	FALSE	High	LSELEAALQR		0.000262394	0.000234744	1	1	1	P05787	0	1129.62	4.05657	High	0.0001942	0.0001712
	FALSE	High	TEMENEFVLIKK		0.000245023	0.000234744	1	1	2	P05787	1	1480.77	3.00906	High	0.0001942	0.0007864
	FALSE	High	SYKVSTSGPR		0.00114943	0.000234744	1	1	1	P05787	1	1081.56	2.91889	High	0.0001942	0.0008077
	FALSE	High	SRAEAESMYQIK		0.00158322	0.000378888	1	1	1	P05787	1	1412.68	2.76811	High	0.0003121	0.001125
	FALSE	High	NKYEDEINKR		0.00268033	0.000378888	3	6	2	P04264; P05787; P13647	2	1308.65	2.71643	High	0.0008399	0.01267
	FALSE	High	KLLEGEESR		0.00321944	0.000378888	4	5	2	P08729; P17661; P08670; P05787	1	1060.56	2.94055	High	0.0003121	0.00238
	FALSE	High	GELAIKDANAK		0.00296003	0.000378888	1	1	1	P05787	1	1129.62	3.49061	High	0.0003121	0.00218
	FALSE	High	AEAESMYQIK		0.00339626	0.000378888	1	1	1	P05787	0	1169.55	2.8707	High	0.0003121	0.002514
	FALSE	High	TKTEISEMNR	1xOxidation [M8]	0.00254085	0.000378888	1	1	1	P05787	1	1224.59	2.11167	High	0.0003121	0.001849
	FALSE	High	SLDMDSIIAEVKAQYEDIANR	1xOxidation [M4]	0.00427113	0.000556714	1	1	1	P05787	1	2397.16	2.32097	High	0.0004589	0.003203
	FALSE	High	TEISEMNR		0.00411102	0.000556714	1	1	1	P05787	0	979.451	2.87013	High	0.0004589	0.00306
	FALSE	High	SNMDNMFESYINNLRR	2xOxidation [M3; M6]	0.00537181	0.000709196	1	1	1	P05787	1	2035.9	2.56292	High	0.0005831	0.004054
	FALSE	High	FASFIDKVR		0.00490101	0.000709196	5	17	1	P08729; Q7Z794; P35908; P05787; P13647	1	1082.6	2.83137	High	0.0005831	0.003699
	FALSE	High	EYQELMNVK		0.00718274	0.000789931	1	4	1	P05787	0	1153.56	2.73013	High	0.0006499	0.005534
	FALSE	High	AQYEDIANR		0.0057544	0.000789931	1	2	1	P05787	0	1079.51	2.71017	High	0.0006499	0.004366
	FALSE	High	FLEQQNKMLETK		0.0057544	0.000789931	1	1	1	P05787	1	1508.78	3.31605	High	0.0006499	0.004378
	FALSE	High	WSLLQQQK		0.00675656	0.000789931	1	1	1	P05787	0	1030.57	2.90259	High	0.0006499	0.005166
	FALSE	High	SRAEAESMYQIKYEELQSLAGK	1xOxidation [M8]	0.00691333	0.000789931	1	1	1	P05787	2	2547.24	3.54457	High	0.0006499	0.00529
	FALSE	High	LQAEIEGLK		0.0147352	0.00102354	1	1	1	P05787	0	1000.57	2.51485	High	0.0008399	0.01178
	FALSE	High	LLEGEESR		0.0183858	0.00102354	4	6	1	P08729; P17661; P08670; P05787	0	932.468	2.01871	High	0.0008399	0.01484
	FALSE	High	QLETLGQEK		0.0163976	0.00102354	1	1	1	P05787	0	1045.55	2.24187	High	0.0008399	0.0132
	FALSE	High	RQLETLGQEK		0.0337619	0.00198799	1	1	1	P05787	1	1201.65	2.45315	High	0.001627	0.02809
	FALSE	High	VRFLEQQNK		0.0380932	0.00233544	4	18	1	P08729; P08670; P05787; P13647	1	1161.64	2.71546	High	0.001911	0.03196
	FALSE	High	FLEQQNK		0.0429618	0.00256987	4	18	2	P08729; P08670; P05787; P13647	0	906.468	2.3794	High	0.002103	0.03639
	FALSE	High	TQEKEQIK		0.0463043	0.0029358	1	1	1	P05787	1	1003.54	2.60707	High	0.0024	0.03919
	FALSE	High	AKQDMAR		0.0510247	0.00324204	2	3	1	P05787; P13647	1	819.414	2.07889	High	0.002648	0.04366
	FALSE	High	ISSSSFSR		0.0510247	0.00324204	1	1	1	P05787	0	870.432	1.86262	High	0.002648	0.04346
	FALSE	High	FASFIDK		0.102805	0.00822436	5	18	1	P08729; Q7Z794; P35908; P05787; P13647	0	827.43	2.36254	High	0.007172	0.09142
	FALSE	High	QLYEEEIRELQSQISDTSVVLSMDNSR		0.114294	0.00926513	1	1	1	P05787	1	3169.53	2.41736	High	0.008554	0.102
	FALSE	High	SYTSGPGSR		0.116724	0.00957606	1	1	1	P05787	0	911.422	1.895	High	0.008727	0.104
FALSE	Master Protein	Q15233	Non-POU domain-containing octamer-binding protein OS=Homo sapiens OX=9606 GN=NONO PE=1 SV=4	67.0913	45	76	44	1	471	54.197	8.95	232.556	45
	Checked	Confidence	Sequence	Modifications	Qvality PEP	Qvality q-value	# Protein Groups	# Proteins	# PSMs	Master Protein Accessions	# Missed Cleavages	Theo. MH+ [Da]	XCorr Sequest HT	Confidence Sequest HT	Percolator q-Value Sequest HT	Percolator PEP Sequest HT
	FALSE	High	FACHSASLTVR	1xCarbamidomethyl [C3]	4.35382e-05	0	1	1	2	Q15233	0	1248.62	3.61762	High	0	2.604e-05
	FALSE	High	LFVGNLPPDITEEEMR		1.02517e-05	0	1	1	2	Q15233	0	1859.92	3.40841	High	0	5.706e-06
	FALSE	High	MGQMAMGGAMGINNR		1.25438e-06	0	1	1	1	Q15233	0	1538.67	4.26973	High	0	6.271e-07
	FALSE	High	MGQMAMGGAMGINNR	1xOxidation [M]	8.25163e-05	0	1	1	3	Q15233	0	1554.66	4.09395	High	0	5.061e-05
	FALSE	High	RQQEGFKGTFPDAR		0.000102116	0	1	1	2	Q15233	2	1636.82	4.01829	High	0.0001942	0.0002376
	FALSE	High	GIVEFSGKPAAR		5.72628e-05	0	1	1	2	Q15233	0	1231.68	2.99487	High	0	3.468e-05
	FALSE	High	VELDNMPLRGK		0.000202571	0	1	1	2	Q15233	1	1271.68	3.54398	High	0	0.0001303
	FALSE	High	EKLEMEMEAARHEHQVMLMR		1.54655e-07	0	1	1	1	Q15233	2	2498.18	3.94792	High	0	6.981e-08
	FALSE	High	FGQAATMEGIGAIGGTPPAFNR		1.57071e-11	0	1	1	3	Q15233	0	2163.07	6.90838	High	0	4.542e-12
	FALSE	High	FGQAATMEGIGAIGGTPPAFNR	1xOxidation [M7]	1.5175e-08	0	1	1	2	Q15233	0	2179.06	5.18958	High	0	6.122e-09
	FALSE	High	ALIEMEKQQQDQVDR		4.12855e-07	0	1	1	2	Q15233	1	1830.9	4.77381	High	0	1.96e-07
	FALSE	High	TLAEIAKVELDNMPLRGK		6.84945e-08	0	1	1	2	Q15233	2	1998.11	4.44549	High	0	2.971e-08
	FALSE	High	ALIEMEKQQQDQVDRNIK		2.06499e-05	0	1	1	2	Q15233	2	2186.12	3.50548	High	0	1.187e-05
	FALSE	High	CSEGSFLLTTFPRPVTVEPMDQLDDEEGLPEKLVIK	1xCarbamidomethyl [C1]	4.20758e-06	0	1	1	1	Q15233	1	4090.04	3.72177	High	0	2.234e-06
	FALSE	High	CSEGSFLLTTFPRPVTVEPMDQLDDEEGLPEK	1xCarbamidomethyl [C1]	5.68286e-05	0	1	1	1	Q15233	0	3636.71	4.84605	High	0	3.422e-05
	FALSE	High	RMEELHNQEVQKR		3.37417e-06	0	1	1	2	Q15233	2	1696.85	4.0323	High	0	1.818e-06
	FALSE	High	MEELHNQEVQKRK		9.32026e-05	0	1	1	1	Q15233	2	1668.85	3.07253	High	0	5.763e-05
	FALSE	High	MEELHNQEVQK		4.03473e-05	0	1	1	2	Q15233	0	1384.65	3.85134	High	0	4.763e-05
	FALSE	High	MEELHNQEVQKR		1.55815e-05	0	1	1	1	Q15233	1	1540.75	3.87883	High	0	8.821e-06
	FALSE	High	RMEELHNQEVQK		1.85626e-05	0	1	1	2	Q15233	1	1540.75	3.90381	High	0	3.532e-05
	FALSE	High	FAQPGSFEYEYAMR		5.16756e-06	0	1	1	2	Q15233	0	1695.75	4.30599	High	0	2.999e-06
	FALSE	High	FAQPGSFEYEYAMR	1xOxidation [M13]	1.04494e-06	0	1	1	1	Q15233	0	1711.74	3.96709	High	0	5.18e-07
	FALSE	High	TLAEIAKVELDNMPLR		2.04963e-07	0	1	1	2	Q15233	1	1812.99	4.73973	High	0	9.443e-08
	FALSE	High	MGQMAMGGAMGINNR	2xOxidation [M]	0.000779341	0.000234744	1	1	2	Q15233	0	1570.66	2.9995	High	0.0001942	0.0005349
	FALSE	High	HEHQVMLMR		0.00103311	0.000234744	1	1	2	Q15233	0	1180.57	3.76036	High	0.0003121	0.00143
	FALSE	High	VELDNMPLR		0.000427066	0.000234744	1	1	1	Q15233	0	1086.56	2.91169	High	0.0001942	0.0002852
	FALSE	High	CSEGSFLLTTFPRPVTVEPMDQLDDEEGLPEK	1xOxidation [M20]; 1xCarbamidomethyl [C1]	0.000570334	0.000234744	1	1	1	Q15233	0	3652.7	3.46445	High	0.0001942	0.0003864
	FALSE	High	MQSNKTFNLEK	1xAcetyl [N-Term]	0.00265994	0.000378888	1	1	1	Q15233	1	1381.68	2.83437	High	0.0003121	0.001948
	FALSE	High	RMEELHNQEVQK	1xOxidation [M2]	0.00404867	0.000378888	1	1	1	Q15233	1	1556.75	3.08721	High	0.0003121	0.003015
	FALSE	High	AGEVFIHKDK		0.00380861	0.000378888	1	1	2	Q15233	1	1143.62	3.14604	High	0.0006499	0.007056
	FALSE	High	AAPGAEFAPNKR		0.00324413	0.000378888	1	1	1	Q15233	1	1228.64	2.31122	High	0.0003121	0.002392
	FALSE	High	LVIKNQQFHK		0.00168282	0.000378888	1	1	1	Q15233	1	1254.73	2.66887	High	0.0003121	0.001198
	FALSE	High	NQQFHKER		0.00339626	0.000378888	1	1	1	Q15233	1	1086.54	3.21627	High	0.0003121	0.002517
	FALSE	High	QQEGFKGTFPDAR		0.00239034	0.000378888	1	1	2	Q15233	1	1480.72	2.8081	High	0.0003121	0.00183
	FALSE	High	NLPQYVSNELLEEAFSVFGQVER		0.00284915	0.000378888	1	1	1	Q15233	0	2668.33	2.59418	High	0.0003121	0.002085
	FALSE	High	EKLEMEMEAAR		0.00282748	0.000378888	1	1	1	Q15233	1	1336.62	2.7613	High	0.0003121	0.002064
	FALSE	High	GIVEFSGKPAARK		0.00457523	0.000709196	1	1	1	Q15233	1	1359.77	2.39176	High	0.0005831	0.003424
	FALSE	High	LFVGNLPPDITEEEMRK		0.00869582	0.000789931	1	1	1	Q15233	1	1988.02	2.85467	High	0.0006499	0.006753
	FALSE	High	AGEVFIHK		0.00763583	0.000789931	1	1	1	Q15233	0	900.494	3.15662	High	0.0006499	0.005903
	FALSE	High	AAPGAEFAPNK		0.0105275	0.000789931	1	1	1	Q15233	0	1072.54	2.07723	High	0.0006499	0.008276
	FALSE	High	SRLFVGNLPPDITEEEMR		0.0182462	0.00102354	1	1	1	Q15233	1	2103.05	2.39933	High	0.0008399	0.01471
	FALSE	High	DKGFGFIR		0.0163976	0.00102354	1	1	1	Q15233	1	939.505	2.36672	High	0.0008399	0.01319
	FALSE	High	MEELHNQEVQK	1xOxidation [M1]	0.0179699	0.00102354	1	1	1	Q15233	0	1400.65	2.27884	High	0.0008399	0.01444
	FALSE	High	QQQDQVDR		0.0214131	0.00140701	1	1	1	Q15233	0	1016.48	2.48236	High	0.001154	0.01738
	FALSE	High	QQQDQVDRNIKEAR		0.0266962	0.00166414	1	1	2	Q15233	2	1727.88	1.96991	High	0.001363	0.02198
	FALSE	High	RQQEEMMR		0.0325097	0.0018738	1	1	1	Q15233	1	1107.5	2.15408	High	0.001535	0.02711
	FALSE	High	AVVIVDDRGRPSGK		0.0498961	0.00315095	1	1	2	Q15233	1	1468.82	2.05573	High	0.002575	0.04238
	FALSE	High	VRFACHSASLTVR	1xCarbamidomethyl [C5]	0.0570427	0.00359751	1	1	1	Q15233	1	1503.78	2.71022	High	0.003139	0.04913
	FALSE	High	EREQPPR		0.0583246	0.00370252	2	2	1	Q8WXF1; Q15233	1	911.469	2.49757	High	0.003227	0.05034
	FALSE	High	ALIEMEK		0.0627977	0.00415301	1	1	1	Q15233	0	833.444	2.22336	High	0.00359	0.05407
	FALSE	High	EQPPRFAQPGSFEYEYAMR		0.0878333	0.00675009	1	1	1	Q15233	1	2303.05	3.05	High	0.005792	0.0772
	FALSE	High	RQQEGFK		0.115909	0.00936031	1	1	1	Q15233	1	892.464	2.30161	High	0.008641	0.1033
FALSE	Master Protein	P08238	Heat shock protein HSP 90-beta OS=Homo sapiens OX=9606 GN=HSP90AB1 PE=1 SV=4	49.4475	35	56	21	1	724	83.212	5.03	191.356	35
	Checked	Confidence	Sequence	Modifications	Qvality PEP	Qvality q-value	# Protein Groups	# Proteins	# PSMs	Master Protein Accessions	# Missed Cleavages	Theo. MH+ [Da]	XCorr Sequest HT	Confidence Sequest HT	Percolator q-Value Sequest HT	Percolator PEP Sequest HT
	FALSE	High	TKPIWTRNPDDITQEEYGEFYK		2.75761e-05	0	1	1	2	P08238	1	2730.3	3.11948	High	0	3.479e-05
	FALSE	High	HSQFIGYPITLYLEK		6.08579e-05	0	1	3	4	P08238	0	1808.96	3.86337	High	0	4.259e-05
	FALSE	High	VILHLKEDQTEYLEERR		2.97614e-07	0	2	3	3	P07900; P08238	2	2171.15	3.9864	High	0	1.392e-07
	FALSE	High	YHTSQSGDEMTSLSEYVSR		1.94355e-09	0	1	1	2	P08238	0	2176.95	5.98988	High	0	7.111e-10
	FALSE	High	YHTSQSGDEMTSLSEYVSR	1xOxidation [M10]	1.35884e-07	0	1	1	1	P08238	0	2192.94	4.32059	High	0	6.139e-08
	FALSE	High	VILHLKEDQTEYLEER		5.40978e-08	0	2	4	3	P07900; P08238	1	2015.04	5.29486	High	0	8.953e-08
	FALSE	High	KHLEINPDHPIVETLR		5.85949e-07	0	1	1	3	P08238	1	1911.04	3.43068	High	0	2.825e-07
	FALSE	High	NPDDITQEEYGEFYK		3.79695e-07	0	1	1	1	P08238	0	1847.8	4.53821	High	0	1.794e-07
	FALSE	High	YIDQEELNKTKPIWTR		0.000158785	0	2	4	2	P07900; P08238	1	2034.07	3.05511	High	0	0.0001008
	FALSE	High	HLEINPDHPIVETLR		6.61726e-05	0	1	1	2	P08238	0	1782.95	4.113	High	0	4.039e-05
	FALSE	High	YIDQEELNKTKPIWTRNPDDITQEEYGEFYK		2.48851e-06	0	1	1	2	P08238	2	3862.84	4.09833	High	0	1.288e-06
	FALSE	High	GVVDSEDLPLNISR		3.95901e-06	0	3	3	2	P07900; P08238; Q12931	0	1513.79	4.98928	High	0	2.096e-06
	FALSE	High	EQVANSAFVER		8.83668e-05	0	1	2	1	P08238	0	1249.62	2.801	High	0	5.444e-05
	FALSE	High	SLTNDWEDHLAVK		5.68286e-05	0	2	2	1	P07900; P08238	0	1527.74	2.34157	High	0	3.425e-05
	FALSE	High	TLTIVDTGIGMTKADLINNLGTIAK		7.2805e-10	0	2	2	2	P07900; P08238	1	2573.42	4.75084	High	0	2.545e-10
	FALSE	High	HNDDEQYAWESSAGGSFTVR		4.73544e-09	0	2	3	2	P07900; P08238	0	2255.96	5.61347	High	0	1.81e-09
	FALSE	High	LVSSPCCIVTSTYGWTANMER	2xCarbamidomethyl [C6; C7]	3.01011e-06	0	1	1	2	P08238	0	2432.1	4.97645	High	0	1.578e-06
	FALSE	High	TLTLVDTGIGMTK	1xOxidation [M11]	3.73902e-05	0	2	3	2	P07900; P08238	0	1365.73	3.50166	High	0	2.213e-05
	FALSE	High	SIYYITGESKEQVANSAFVER		1.6251e-08	0	1	1	2	P08238	1	2391.18	5.7847	High	0	8.04e-09
	FALSE	High	TLTIVDTGIGMTK		8.6053e-06	0	2	3	6	P07900; P08238	0	1349.73	4.03532	High	0	4.751e-06
	FALSE	High	GTKVILHLKEDQTEYLEER		0.000307866	0.000234744	2	3	1	P07900; P08238	2	2301.21	3.10398	High	0.0001942	0.0002029
	FALSE	High	ADLINNLGTIAK		0.000504925	0.000234744	2	4	1	P07900; P08238	0	1242.71	3.06982	High	0.0001942	0.0003387
	FALSE	High	LGIHEDSTNR		0.000615456	0.000234744	1	1	2	P08238	0	1141.56	2.93761	High	0.0001942	0.0004171
	FALSE	High	EKYIDQEELNK		0.000744527	0.000234744	2	4	1	P07900; P08238	1	1408.7	3.08574	High	0.0001942	0.0005114
	FALSE	High	DNSTMGYMMAK		0.000629677	0.000234744	1	2	1	P08238	0	1248.51	3.0971	High	0.0001942	0.0004296
	FALSE	High	YESLTDPSKLDSGK		0.00289299	0.000378888	2	4	1	P07900; P08238	1	1539.75	3.03392	High	0.0003121	0.002128
	FALSE	High	AKFENLCK	1xCarbamidomethyl [C7]	0.00541303	0.000709196	1	2	1	P08238	1	1009.51	2.21342	High	0.0005831	0.004083
	FALSE	High	RAPFDLFENKK		0.00924435	0.000789931	1	2	1	P08238	2	1364.73	2.88098	High	0.0006499	0.007198
	FALSE	High	ADHGEPIGR		0.00938681	0.000789931	1	1	1	P08238	0	951.464	2.36233	High	0.0006499	0.007316
	FALSE	High	IDIIPNPQER		0.00910406	0.000789931	1	2	1	P08238	0	1194.65	2.68093	High	0.0006499	0.007055
	FALSE	High	LGLGIDEDEVAAEEPNAAVPDEIPPLEGDEDASR		0.0196917	0.00116053	1	1	1	P08238	0	3532.64	2.92037	High	0.0009535	0.01599
	FALSE	High	EMLQQSK	1xOxidation [M2]	0.0232831	0.00140701	2	3	1	P07900; P08238	0	879.424	2.23067	High	0.001154	0.019
	FALSE	High	HFSVEGQLEFR		0.0605221	0.00393237	2	5	1	P07900; P08238	0	1348.66	2.0035	High	0.003506	0.05211
	FALSE	High	EMLQQSK		0.0651537	0.00437997	2	3	1	P07900; P08238	0	863.429	2.0391	High	0.003772	0.0562
	FALSE	High	RAPFDLFENK		0.0680907	0.00483765	1	2	1	P08238	1	1236.64	2.75047	High	0.004241	0.05905
	FALSE	High	APFDLFENK		0.0716739	0.00562516	1	2	1	P08238	0	1080.54	2.35534	High	0.004881	0.06245
	FALSE	High	EILDKKVEK		0.101354	0.00813542	1	2	1	P08238	2	1101.65	2.11006	High	0.007097	0.09013
	FALSE	High	ALLFIPR		0.1192	0.00988229	1	1	1	P08238	0	829.529	2.10059	High	0.008968	0.1066
FALSE	Master Protein	P07900	Heat shock protein HSP 90-alpha OS=Homo sapiens OX=9606 GN=HSP90AA1 PE=1 SV=5	53.9617	42	63	28	1	732	84.607	5.02	190.812	42
	Checked	Confidence	Sequence	Modifications	Qvality PEP	Qvality q-value	# Protein Groups	# Proteins	# PSMs	Master Protein Accessions	# Missed Cleavages	Theo. MH+ [Da]	XCorr Sequest HT	Confidence Sequest HT	Percolator q-Value Sequest HT	Percolator PEP Sequest HT
	FALSE	High	LVTSPCCIVTSTYGWTANMER	2xCarbamidomethyl [C6; C7]	7.0612e-08	0	1	1	3	P07900	0	2446.12	4.38485	High	0	3.088e-08
	FALSE	High	HIYYITGETKDQVANSAFVER		2.79991e-05	0	1	1	1	P07900	1	2441.21	3.70412	High	0	1.638e-05
	FALSE	High	VILHLKEDQTEYLEERR		2.97614e-07	0	2	3	3	P07900; P08238	2	2171.15	3.9864	High	0	1.392e-07
	FALSE	High	LDSGKELHINLIPNKQDR		0.000133286	0	1	1	1	P07900	2	2090.14	3.90153	High	0	8.422e-05
	FALSE	High	VILHLKEDQTEYLEER		5.40978e-08	0	2	4	3	P07900; P08238	1	2015.04	5.29486	High	0	8.953e-08
	FALSE	High	YYTSASGDEMVSLKDYCTR	1xCarbamidomethyl [C17]	1.33332e-08	0	1	1	1	P07900	1	2245.97	4.355	High	0	5.363e-09
	FALSE	High	KHLEINPDHSIIETLR		3.34859e-06	0	1	1	2	P07900	1	1915.04	4.10146	High	0	1.768e-06
	FALSE	High	YIDQEELNKTKPIWTR		0.000158785	0	2	4	2	P07900; P08238	1	2034.07	3.05511	High	0	0.0001008
	FALSE	High	GVVDSEDLPLNISR		3.95901e-06	0	3	3	2	P07900; P08238; Q12931	0	1513.79	4.98928	High	0	2.096e-06
	FALSE	High	ELISNSSDALDKIR		0.000171341	0	1	1	1	P07900	1	1560.82	3.06818	High	0	0.0001096
	FALSE	High	NPDDITNEEYGEFYK		1.02532e-07	0	1	1	1	P07900	0	1833.78	5.33056	High	0	4.537e-08
	FALSE	High	HLEINPDHSIIETLR		6.27496e-07	0	1	1	2	P07900	0	1786.94	4.19988	High	0	8.142e-07
	FALSE	High	SLTNDWEDHLAVK		5.68286e-05	0	2	2	1	P07900; P08238	0	1527.74	2.34157	High	0	3.425e-05
	FALSE	High	TLTIVDTGIGMTKADLINNLGTIAK		7.2805e-10	0	2	2	2	P07900; P08238	1	2573.42	4.75084	High	0	2.545e-10
	FALSE	High	HNDDEQYAWESSAGGSFTVR		4.73544e-09	0	2	3	2	P07900; P08238	0	2255.96	5.61347	High	0	1.81e-09
	FALSE	High	TLTLVDTGIGMTK	1xOxidation [M11]	3.73902e-05	0	2	3	2	P07900; P08238	0	1365.73	3.50166	High	0	2.213e-05
	FALSE	High	HSQFIGYPITLFVEK		0.000170042	0	1	2	1	P07900	0	1778.95	2.74717	High	0	0.0001081
	FALSE	High	TLTIVDTGIGMTK		8.6053e-06	0	2	3	6	P07900; P08238	0	1349.73	4.03532	High	0	4.751e-06
	FALSE	High	GTKVILHLKEDQTEYLEER		0.000307866	0.000234744	2	3	1	P07900; P08238	2	2301.21	3.10398	High	0.0001942	0.0002029
	FALSE	High	ADLINNLGTIAK		0.000504925	0.000234744	2	4	1	P07900; P08238	0	1242.71	3.06982	High	0.0001942	0.0003387
	FALSE	High	CLELFTELAEDKENYKK	1xCarbamidomethyl [C1]	0.000383898	0.000234744	1	1	1	P07900	2	2130.04	2.29402	High	0.0001942	0.0002542
	FALSE	High	ELHINLIPNKQDR		0.000773427	0.000234744	1	1	2	P07900	1	1589.88	2.90475	High	0.0001942	0.0005321
	FALSE	High	EKYIDQEELNK		0.000744527	0.000234744	2	4	1	P07900; P08238	1	1408.7	3.08574	High	0.0001942	0.0005114
	FALSE	High	APFDLFENR		0.000457349	0.000234744	1	1	1	P07900	0	1108.54	2.97023	High	0.0001942	0.000307
	FALSE	High	DNSTMGYMAAK		0.000695204	0.000234744	1	1	1	P07900	0	1188.5	3.23873	High	0.0001942	0.0004754
	FALSE	High	LGIHEDSQNR		0.000528524	0.000234744	1	1	1	P07900	0	1168.57	2.8943	High	0.0001942	0.0003552
	FALSE	High	RAPFDLFENR		0.00358281	0.000378888	1	1	2	P07900	1	1264.64	3.08777	High	0.0004589	0.003245
	FALSE	High	TKPIWTRNPDDITNEEYGEFYK		0.0017887	0.000378888	1	1	2	P07900	1	2716.29	2.93791	High	0.0005831	0.003628
	FALSE	High	LVTSPCCIVTSTYGWTANMER	1xOxidation [M19]; 2xCarbamidomethyl [C6; C7]	0.00280597	0.000378888	1	1	2	P07900	0	2462.11	2.6578	High	0.0003121	0.002062
	FALSE	High	YESLTDPSKLDSGK		0.00289299	0.000378888	2	4	1	P07900; P08238	1	1539.75	3.03392	High	0.0003121	0.002128
	FALSE	High	RAPFDLFENRK		0.00862958	0.000789931	1	1	1	P07900	2	1392.74	2.8276	High	0.0006499	0.006683
	FALSE	High	AQALRDNSTMGYMAAK		0.0103678	0.000789931	1	1	1	P07900	1	1727.82	2.72412	High	0.0006499	0.008096
	FALSE	High	DQVANSAFVER		0.00757766	0.000789931	1	1	1	P07900	0	1235.6	3.26992	High	0.0006499	0.005846
	FALSE	High	IMKDILEK		0.0186684	0.00102354	1	1	1	P07900	1	989.57	2.42757	High	0.0008399	0.01503
	FALSE	High	YYTSASGDEMVSLKDYCTR	1xOxidation [M10]; 1xCarbamidomethyl [C17]	0.0183858	0.00102354	1	1	1	P07900	1	2261.97	2.21923	High	0.0008399	0.01484
	FALSE	High	TKFENLCK	1xCarbamidomethyl [C7]	0.0140751	0.00102354	1	2	1	P07900	1	1039.52	2.22723	High	0.0008399	0.01118
	FALSE	High	VFIMDNCEELIPEYLNFIR	1xCarbamidomethyl [C7]	0.0204565	0.00129488	1	1	1	P07900	0	2415.17	1.589	High	0.001063	0.01665
	FALSE	High	EMLQQSK	1xOxidation [M2]	0.0232831	0.00140701	2	3	1	P07900; P08238	0	879.424	2.23067	High	0.001154	0.019
	FALSE	High	HIYYITGETK		0.0325097	0.0018738	1	2	1	P07900	0	1224.63	1.93912	High	0.001535	0.02709
	FALSE	High	KTKFENLCK	1xCarbamidomethyl [C8]	0.0353268	0.00198799	1	2	1	P07900	2	1167.62	2.83299	High	0.001729	0.02964
	FALSE	High	AILFVPR		0.0413791	0.00245816	1	2	4	P07900	0	815.514	1.96655	High	0.002103	0.03492
	FALSE	High	FYEQFSK		0.0420053	0.00256987	1	1	1	P07900	0	948.446	2.26576	High	0.002103	0.03538
	FALSE	High	HFSVEGQLEFR		0.0605221	0.00393237	2	5	1	P07900; P08238	0	1348.66	2.0035	High	0.003506	0.05211
	FALSE	High	VTVITKHNDDEQYAWESSAGGSFTVR		0.064676	0.00426436	1	2	1	P07900	1	2897.37	2.4711	High	0.003678	0.05582
	FALSE	High	EMLQQSK		0.0651537	0.00437997	2	3	1	P07900; P08238	0	863.429	2.0391	High	0.003772	0.0562
	FALSE	High	TDTGEPMGR		0.0696053	0.00529899	1	1	1	P07900	0	963.42	2.85942	High	0.004612	0.06044
FALSE	Master Protein	P11940	Polyadenylate-binding protein 1 OS=Homo sapiens OX=9606 GN=PABPC1 PE=1 SV=2	53.7736	41	59	25	1	636	70.626	9.5	188.882	41
	Checked	Confidence	Sequence	Modifications	Qvality PEP	Qvality q-value	# Protein Groups	# Proteins	# PSMs	Master Protein Accessions	# Missed Cleavages	Theo. MH+ [Da]	XCorr Sequest HT	Confidence Sequest HT	Percolator q-Value Sequest HT	Percolator PEP Sequest HT
	FALSE	High	GYGFVHFETQEAAER		7.25135e-07	0	1	1	2	P11940	0	1740.8	4.24978	High	0	2.825e-06
	FALSE	High	RSLGYAYVNFQQPADAER		1.472e-08	0	2	2	2	Q13310; P11940	1	2085.01	6.05085	High	0	1.244e-08
	FALSE	High	GFGFVCFSSPEEATK	1xCarbamidomethyl [C6]	3.84029e-06	0	2	4	1	Q13310; P11940	0	1662.75	4.36693	High	0	2.029e-06
	FALSE	High	HEDAQKAVDEMNGKELNGK		3.71067e-05	0	1	2	2	P11940	2	2113	3.04208	High	0	2.196e-05
	FALSE	High	VVCDENGSKGYGFVHFETQEAAER	1xCarbamidomethyl [C3]	1.83558e-08	0	1	1	1	P11940	1	2729.23	5.13159	High	0	7.474e-09
	FALSE	High	SKVDEAVAVLQAHQAK		3.1512e-08	0	1	2	2	P11940	1	1693.92	5.50464	High	0	1.323e-08
	FALSE	High	AKEFTNVYIK		0.000205678	0	2	2	1	Q13310; P11940	1	1212.66	3.96219	High	0	0.0001322
	FALSE	High	KEFSPFGTITSAK		3.47848e-06	0	1	1	2	P11940	1	1412.74	3.91214	High	0	1.832e-06
	FALSE	High	VANTSTQTMGPRPAAAAAAATPAVR		9.79542e-08	0	1	1	1	P11940	0	2381.24	5.13192	High	0	4.332e-08
	FALSE	High	SLGYAYVNFQQPADAER		1.2497e-07	0	2	2	1	Q13310; P11940	0	1928.91	5.51695	High	0	5.612e-08
	FALSE	High	QAHLTNQYMQR		0.000147148	0	1	1	2	P11940	0	1389.67	3.23672	High	0	9.324e-05
	FALSE	High	NLDKSIDNKALYDTFSAFGNILSCK	1xCarbamidomethyl [C24]	4.89943e-06	0	2	2	2	Q13310; P11940	2	2834.4	3.7217	High	0.0003121	0.00148
	FALSE	High	AVDEMNGKELNGK		0.000132275	0	1	2	1	P11940	1	1404.68	3.73373	High	0	8.308e-05
	FALSE	High	SKGFGFVCFSSPEEATK	1xCarbamidomethyl [C8]	8.87133e-06	0	2	3	2	Q13310; P11940	1	1877.87	4.55266	High	0	4.889e-06
	FALSE	High	ALYDTFSAFGNILSCK	1xCarbamidomethyl [C15]	3.45258e-08	0	2	2	2	Q13310; P11940	0	1806.87	5.29543	High	0	1.449e-08
	FALSE	High	IVATKPLYVALAQR		1.08954e-05	0	1	2	3	P11940	0	1542.94	3.88399	High	0	2.31e-05
	FALSE	High	MNGMLLNDR		0.00126916	0.000234744	2	2	1	Q13310; P11940	0	1063.5	2.97027	High	0.0001942	0.0008929
	FALSE	High	FSPAGPILSIR		0.000907599	0.000234744	1	4	1	P11940	0	1157.67	1.8379	High	0.0001942	0.0006298
	FALSE	High	EFSPFGTITSAK		0.000497295	0.000234744	1	1	1	P11940	0	1284.65	2.86459	High	0.0001942	0.0003353
	FALSE	High	NLDDGIDDERLR		0.00124047	0.000234744	1	2	2	P11940	1	1430.69	3.29543	High	0.0001942	0.0008712
	FALSE	High	GFGFVSFERHEDAQK		0.000512671	0.000234744	1	2	2	P11940	1	1753.83	3.13231	High	0.0001942	0.0003447
	FALSE	High	NLDDGIDDER		0.000274653	0.000234744	1	2	1	P11940	0	1161.5	3.04726	High	0.0001942	0.0001795
	FALSE	High	GFGFVCFSSPEEATKAVTEMNGR	1xCarbamidomethyl [C6]	0.000353066	0.000234744	2	4	1	Q13310; P11940	1	2521.15	3.47565	High	0.0001942	0.0002337
	FALSE	High	NFGEDMDDERLKDLFGK		0.000353066	0.000234744	1	2	1	P11940	2	2028.93	2.5935	High	0.0001942	0.0002334
	FALSE	High	MNGMLLNDRK		0.000268453	0.000234744	2	2	2	Q13310; P11940	1	1191.6	2.7938	High	0.0006499	0.005055
	FALSE	High	GFGFVSFER		0.00124047	0.000234744	1	2	1	P11940	0	1045.51	2.9413	High	0.0001942	0.000874
	FALSE	High	SGVGNIFIK		0.00317064	0.000378888	1	3	1	P11940	0	934.536	3.05436	High	0.0003121	0.002328
	FALSE	High	ALDTMNFDVIK	1xOxidation [M5]	0.00164475	0.000378888	2	2	1	Q13310; P11940	0	1282.63	2.82606	High	0.0003121	0.001175
	FALSE	High	AVNSATGVPTV		0.00173495	0.000378888	1	2	1	P11940	0	1015.54	3.0416	High	0.0003121	0.001242
	FALSE	High	KFEQMKQDR		0.00196017	0.000378888	1	1	2	P11940	2	1209.6	3.23337	High	0.0003121	0.00141
	FALSE	High	VVCDENGSK	1xCarbamidomethyl [C3]	0.00276345	0.000378888	2	2	1	Q13310; P11940	0	1007.45	2.54642	High	0.0003121	0.002016
	FALSE	High	ALDTMNFDVIK		0.0045404	0.000709196	2	2	1	Q13310; P11940	0	1266.64	2.73026	High	0.0005831	0.003415
	FALSE	High	YQGVNLYVK		0.00533091	0.000709196	1	2	1	P11940	0	1083.58	2.78322	High	0.0005831	0.004038
	FALSE	High	NLDDGIDDERLRK		0.00869582	0.000789931	1	2	1	P11940	2	1558.78	2.7181	High	0.0006499	0.006745
	FALSE	High	AVDEMNGKELNGK	1xOxidation [M5]	0.0154261	0.00102354	1	2	1	P11940	1	1420.67	3.0917	High	0.0008399	0.01238
	FALSE	High	NLDKSIDNK		0.0183858	0.00102354	2	3	1	Q13310; P11940	1	1046.55	2.80168	High	0.0008399	0.0149
	FALSE	High	VMTDESGKSK		0.0126473	0.00102354	1	2	1	P11940	1	1081.52	2.23438	High	0.0008399	0.01
	FALSE	High	VMTDESGK		0.0266962	0.00166414	1	2	1	P11940	0	866.392	2.2257	High	0.001363	0.02196
	FALSE	High	SIDNKALYDTFSAFGNILSCK	1xCarbamidomethyl [C20]	0.025314	0.00166414	2	2	1	Q13310; P11940	1	2364.15	2.00692	High	0.001363	0.02084
	FALSE	High	IMWSQRDPSLR		0.0345357	0.00198799	2	4	1	Q13310; P11940	1	1388.71	1.57364	High	0.001627	0.02886
	FALSE	High	AVTEMNGR		0.0651537	0.00437997	2	4	1	Q13310; P11940	0	877.42	1.88904	High	0.003864	0.05657
	FALSE	High	NFGEDMDDERLKDLFGK	1xOxidation [M6]	0.0897506	0.00675009	1	2	1	P11940	2	2044.93	1.76369	High	0.005876	0.07885
	FALSE	High	AVDEMNGKELNGKQIYVGR		0.0878333	0.00675009	1	2	1	P11940	2	2121.08	2.21142	High	0.005792	0.07744
	FALSE	High	VMMEGGR		0.0859536	0.00675009	1	2	1	P11940	0	779.354	2.00651	High	0.005792	0.0754
FALSE	Master Protein	P11142	Heat shock cognate 71 kDa protein OS=Homo sapiens OX=9606 GN=HSPA8 PE=1 SV=1	52.9412	37	54	32	1	646	70.854	5.52	175.637	37
	Checked	Confidence	Sequence	Modifications	Qvality PEP	Qvality q-value	# Protein Groups	# Proteins	# PSMs	Master Protein Accessions	# Missed Cleavages	Theo. MH+ [Da]	XCorr Sequest HT	Confidence Sequest HT	Percolator q-Value Sequest HT	Percolator PEP Sequest HT
	FALSE	High	FDDAVVQSDMKHWPFMVVNDAGRPK		4.22326e-05	0	1	1	1	P11142	1	2889.38	3.30572	High	0	2.523e-05
	FALSE	High	QATKDAGTIAGLNVLR		6.27496e-07	0	1	1	1	P11142	1	1627.91	3.6906	High	0	3.042e-07
	FALSE	High	HWPFMVVNDAGRPK		9.39147e-05	0	1	1	1	P11142	0	1653.83	3.26254	High	0	5.802e-05
	FALSE	High	VEILANDQGNR		3.3356e-05	0	3	7	2	P11142; P11021; P0DMV9	0	1228.63	3.32738	High	0	1.968e-05
	FALSE	High	IINEPTAAAIAYGLDK		8.09806e-08	0	2	4	1	P11142; P11021	0	1659.9	4.68821	High	0	3.57e-08
	FALSE	High	DAGTIAGLNVLR		2.46007e-05	0	1	1	1	P11142	0	1199.67	3.7027	High	0	1.425e-05
	FALSE	High	NTTIPTKQTQTFTTYSDNQPGVLIQVYEGER		6.51729e-05	0	1	1	1	P11142	1	3529.74	3.97674	High	0	3.952e-05
	FALSE	High	TVTNAVVTVPAYFNDSQR		5.94937e-07	0	1	1	2	P11142	0	1982	4.47589	High	0	2.871e-07
	FALSE	High	STAGDTHLGGEDFDNR		7.30675e-07	0	1	2	2	P11142	0	1691.73	3.41632	High	0	3.572e-07
	FALSE	High	NSLESYAFNMK		7.41757e-05	0	1	1	1	P11142	0	1303.6	3.53367	High	0	4.561e-05
	FALSE	High	LDKSQIHDIVLVGGSTR		1.31299e-06	0	1	1	3	P11142	1	1838.01	4.94909	High	0	6.588e-07
	FALSE	High	SFYPEEVSSMVLTK		4.71647e-06	0	1	1	2	P11142	0	1616.79	4.06465	High	0	2.743e-06
	FALSE	High	MKEIAEAYLGK		0.000154023	0	1	1	1	P11142	1	1252.66	3.81397	High	0	9.766e-05
	FALSE	High	SFYPEEVSSMVLTK	1xOxidation [M10]	7.03272e-05	0	1	1	3	P11142	0	1632.78	3.28199	High	0	4.3e-05
	FALSE	High	DAKLDKSQIHDIVLVGGSTR		2.61453e-05	0	1	1	2	P11142	2	2152.17	3.77131	High	0	1.516e-05
	FALSE	High	ARFEELNADLFR		2.1209e-06	0	1	2	2	P11142	1	1480.75	4.11071	High	0	1.09e-06
	FALSE	High	NQVAMNPTNTVFDAK		1.06908e-06	0	1	1	1	P11142	0	1649.8	5.51856	High	0	5.303e-07
	FALSE	High	NQVAMNPTNTVFDAK	1xOxidation [M5]	1.92827e-05	0	1	1	1	P11142	0	1665.79	3.42891	High	0	1.102e-05
	FALSE	High	NQVAMNPTNTVFDAKR		5.32731e-06	0	1	1	2	P11142	1	1805.9	4.19533	High	0	2.858e-06
	FALSE	High	NQVAMNPTNTVFDAKR	1xOxidation [M5]	1.75994e-05	0	1	1	2	P11142	1	1821.89	3.58231	High	0	1.007e-05
	FALSE	High	RFDDAVVQSDMKHWPFMVVNDAGRPK		3.163e-07	0	1	1	1	P11142	2	3045.48	4.61499	High	0	1.49e-07
	FALSE	High	SINPDEAVAYGAAVQAAILSGDK		2.27977e-05	0	1	1	1	P11142	0	2260.15	3.49799	High	0	1.314e-05
	FALSE	High	IINEPTAAAIAYGLDKK		4.14458e-08	0	1	2	2	P11142	1	1787.99	4.89002	High	0	1.764e-08
	FALSE	High	MVNHFIAEFKR		0.000516589	0.000234744	1	1	1	P11142	1	1391.73	2.91665	High	0.0001942	0.0003484
	FALSE	High	VQVEYKGETK		0.000501095	0.000234744	1	2	2	P11142	1	1180.62	3.25026	High	0.0001942	0.000337
	FALSE	High	FEELNADLFR		0.000716708	0.000234744	1	2	1	P11142	0	1253.62	3.18259	High	0.0001942	0.0004921
	FALSE	High	TTPSYVAFTDTER		0.000401837	0.000234744	2	6	1	P11142; P0DMV9	0	1487.7	2.77037	High	0.0001942	0.0002676
	FALSE	High	LIGDAAKNQVAMNPTNTVFDAKR		0.000353066	0.000234744	1	1	1	P11142	2	2474.28	4.23798	High	0.0001942	0.0002327
	FALSE	High	MVNHFIAEFK		0.00337042	0.000378888	1	1	2	P11142	0	1235.62	3.42897	High	0.0003121	0.002488
	FALSE	High	RFDDAVVQSDMK		0.00307524	0.000378888	1	1	1	P11142	1	1410.67	3.2583	High	0.0003121	0.002264
	FALSE	High	ARFEELNADLFRGTLDPVEK		0.00203639	0.000378888	1	1	1	P11142	2	2320.19	2.72246	High	0.0003121	0.001465
	FALSE	High	YKAEDEKQR		0.00329406	0.000378888	1	1	1	P11142	2	1166.58	2.53254	High	0.0003121	0.00244
	FALSE	High	LLQDFFNGK		0.00545457	0.000709196	1	3	1	P11142	0	1081.57	2.93563	High	0.0005831	0.004146
	FALSE	High	ITITNDKGR		0.00746266	0.000789931	2	5	1	P11142; P0DMV9	1	1017.57	2.55749	High	0.0006499	0.005738
	FALSE	High	LLQDFFNGKELNK		0.0160263	0.00102354	1	3	1	P11142	1	1565.83	1.99871	High	0.0008399	0.0128
	FALSE	High	TTPSYVAFTDTERLIGDAAK		0.0182462	0.00102354	2	4	1	P11142; P0DMV9	1	2156.09	2.59216	High	0.0008399	0.01467
	FALSE	High	LSKEDIER		0.0203012	0.00129488	1	1	1	P11142	1	989.526	2.91744	High	0.001063	0.01646
	FALSE	High	GTLDPVEK		0.0345357	0.00198799	1	1	1	P11142	0	858.457	1.90769	High	0.001627	0.02886
	FALSE	High	EIAEAYLGK		0.0375236	0.00223045	1	1	1	P11142	0	993.525	2.10185	High	0.001911	0.03149
	FALSE	High	ELEKVCNPIITK	1xCarbamidomethyl [C6]	0.0498961	0.00315095	1	1	1	P11142	1	1443.79	2.57466	High	0.002575	0.04257
FALSE	Master Protein	P05783	Keratin, type I cytoskeletal 18 OS=Homo sapiens OX=9606 GN=KRT18 PE=1 SV=2	63.4884	36	57	35	1	430	48.029	5.45	174.181	36
	Checked	Confidence	Sequence	Modifications	Qvality PEP	Qvality q-value	# Protein Groups	# Proteins	# PSMs	Master Protein Accessions	# Missed Cleavages	Theo. MH+ [Da]	XCorr Sequest HT	Confidence Sequest HT	Percolator q-Value Sequest HT	Percolator PEP Sequest HT
	FALSE	High	IIEDLRAQIFANTVDNAR		9.28587e-06	0	1	1	2	P05783	1	2059.09	4.11937	High	0	5.119e-06
	FALSE	High	TVQSLEIDLDSMR		5.72628e-05	0	1	1	1	P05783	0	1506.75	3.01646	High	0	3.473e-05
	FALSE	High	TVQSLEIDLDSMR	1xOxidation [M12]	0.000183489	0	1	1	1	P05783	0	1522.74	3.3838	High	0	0.0001179
	FALSE	High	GGMGSGGLATGIAGGLAGMGGIQNEKETMQSLNDR		0.000134304	0	1	1	2	P05783	1	3335.58	4.02882	High	0	0.0001388
	FALSE	High	KVIDDTNITR		0.000144925	0	1	1	1	P05783	1	1174.64	3.52597	High	0	9.157e-05
	FALSE	High	VVSETNDTKVLR		3.09113e-05	0	1	1	1	P05783	1	1360.74	3.00936	High	0	1.818e-05
	FALSE	High	GGMGSGGLATGIAGGLAGMGGIQNEK		4.3714e-08	0	1	1	2	P05783	0	2261.1	5.64244	High	0	1.855e-08
	FALSE	High	SLGSVQAPSYGARPVSSAASVYAGAGGSGSR		1.01768e-09	0	1	1	1	P05783	0	2854.41	5.30686	High	0	3.602e-10
	FALSE	High	AQIFANTVDNAR		8.9042e-05	0	1	1	1	P05783	0	1319.67	3.66767	High	0	5.484e-05
	FALSE	High	NLKASLENSLR		0.000111882	0	1	1	1	P05783	1	1244.7	3.10519	High	0	7.018e-05
	FALSE	High	VKLEAEIATYR		8.9042e-05	0	1	1	1	P05783	1	1292.72	3.16991	High	0	5.511e-05
	FALSE	High	QAQEYEALLNIK		2.90852e-05	0	1	1	3	P05783	0	1419.75	3.78878	High	0	1.697e-05
	FALSE	High	LLEDGEDFNLGDALDSSNSMQTIQK		1.19391e-07	0	1	1	5	P05783	0	2740.26	5.34791	High	0	5.328e-08
	FALSE	High	LLEDGEDFNLGDALDSSNSMQTIQK	1xOxidation [M20]	1.12789e-10	0	1	1	2	P05783	0	2756.26	7.09853	High	0	3.595e-11
	FALSE	High	IVDGKVVSETNDTK		2.30613e-06	0	1	1	2	P05783	1	1504.79	4.82407	High	0	1.193e-06
	FALSE	High	ASLENSLREVEAR		0.00143381	0.000234744	1	1	2	P05783	1	1473.77	3.23937	High	0.001457	0.02372
	FALSE	High	LEAEIATYR		0.000417424	0.000234744	1	1	1	P05783	0	1065.56	3.27023	High	0.0001942	0.0002773
	FALSE	High	VKYETELAMR	1xOxidation [M9]	0.000289681	0.000234744	1	1	1	P05783	1	1255.64	2.95777	High	0.0001942	0.0001899
	FALSE	High	VKYETELAMR		0.000334749	0.000234744	1	1	2	P05783	1	1239.64	4.37989	High	0.0001942	0.0002199
	FALSE	High	VVSETNDTKVLRH		0.000389787	0.000234744	1	1	1	P05783	2	1497.8	4.15608	High	0.0001942	0.0002594
	FALSE	High	QSVENDIHGLRK		0.000803451	0.000234744	1	1	2	P05783	1	1395.73	2.55409	High	0.0001942	0.0005538
	FALSE	High	ETMQSLNDR		0.000822023	0.000234744	1	2	1	P05783	0	1093.49	2.81066	High	0.0001942	0.0005668
	FALSE	High	IMADIRAQYDELAR		0.00401786	0.000378888	1	1	1	P05783	1	1664.84	3.01586	High	0.0003121	0.00299
	FALSE	High	IVLQIDNAR		0.00164475	0.000378888	1	2	1	P05783	0	1041.61	2.90912	High	0.0003121	0.001173
	FALSE	High	QSVENDIHGLR		0.00146698	0.000378888	1	1	2	P05783	0	1267.64	2.47246	High	0.0003121	0.001036
	FALSE	High	NLKASLENSLREVEAR		0.00490101	0.000709196	1	1	3	P05783	2	1828.99	2.88052	High	0.003321	0.05141
	FALSE	High	YETELAMR		0.00517038	0.000709196	1	1	1	P05783	0	1012.48	2.66439	High	0.0005831	0.003913
	FALSE	High	VIDDTNITR		0.00876256	0.000789931	1	1	1	P05783	0	1046.55	2.58659	High	0.0006499	0.006821
	FALSE	High	VVSETNDTK		0.0183858	0.00102354	1	1	1	P05783	0	992.489	1.94196	High	0.0008399	0.01485
	FALSE	High	AQYDELARK		0.0161491	0.00102354	1	1	1	P05783	1	1093.56	2.71277	High	0.0008399	0.01298
	FALSE	High	ETMQSLNDR	1xOxidation [M3]	0.0279398	0.00177569	1	2	1	P05783	0	1109.49	2.02129	High	0.001457	0.02298
	FALSE	High	LAADDFR		0.0271046	0.00177569	3	17	1	P02533; P13645; P05783	0	807.4	2.3664	High	0.001457	0.02238
	FALSE	High	SLETENR		0.0566213	0.00359751	1	1	1	P05783	0	848.411	1.692	High	0.003139	0.0487
	FALSE	High	ASLENSLR		0.0570427	0.00359751	1	1	1	P05783	0	889.474	2.53793	High	0.003139	0.04882
	FALSE	High	KNHEEEVK		0.066607	0.00472931	1	1	1	P05783	1	1012.51	2.83183	High	0.004058	0.05749
	FALSE	High	STFSTNYR		0.0835049	0.00647023	1	1	1	P05783	0	975.453	1.75695	High	0.005735	0.07344
	FALSE	High	IREHLEKK		0.0847211	0.00668412	1	1	1	P05783	2	1052.62	2.20946	High	0.005735	0.07434
	FALSE	High	RLLEDGEDFNLGDALDSSNSMQTIQK		0.0884682	0.00675009	1	1	1	P05783	1	2896.36	1.65608	High	0.005792	0.07772
	FALSE	High	LLEDLR		0.0978075	0.00760542	1	3	2	P05783	0	758.441	2.1395	High	0.006754	0.08648
	FALSE	High	NHEEEVK		0.111908	0.00895107	1	1	1	P05783	0	884.411	2.14801	High	0.008031	0.09987
FALSE	Master Protein	P04264	Keratin, type II cytoskeletal 1 OS=Homo sapiens OX=9606 GN=KRT1 PE=1 SV=6	61.646	38	53	34	1	644	65.999	8.12	173.211	38
	Checked	Confidence	Sequence	Modifications	Qvality PEP	Qvality q-value	# Protein Groups	# Proteins	# PSMs	Master Protein Accessions	# Missed Cleavages	Theo. MH+ [Da]	XCorr Sequest HT	Confidence Sequest HT	Percolator q-Value Sequest HT	Percolator PEP Sequest HT
	FALSE	High	SGGGFSSGSAGIINYQR		7.14179e-07	0	1	1	1	P04264	0	1657.79	3.92636	High	0	3.495e-07
	FALSE	High	LLRDYQELMNTK		3.28521e-05	0	1	1	2	P04264	1	1523.79	4.14659	High	0	1.935e-05
	FALSE	High	GSYGSGGSSYGSGGGSYGSGGGGGGHGSYGSGSSSGGYR		1.08577e-10	0	1	1	1	P04264	0	3312.31	6.48261	High	0	3.45e-11
	FALSE	High	WELLQQVDTSTR		2.5947e-05	0	1	1	1	P04264	0	1475.75	4.09253	High	0	1.511e-05
	FALSE	High	SKAEAESLYQSKYEELQITAGR		3.54653e-11	0	1	1	3	P04264	2	2501.25	6.99593	High	0	1.065e-11
	FALSE	High	SLNNQFASFIDKVR		2.44142e-05	0	1	1	2	P04264	1	1638.86	3.88971	High	0	2.181e-05
	FALSE	High	SLNNQFASFIDK		3.6269e-05	0	1	1	1	P04264	0	1383.69	3.90151	High	0	2.137e-05
	FALSE	High	DVDGAYMTKVDLQAK		0.000167473	0	1	1	1	P04264	1	1653.82	2.93834	High	0	0.0001068
	FALSE	High	GGGGGGYGSGGSSYGSGGGSYGSGGGGGGGR		1.89258e-10	0	1	1	1	P04264	0	2383.95	6.31596	High	0	6.181e-11
	FALSE	High	FLEQQNQVLQTK		6.06324e-06	0	3	3	1	Q7Z794; P35908; P04264	0	1475.79	4.67252	High	0	3.275e-06
	FALSE	High	YEELQITAGR		0.000118004	0	1	2	1	P04264	0	1179.6	3.83803	High	0	7.392e-05
	FALSE	High	TNAENEFVTIK		8.3782e-05	0	1	1	1	P04264	0	1265.64	3.35921	High	0	5.156e-05
	FALSE	High	FSSCGGGGGSFGAGGGFGSR	1xCarbamidomethyl [C4]	3.8707e-10	0	1	1	3	P04264	0	1765.73	5.20248	High	0	1.308e-10
	FALSE	High	QISNLQQSISDAEQRGENALKDAK		2.35025e-05	0	1	1	2	P04264	2	2643.33	3.4478	High	0	1.364e-05
	FALSE	High	NSKIEISELNR		5.68286e-05	0	1	1	2	P04264	1	1302.7	4.29695	High	0	3.44e-05
	FALSE	High	TNAENEFVTIKK		2.27977e-05	0	1	1	2	P04264	1	1393.73	3.81541	High	0	1.316e-05
	FALSE	High	MSGECAPNVSVSVSTSHTTISGGGSR	1xCarbamidomethyl [C5]	1.97309e-07	0	1	1	2	P04264	0	2565.17	4.6223	High	0	9.024e-08
	FALSE	High	SLDLDSIIAEVK		1.10625e-05	0	1	1	2	P04264	0	1302.72	3.94923	High	0	2.993e-05
	FALSE	High	THNLEPYFESFINNLR		2.40453e-05	0	1	1	2	P04264	0	1993.98	3.29958	High	0	1.398e-05
	FALSE	High	SKAEAESLYQSK		0.000202571	0	1	1	1	P04264	1	1340.67	3.73307	High	0	0.0001298
	FALSE	High	AEAESLYQSKYEELQITAGR		0.000126371	0	1	1	1	P04264	1	2286.12	3.03857	High	0	7.974e-05
	FALSE	High	NKLNDLEDALQQAKEDLAR		4.35382e-05	0	1	1	1	P04264	2	2184.13	3.9825	High	0	2.589e-05
	FALSE	High	SLVNLGGSK		0.00145584	0.000234744	1	1	1	P04264	0	874.499	2.53834	High	0.0003121	0.001036
	FALSE	High	MSGECAPNVSVSVSTSHTTISGGGSR	1xOxidation [M1]; 1xCarbamidomethyl [C5]	0.000337306	0.000234744	1	1	1	P04264	0	2581.16	2.75357	High	0.0001942	0.0002232
	FALSE	High	RVDQLKSDQSR		0.00132856	0.000234744	1	1	1	P04264	2	1331.7	2.79855	High	0.0001942	0.0009342
	FALSE	High	AEAESLYQSK		0.000252597	0.000234744	1	1	1	P04264	0	1125.54	3.40658	High	0.0001942	0.0001639
	FALSE	High	NKYEDEINKR		0.00268033	0.000378888	3	6	2	P04264; P05787; P13647	2	1308.65	2.71643	High	0.0008399	0.01267
	FALSE	High	DVDGAYMTK		0.0034223	0.000378888	1	1	1	P04264	0	999.445	2.45009	High	0.0003121	0.002533
	FALSE	High	GSGGGSSGGSIGGR		0.00407973	0.000556714	1	1	1	P04264	0	1092.5	3.56896	High	0.0004589	0.003041
	FALSE	High	AQYEDIAQKSK		0.0048637	0.000709196	1	1	1	P04264	1	1280.65	2.23979	High	0.0005831	0.003678
	FALSE	High	IEISELNR		0.00734941	0.000789931	2	2	1	P35908; P04264	0	973.531	2.65104	High	0.0006499	0.005637
	FALSE	High	AQYEDIAQK		0.00830587	0.000789931	1	1	1	P04264	0	1065.52	3.02725	High	0.0006499	0.006419
	FALSE	High	DYQELMNTK		0.0165232	0.00102354	1	1	1	P04264	0	1141.52	2.69142	High	0.0008399	0.01321
	FALSE	High	SEIDNVKK		0.0277287	0.00177569	1	1	1	P04264	1	932.505	2.19505	High	0.001457	0.02285
	FALSE	High	SISISVAR		0.0372419	0.00223045	1	1	1	P04264	0	832.489	1.74181	High	0.001827	0.03136
	FALSE	High	THNLEPYFESFINNLRR		0.0484284	0.00303533	1	1	2	P04264	1	2150.08	2.35209	High	0.00248	0.04135
	FALSE	High	QISNLQQSISDAEQR		0.0591944	0.00370252	1	1	1	P04264	0	1716.85	1.96407	High	0.003321	0.05086
	FALSE	High	TLLEGEESR		0.0770988	0.00616336	1	1	1	P04264	0	1033.52	2.76059	High	0.005321	0.06731
	FALSE	High	IEISELNRVIQR		0.0999217	0.00804473	2	2	1	P35908; P04264	1	1469.84	1.88304	High	0.007097	0.08871
FALSE	Master Protein	P07437	Tubulin beta chain OS=Homo sapiens OX=9606 GN=TUBB PE=1 SV=2	71.1712	26	50	4	1	444	49.639	4.89	163.761	26
	Checked	Confidence	Sequence	Modifications	Qvality PEP	Qvality q-value	# Protein Groups	# Proteins	# PSMs	Master Protein Accessions	# Missed Cleavages	Theo. MH+ [Da]	XCorr Sequest HT	Confidence Sequest HT	Percolator q-Value Sequest HT	Percolator PEP Sequest HT
	FALSE	High	LHFFMPGFAPLTSR	1xOxidation [M5]	3.10316e-06	0	5	8	3	Q13885; P04350; Q9BUF5; P07437; P68371	0	1636.83	3.20001	High	0	1.625e-06
	FALSE	High	LHFFMPGFAPLTSR		0.000102896	0	5	8	3	Q13885; P04350; Q9BUF5; P07437; P68371	0	1620.84	3.37073	High	0	6.394e-05
	FALSE	High	MREIVHIQAGQCGNQIGAK	1xCarbamidomethyl [C12]	3.24862e-08	0	5	6	4	Q13885; Q13509; P04350; P07437; P68371	1	2110.06	5.60402	High	0	1.36e-08
	FALSE	High	MREIVHIQAGQCGNQIGAK	1xOxidation [M1]; 1xCarbamidomethyl [C12]	1.14916e-05	0	5	6	2	Q13885; Q13509; P04350; P07437; P68371	1	2126.06	4.25165	High	0	6.416e-06
	FALSE	High	GHYTEGAELVDSVLDVVRK		4.45507e-07	0	4	5	2	Q13885; Q13509; P07437; P68371	1	2087.08	4.8462	High	0	2.123e-07
	FALSE	High	AILVDLEPGTMDSVR		5.5979e-07	0	3	4	1	Q13885; Q13509; P07437	0	1615.84	3.74332	High	0	2.704e-07
	FALSE	High	EAESCDCLQGFQLTHSLGGGTGSGMGTLLISK	2xCarbamidomethyl [C5; C7]	5.49352e-10	0	3	5	2	P04350; P07437; P68371	0	3311.53	6.07413	High	0	1.884e-10
	FALSE	High	IMNTFSVVPSPK	1xOxidation [M2]	6.95355e-06	0	4	4	1	Q13509; P04350; P07437; P68371	0	1335.7	3.69108	High	0	3.808e-06
	FALSE	High	FPGQLNADLR		0.00016122	0	6	10	1	Q13885; Q13509; P04350; Q9BUF5; P07437; P68371	0	1130.6	2.67279	High	0	0.0001024
	FALSE	High	IREEYPDRIMNTFSVVPSPK		4.43784e-06	0	2	2	1	P07437; P68371	2	2378.22	3.62076	High	0	2.376e-06
	FALSE	High	ISVYYNEATGGK		0.000228802	0	1	1	1	P07437	0	1301.64	2.68831	High	0	0.0001485
	FALSE	High	ISVYYNEATGGKYVPR		5.36802e-06	0	1	1	1	P07437	1	1816.92	4.02159	High	0	2.895e-06
	FALSE	High	EVDEQMLNVQNK		5.1868e-05	0	3	4	1	Q13885; P07437; P68371	0	1446.69	4.16766	High	0	3.128e-05
	FALSE	High	EIVHIQAGQCGNQIGAK	1xCarbamidomethyl [C10]	1.14932e-07	0	5	6	2	Q13885; Q13509; P04350; P07437; P68371	0	1822.92	4.4282	High	0	5.122e-08
	FALSE	High	ALTVPELTQQVFDAK		1.10625e-05	0	1	1	3	P07437	0	1659.9	3.60706	High	0	6.189e-06
	FALSE	High	SGPFGQIFRPDNFVFGQSGAGNNWAK		4.32266e-11	0	4	5	3	Q13885; P04350; P07437; P68371	0	2798.34	6.51174	High	0	1.31e-11
	FALSE	High	KLAVNMVPFPR		7.08645e-05	0	6	10	2	Q13885; Q13509; P04350; Q9BUF5; P07437; P68371	1	1271.73	3.41995	High	0	4.346e-05
	FALSE	High	NSSYFVEWIPNNVK		3.97378e-05	0	6	7	2	Q13885; Q13509; P04350; Q9BUF5; P07437; P68371	0	1696.83	3.9835	High	0	2.356e-05
	FALSE	High	LAVNMVPFPR	1xOxidation [M5]	5.03127e-05	0	6	10	2	Q13885; Q13509; P04350; Q9BUF5; P07437; P68371	0	1159.63	3.63695	High	0	3.033e-05
	FALSE	High	MSMKEVDEQMLNVQNK		4.12855e-07	0	3	4	2	Q13885; P07437; P68371	1	1923.9	5.07341	High	0	1.965e-07
	FALSE	High	LAVNMVPFPR		0.000266418	0.000234744	6	10	1	Q13885; Q13509; P04350; Q9BUF5; P07437; P68371	0	1143.63	3.21588	High	0.0001942	0.0001739
	FALSE	High	LTTPTYGDLNHLVSATMSGVTTCLR	1xCarbamidomethyl [C23]	0.000256471	0.000234744	4	5	1	Q13885; P04350; P07437; P68371	0	2708.34	2.88392	High	0.0001942	0.0001672
	FALSE	High	EAESCDCLQGFQLTHSLGGGTGSGMGTLLISK	1xOxidation [M25]; 2xCarbamidomethyl [C5; C7]	0.000684695	0.000234744	3	5	2	P04350; P07437; P68371	0	3327.53	3.036	High	0.0001942	0.0004676
	FALSE	High	IMNTFSVVPSPK		0.000347733	0.000234744	4	4	1	Q13509; P04350; P07437; P68371	0	1319.7	4.09806	High	0.0001942	0.0002296
	FALSE	High	YLTVAAVFR		0.00113205	0.000234744	3	3	1	P04350; P07437; P68371	0	1039.59	2.95385	High	0.0001942	0.0007916
	FALSE	High	ISEQFTAMFR		0.000834643	0.000234744	5	6	1	Q13885; Q13509; P04350; P07437; P68371	0	1229.6	2.17839	High	0.0001942	0.0005752
	FALSE	High	GHYTEGAELVDSVLDVVR		0.000440269	0.000234744	4	5	1	Q13885; Q13509; P07437; P68371	0	1958.98	3.42648	High	0.0001942	0.000294
	FALSE	High	TAVCDIPPR	1xCarbamidomethyl [C4]	0.0020677	0.000378888	4	7	3	Q13885; P04350; P07437; P68371	0	1028.52	2.69723	High	0.0003121	0.001487
	FALSE	High	FPGQLNADLRK		0.00276345	0.000378888	6	10	1	Q13885; Q13509; P04350; Q9BUF5; P07437; P68371	1	1258.69	2.50668	High	0.0003121	0.002026
	FALSE	High	NMMAACDPR	1xCarbamidomethyl [C6]	0.0057544	0.000789931	6	9	1	Q13885; Q13509; P04350; Q9BUF5; P07437; P68371	0	1065.43	2.94437	High	0.0006499	0.004369
	FALSE	High	NMMAACDPR	1xOxidation [M]; 1xCarbamidomethyl [C6]	0.0306001	0.0018738	6	9	3	Q13885; Q13509; P04350; Q9BUF5; P07437; P68371	0	1081.42	2.48932	High	0.005563	0.07227
	FALSE	High	FWEVISDEHGIDPTGTYHGDSDLQLDR		0.0651537	0.00437997	1	1	1	P07437	0	3102.41	2.51758	High	0.003864	0.0565
FALSE	Master Protein	P68371	Tubulin beta-4B chain OS=Homo sapiens OX=9606 GN=TUBB4B PE=1 SV=1	70.1124	25	48	1	1	445	49.799	4.89	157.764	25
	Checked	Confidence	Sequence	Modifications	Qvality PEP	Qvality q-value	# Protein Groups	# Proteins	# PSMs	Master Protein Accessions	# Missed Cleavages	Theo. MH+ [Da]	XCorr Sequest HT	Confidence Sequest HT	Percolator q-Value Sequest HT	Percolator PEP Sequest HT
	FALSE	High	LHFFMPGFAPLTSR	1xOxidation [M5]	3.10316e-06	0	5	8	3	Q13885; P04350; Q9BUF5; P07437; P68371	0	1636.83	3.20001	High	0	1.625e-06
	FALSE	High	LHFFMPGFAPLTSR		0.000102896	0	5	8	3	Q13885; P04350; Q9BUF5; P07437; P68371	0	1620.84	3.37073	High	0	6.394e-05
	FALSE	High	MREIVHIQAGQCGNQIGAK	1xCarbamidomethyl [C12]	3.24862e-08	0	5	6	4	Q13885; Q13509; P04350; P07437; P68371	1	2110.06	5.60402	High	0	1.36e-08
	FALSE	High	MREIVHIQAGQCGNQIGAK	1xOxidation [M1]; 1xCarbamidomethyl [C12]	1.14916e-05	0	5	6	2	Q13885; Q13509; P04350; P07437; P68371	1	2126.06	4.25165	High	0	6.416e-06
	FALSE	High	GHYTEGAELVDSVLDVVRK		4.45507e-07	0	4	5	2	Q13885; Q13509; P07437; P68371	1	2087.08	4.8462	High	0	2.123e-07
	FALSE	High	FWEVISDEHGIDPTGTYHGDSDLQLER		3.12687e-06	0	2	2	1	P04350; P68371	0	3116.42	4.57376	High	0	1.647e-06
	FALSE	High	EAESCDCLQGFQLTHSLGGGTGSGMGTLLISK	2xCarbamidomethyl [C5; C7]	5.49352e-10	0	3	5	2	P04350; P07437; P68371	0	3311.53	6.07413	High	0	1.884e-10
	FALSE	High	IMNTFSVVPSPK	1xOxidation [M2]	6.95355e-06	0	4	4	1	Q13509; P04350; P07437; P68371	0	1335.7	3.69108	High	0	3.808e-06
	FALSE	High	FPGQLNADLR		0.00016122	0	6	10	1	Q13885; Q13509; P04350; Q9BUF5; P07437; P68371	0	1130.6	2.67279	High	0	0.0001024
	FALSE	High	IREEYPDRIMNTFSVVPSPK		4.43784e-06	0	2	2	1	P07437; P68371	2	2378.22	3.62076	High	0	2.376e-06
	FALSE	High	INVYYNEATGGK		1.89913e-05	0	1	1	1	P68371	0	1328.65	3.58313	High	0	1.085e-05
	FALSE	High	EVDEQMLNVQNK		5.1868e-05	0	3	4	1	Q13885; P07437; P68371	0	1446.69	4.16766	High	0	3.128e-05
	FALSE	High	EIVHIQAGQCGNQIGAK	1xCarbamidomethyl [C10]	1.14932e-07	0	5	6	2	Q13885; Q13509; P04350; P07437; P68371	0	1822.92	4.4282	High	0	5.122e-08
	FALSE	High	SGPFGQIFRPDNFVFGQSGAGNNWAK		4.32266e-11	0	4	5	3	Q13885; P04350; P07437; P68371	0	2798.34	6.51174	High	0	1.31e-11
	FALSE	High	KLAVNMVPFPR		7.08645e-05	0	6	10	2	Q13885; Q13509; P04350; Q9BUF5; P07437; P68371	1	1271.73	3.41995	High	0	4.346e-05
	FALSE	High	NSSYFVEWIPNNVK		3.97378e-05	0	6	7	2	Q13885; Q13509; P04350; Q9BUF5; P07437; P68371	0	1696.83	3.9835	High	0	2.356e-05
	FALSE	High	LAVNMVPFPR	1xOxidation [M5]	5.03127e-05	0	6	10	2	Q13885; Q13509; P04350; Q9BUF5; P07437; P68371	0	1159.63	3.63695	High	0	3.033e-05
	FALSE	High	MSMKEVDEQMLNVQNK		4.12855e-07	0	3	4	2	Q13885; P07437; P68371	1	1923.9	5.07341	High	0	1.965e-07
	FALSE	High	LAVNMVPFPR		0.000266418	0.000234744	6	10	1	Q13885; Q13509; P04350; Q9BUF5; P07437; P68371	0	1143.63	3.21588	High	0.0001942	0.0001739
	FALSE	High	LTTPTYGDLNHLVSATMSGVTTCLR	1xCarbamidomethyl [C23]	0.000256471	0.000234744	4	5	1	Q13885; P04350; P07437; P68371	0	2708.34	2.88392	High	0.0001942	0.0001672
	FALSE	High	EAESCDCLQGFQLTHSLGGGTGSGMGTLLISK	1xOxidation [M25]; 2xCarbamidomethyl [C5; C7]	0.000684695	0.000234744	3	5	2	P04350; P07437; P68371	0	3327.53	3.036	High	0.0001942	0.0004676
	FALSE	High	IMNTFSVVPSPK		0.000347733	0.000234744	4	4	1	Q13509; P04350; P07437; P68371	0	1319.7	4.09806	High	0.0001942	0.0002296
	FALSE	High	YLTVAAVFR		0.00113205	0.000234744	3	3	1	P04350; P07437; P68371	0	1039.59	2.95385	High	0.0001942	0.0007916
	FALSE	High	ISEQFTAMFR		0.000834643	0.000234744	5	6	1	Q13885; Q13509; P04350; P07437; P68371	0	1229.6	2.17839	High	0.0001942	0.0005752
	FALSE	High	GHYTEGAELVDSVLDVVR		0.000440269	0.000234744	4	5	1	Q13885; Q13509; P07437; P68371	0	1958.98	3.42648	High	0.0001942	0.000294
	FALSE	High	TAVCDIPPR	1xCarbamidomethyl [C4]	0.0020677	0.000378888	4	7	3	Q13885; P04350; P07437; P68371	0	1028.52	2.69723	High	0.0003121	0.001487
	FALSE	High	FPGQLNADLRK		0.00276345	0.000378888	6	10	1	Q13885; Q13509; P04350; Q9BUF5; P07437; P68371	1	1258.69	2.50668	High	0.0003121	0.002026
	FALSE	High	NMMAACDPR	1xCarbamidomethyl [C6]	0.0057544	0.000789931	6	9	1	Q13885; Q13509; P04350; Q9BUF5; P07437; P68371	0	1065.43	2.94437	High	0.0006499	0.004369
	FALSE	High	AVLVDLEPGTMDSVR		0.0166498	0.00102354	2	3	1	P04350; P68371	0	1601.82	3.29403	High	0.0008399	0.01334
	FALSE	High	ALTVPELTQQMFDAK	1xOxidation [M11]	0.0196917	0.00116053	3	3	1	Q13509; P04350; P68371	0	1707.86	2.12861	High	0.0009535	0.0159
	FALSE	High	NMMAACDPR	1xOxidation [M]; 1xCarbamidomethyl [C6]	0.0306001	0.0018738	6	9	3	Q13885; Q13509; P04350; Q9BUF5; P07437; P68371	0	1081.42	2.48932	High	0.005563	0.07227
	FALSE	High	ALTVPELTQQMFDAK		0.0533554	0.00324204	3	3	1	Q13509; P04350; P68371	0	1691.87	1.61521	High	0.002648	0.0456
FALSE	Master Protein	P18669	Phosphoglycerate mutase 1 OS=Homo sapiens OX=9606 GN=PGAM1 PE=1 SV=2	66.1417	21	45	21	1	254	28.786	7.18	154.204	21
	Checked	Confidence	Sequence	Modifications	Qvality PEP	Qvality q-value	# Protein Groups	# Proteins	# PSMs	Master Protein Accessions	# Missed Cleavages	Theo. MH+ [Da]	XCorr Sequest HT	Confidence Sequest HT	Percolator q-Value Sequest HT	Percolator PEP Sequest HT
	FALSE	High	LNERHYGGLTGLNKAETAAK		9.11149e-07	0	1	3	1	P18669	2	2143.13	4.97031	High	0	4.509e-07
	FALSE	High	DAGYEFDICFTSVQKR	1xCarbamidomethyl [C9]	5.10844e-05	0	1	1	2	P18669	1	1935.89	3.72919	High	0	3.068e-05
	FALSE	High	HYGGLTGLNKAETAAK		8.87257e-08	0	1	3	2	P18669	1	1630.85	4.60525	High	0	3.899e-08
	FALSE	High	HGESAWNLENR		5.06971e-05	0	1	1	2	P18669	0	1312.6	3.88021	High	0	3.045e-05
	FALSE	High	RVLIAAHGNSLR		1.59436e-07	0	1	2	2	P18669	1	1306.77	3.54444	High	0	7.209e-08
	FALSE	High	HGESAWNLENRFSGWYDADLSPAGHEEAKR		5.59701e-05	0	1	1	2	P18669	2	3429.56	4.63063	High	0	3.381e-05
	FALSE	High	YADLTEDQLPSCESLKDTIAR	1xCarbamidomethyl [C12]	8.03666e-08	0	1	1	4	P18669	1	2425.16	4.39907	High	0	3.794e-07
	FALSE	High	NLKPIKPMQFLGDEETVRK		1.37968e-07	0	1	1	3	P18669	1	2243.22	3.48459	High	0	6.207e-08
	FALSE	High	FSGWYDADLSPAGHEEAKR		9.72115e-08	0	1	1	3	P18669	1	2135.98	5.36293	High	0	4.308e-08
	FALSE	High	HGESAWNLENRFSGWYDADLSPAGHEEAK		4.03473e-05	0	1	1	1	P18669	1	3273.46	3.81185	High	0	2.397e-05
	FALSE	High	ALPFWNEEIVPQIK		1.09786e-05	0	1	3	4	P18669	0	1683.91	3.09898	High	0.0001942	0.0002394
	FALSE	High	RSYDVPPPPMEPDHPFYSNISK		1.28851e-09	0	1	2	2	P18669	1	2573.21	5.95102	High	0	4.621e-10
	FALSE	High	SYDVPPPPMEPDHPFYSNISK		0.0001552	0	1	2	3	P18669	0	2417.11	3.81374	High	0	9.87e-05
	FALSE	High	NLKPIKPMQFLGDEETVR		5.81412e-05	0	1	1	2	P18669	0	2115.13	3.16219	High	0.0003121	0.0013
	FALSE	High	ALPFWNEEIVPQIKEGK		1.10625e-05	0	1	2	1	P18669	1	1998.07	4.58947	High	0	6.158e-06
	FALSE	High	RYADLTEDQLPSCESLKDTIAR	1xCarbamidomethyl [C13]	3.31126e-09	0	1	1	1	P18669	2	2581.26	5.55926	High	0	1.242e-09
	FALSE	High	FSGWYDADLSPAGHEEAK		3.68309e-07	0	1	1	2	P18669	0	1979.88	5.4193	High	0	1.744e-07
	FALSE	High	KAMEAVAAQGK		0.000478722	0.000234744	1	2	1	P18669	1	1103.59	4.18599	High	0.0001942	0.000322
	FALSE	High	AMEAVAAQGK		0.00100976	0.000234744	1	2	1	P18669	0	975.493	2.83878	High	0.0001942	0.0007004
	FALSE	High	VLIAAHGNSLR		0.00235413	0.000378888	1	2	1	P18669	0	1150.67	2.46583	High	0.0003121	0.001706
	FALSE	High	DAGYEFDICFTSVQK	1xCarbamidomethyl [C9]	0.00216457	0.000378888	1	1	1	P18669	0	1779.79	2.80094	High	0.0003121	0.001567
	FALSE	High	KAMEAVAAQGK	1xOxidation [M3]	0.00579855	0.000789931	1	2	1	P18669	1	1119.58	2.99927	High	0.0006499	0.004405
	FALSE	High	AMEAVAAQGK	1xOxidation [M2]	0.00967833	0.000789931	1	2	1	P18669	0	991.488	3.27392	High	0.0006499	0.007563
	FALSE	High	SYDVPPPPMEPDHPFYSNISK	1xOxidation [M9]	0.0217417	0.00140701	1	2	2	P18669	0	2433.11	2.38335	High	0.001457	0.02289
FALSE	Master Protein	P63104	14-3-3 protein zeta/delta OS=Homo sapiens OX=9606 GN=YWHAZ PE=1 SV=1	71.4286	28	46	20	1	245	27.728	4.79	150.826	28
	Checked	Confidence	Sequence	Modifications	Qvality PEP	Qvality q-value	# Protein Groups	# Proteins	# PSMs	Master Protein Accessions	# Missed Cleavages	Theo. MH+ [Da]	XCorr Sequest HT	Confidence Sequest HT	Percolator q-Value Sequest HT	Percolator PEP Sequest HT
	FALSE	High	SVTEQGAELSNEER		1.14916e-05	0	1	1	2	P63104	0	1548.71	4.55889	High	0	6.417e-06
	FALSE	High	YLAEVAAGDDKKGIVDQSQQAYQEAFEISK		1.4334e-09	0	1	1	1	P63104	2	3301.62	6.44947	High	0	5.176e-10
	FALSE	High	SVTEQGAELSNEERNLLSVAYK		3.2857e-07	0	1	1	2	P63104	1	2437.22	4.83306	High	0	2.253e-05
	FALSE	High	GIVDQSQQAYQEAFEISK		1.74685e-07	0	1	1	1	P63104	0	2040.99	5.55774	High	0	7.969e-08
	FALSE	High	LAEQAERYDDMAACMK	1xCarbamidomethyl [C14]	3.53184e-06	0	1	1	2	P63104	1	1901.82	3.90938	High	0	1.86e-06
	FALSE	High	YLAEVAAGDDKK		3.11475e-05	0	1	1	1	P63104	1	1279.65	3.62336	High	0	1.823e-05
	FALSE	High	NLLSVAYKNVVGAR		6.32186e-05	0	4	4	2	P63104; P31946; Q04917; P61981	1	1503.86	3.7948	High	0	3.849e-05
	FALSE	High	KGIVDQSQQAYQEAFEISK		9.94429e-06	0	1	1	2	P63104	1	2169.08	3.79657	High	0	5.542e-06
	FALSE	High	AKLAEQAERYDDMAACMK	1xCarbamidomethyl [C16]	8.80406e-06	0	1	1	2	P63104	2	2100.95	4.31942	High	0	1.234e-05
	FALSE	High	GIVDQSQQAYQEAFEISKK		2.178e-05	0	1	1	2	P63104	1	2169.08	4.74079	High	0	2.71e-05
	FALSE	High	VVSSIEQKTEGAEKK		5.14747e-05	0	1	1	4	P63104	2	1632.88	4.14953	High	0	3.095e-05
	FALSE	High	SVTEQGAELSNEERNLLSVAYKNVVGAR		6.95355e-06	0	1	1	1	P63104	2	3033.56	4.78299	High	0	3.791e-06
	FALSE	High	DNLTLWTSDTQGDEAEAGEGGEN		2.20348e-08	0	1	1	3	P63104	0	2409	5.24643	High	0	9.048e-09
	FALSE	High	DICNDVLSLLEK	1xCarbamidomethyl [C3]	4.99312e-05	0	1	1	1	P63104	0	1418.72	3.8813	High	0	3.007e-05
	FALSE	High	TEGAEKKQQMAR		5.01259e-06	0	1	1	1	P63104	2	1376.7	3.51593	High	0	2.688e-06
	FALSE	High	VVSSIEQKTEGAEK		1.14045e-05	0	1	1	1	P63104	1	1504.79	4.18233	High	0	6.357e-06
	FALSE	High	KEMQPTHPIR		0.000557455	0.000234744	3	3	2	P63104; P31946; P27348	1	1236.65	3.57873	High	0.0001942	0.0003754
	FALSE	High	MDKNELVQKAK	1xAcetyl [N-Term]	0.000684695	0.000234744	1	1	1	P63104	2	1345.71	3.35287	High	0.0001942	0.0004667
	FALSE	High	DSTLIMQLLR		0.00048238	0.000234744	6	7	1	P63104; P31946; Q04917; P61981; P27348; P62258	0	1189.66	2.95694	High	0.0001942	0.0003241
	FALSE	High	LAEQAERYDDMAACMK	1xOxidation [M11]; 1xCarbamidomethyl [C14]	0.00242711	0.000378888	1	1	1	P63104	1	1917.81	3.37983	High	0.0003121	0.00176
	FALSE	High	YDDMAACMK	1xCarbamidomethyl [C7]	0.00221469	0.000378888	1	1	1	P63104	0	1104.42	2.45168	High	0.0003121	0.001601
	FALSE	High	MDKNELVQK	1xAcetyl [N-Term]	0.00917394	0.000789931	1	1	1	P63104	1	1146.58	2.87173	High	0.0006499	0.007158
	FALSE	High	AKLAEQAER		0.00824261	0.000789931	3	4	1	P63104; P31946; P27348	1	1015.55	2.52302	High	0.0006499	0.00638
	FALSE	High	EMQPTHPIR	1xOxidation [M2]	0.0157835	0.00102354	3	3	2	P63104; P31946; P27348	0	1124.55	2.43999	High	0.0008399	0.01259
	FALSE	High	NLLSVAYK		0.0301401	0.0018738	6	7	1	P63104; P31946; Q04917; P61981; P27348; P62258	0	907.525	2.09829	High	0.001535	0.02501
	FALSE	High	EKIETELR		0.0308326	0.0018738	1	1	1	P63104	1	1017.56	2.46046	High	0.001535	0.02551
	FALSE	High	MKGDYYR		0.035864	0.00211182	3	4	1	P63104; Q04917; P61981	1	932.429	2.4102	High	0.001729	0.02993
	FALSE	High	DSTLIMQLLR	1xOxidation [M6]	0.0429618	0.00256987	6	7	1	P63104; P31946; Q04917; P61981; P27348; P62258	0	1205.66	1.98509	High	0.002103	0.03619
	FALSE	High	LAEQAER		0.0459591	0.00281141	6	7	1	P63104; P31946; Q04917; P61981; P27348; P62258	0	816.421	2.46413	High	0.0024	0.03902
	FALSE	High	EMQPTHPIR		0.0473549	0.00303533	3	3	1	P63104; P31946; P27348	0	1108.56	2.56515	High	0.00248	0.04033
	FALSE	High	VVSSIEQK		0.046652	0.00303533	1	1	1	P63104	0	889.499	2.37228	High	0.00248	0.03969
	FALSE	High	MKGDYYR	1xOxidation [M1]	0.101354	0.00813542	3	4	1	P63104; Q04917; P61981	1	948.424	2.26616	High	0.007097	0.09003
FALSE	Master Protein	P61981	14-3-3 protein gamma OS=Homo sapiens OX=9606 GN=YWHAG PE=1 SV=2	71.6599	29	47	21	1	247	28.285	4.89	150.111	29
	Checked	Confidence	Sequence	Modifications	Qvality PEP	Qvality q-value	# Protein Groups	# Proteins	# PSMs	Master Protein Accessions	# Missed Cleavages	Theo. MH+ [Da]	XCorr Sequest HT	Confidence Sequest HT	Percolator q-Value Sequest HT	Percolator PEP Sequest HT
	FALSE	High	LAEQAERYDDMAAAMK		3.08006e-08	0	2	2	2	P31946; P61981	1	1812.83	4.86252	High	0	2.412e-07
	FALSE	High	YLAEVATGEKR		5.51245e-05	0	1	1	2	P61981	1	1236.66	3.49967	High	0	3.324e-05
	FALSE	High	NLLSVAYKNVVGAR		6.32186e-05	0	4	4	2	P63104; P31946; Q04917; P61981	1	1503.86	3.7948	High	0	3.849e-05
	FALSE	High	NVTELNEPLSNEER		8.77124e-07	0	1	1	1	P61981	0	1643.79	4.39158	High	0	4.334e-07
	FALSE	High	ATVVESSEKAYSEAHEISKEHMQPTHPIR		9.87298e-12	0	1	1	2	P61981	2	3291.61	5.41582	High	0	2.791e-12
	FALSE	High	NCSETQYESKVFYLK	1xCarbamidomethyl [C2]	1.92108e-06	0	1	1	2	P61981	1	1895.88	4.75481	High	0	9.858e-07
	FALSE	High	ATVVESSEKAYSEAHEISK		1.1147e-05	0	1	1	2	P61981	1	2065.01	4.37367	High	0	6.24e-06
	FALSE	High	TSADGNEKKIEMVR		2.77868e-05	0	1	1	3	P61981	2	1577.8	4.13413	High	0	1.619e-05
	FALSE	High	AYSEAHEISKEHMQPTHPIR		3.74062e-11	0	1	1	3	P61981	1	2361.14	5.40469	High	0	1.132e-11
	FALSE	High	VISSIEQKTSADGNEK		2.04963e-07	0	1	1	1	P61981	1	1705.86	4.64592	High	0	9.423e-08
	FALSE	High	TAFDDAIAELDTLNEDSYK		0.000504925	0.000234744	1	1	1	P61981	0	2130.97	2.3678	High	0.0001942	0.0003398
	FALSE	High	VISSIEQKTSADGNEKK		0.000260404	0.000234744	1	1	1	P61981	2	1833.96	3.37087	High	0.0001942	0.0001693
	FALSE	High	NVTELNEPLSNEERNLLSVAYK		0.000587971	0.000234744	1	1	1	P61981	1	2532.29	3.47985	High	0.0001942	0.0003979
	FALSE	High	YLAEVATGEK		0.000716708	0.000234744	1	1	1	P61981	0	1080.56	3.28318	High	0.0001942	0.0004887
	FALSE	High	LAEQAERYDDMAAAMK	1xOxidation [M]	0.000761735	0.000234744	2	2	2	P31946; P61981	1	1828.82	3.33826	High	0.0003121	0.001436
	FALSE	High	AYSEAHEISK		0.00114943	0.000234744	1	1	1	P61981	0	1134.54	3.02883	High	0.0001942	0.0008058
	FALSE	High	DSTLIMQLLR		0.00048238	0.000234744	6	7	1	P63104; P31946; Q04917; P61981; P27348; P62258	0	1189.66	2.95694	High	0.0001942	0.0003241
	FALSE	High	YDDMAAAMK		0.000375232	0.000234744	2	2	1	P31946; P61981	0	1015.42	3.04237	High	0.0001942	0.0002478
	FALSE	High	ATVVESSEK		0.00176162	0.000378888	1	1	1	P61981	0	949.484	2.84211	High	0.0003121	0.001261
	FALSE	High	AYSEAHEISKEHMQPTHPIR	1xOxidation [M13]	0.00153566	0.000378888	1	1	1	P61981	1	2377.14	2.53779	High	0.0003121	0.001091
	FALSE	High	RATVVESSEKAYSEAHEISK		0.0020995	0.000378888	1	1	1	P61981	2	2221.11	3.09061	High	0.0003121	0.001514
	FALSE	High	EHMQPTHPIR		0.00208354	0.000378888	1	1	2	P61981	0	1245.62	2.93811	High	0.0003121	0.001507
	FALSE	High	NCSETQYESK	1xCarbamidomethyl [C2]	0.0055386	0.000709196	1	1	1	P61981	0	1245.51	2.51707	High	0.0005831	0.004205
	FALSE	High	DNLTLWTSDQQDDDGGEGNN		0.00817982	0.000789931	1	1	2	P61981	0	2193.88	2.07708	High	0.0008399	0.01472
	FALSE	High	RATVVESSEK		0.00579855	0.000789931	1	1	1	P61981	1	1105.58	2.91559	High	0.0006499	0.004405
	FALSE	High	EHMQPTHPIR	1xOxidation [M3]	0.0145118	0.00102354	1	1	1	P61981	0	1261.61	2.66427	High	0.0008399	0.01156
	FALSE	High	NVTELNEPLSNEERNLLSVAYKNVVGAR		0.0290195	0.00177569	1	1	1	P61981	2	3128.63	2.23703	High	0.001535	0.02411
	FALSE	High	NLLSVAYK		0.0301401	0.0018738	6	7	1	P63104; P31946; Q04917; P61981; P27348; P62258	0	907.525	2.09829	High	0.001535	0.02501
	FALSE	High	MKGDYYR		0.035864	0.00211182	3	4	1	P63104; Q04917; P61981	1	932.429	2.4102	High	0.001729	0.02993
	FALSE	High	DSTLIMQLLR	1xOxidation [M6]	0.0429618	0.00256987	6	7	1	P63104; P31946; Q04917; P61981; P27348; P62258	0	1205.66	1.98509	High	0.002103	0.03619
	FALSE	High	LAEQAER		0.0459591	0.00281141	6	7	1	P63104; P31946; Q04917; P61981; P27348; P62258	0	816.421	2.46413	High	0.0024	0.03902
	FALSE	High	YLAEVATGEKRATVVESSEK		0.066607	0.00472931	1	1	1	P61981	2	2167.12	1.94249	High	0.004147	0.05758
	FALSE	High	VLSSIEQK		0.0930312	0.00728693	4	5	2	P31946; Q04917; P61981; P27348	0	903.515	2.30739	High	0.006317	0.08234
	FALSE	High	MKGDYYR	1xOxidation [M1]	0.101354	0.00813542	3	4	1	P63104; Q04917; P61981	1	948.424	2.26616	High	0.007097	0.09003
FALSE	Master Protein	P35908	Keratin, type II cytoskeletal 2 epidermal OS=Homo sapiens OX=9606 GN=KRT2 PE=1 SV=2	52.4257	34	44	24	1	639	65.393	8	142.362	34
	Checked	Confidence	Sequence	Modifications	Qvality PEP	Qvality q-value	# Protein Groups	# Proteins	# PSMs	Master Protein Accessions	# Missed Cleavages	Theo. MH+ [Da]	XCorr Sequest HT	Confidence Sequest HT	Percolator q-Value Sequest HT	Percolator PEP Sequest HT
	FALSE	High	GFSSGSAVVSGGSR		6.74503e-06	0	1	1	1	P35908	0	1254.61	4.17385	High	0	3.669e-06
	FALSE	High	GGGFGGGSSFGGGSGFSGGGFGGGGFGGGR		4.6441e-15	0	1	1	2	P35908	0	2399.02	6.78748	High	0	9.03778e-16
	FALSE	High	TLNNKFASFIDK		6.17914e-05	0	4	12	1	P08729; P35908; P05787; P13647	1	1397.74	3.42592	High	0	3.741e-05
	FALSE	High	HGGGGGGFGGGGFGSR		1.00606e-08	0	1	1	2	P35908	0	1320.58	5.12436	High	0	1.167e-05
	FALSE	High	FLEQQNQVLQTK		6.06324e-06	0	3	3	1	Q7Z794; P35908; P04264	0	1475.79	4.67252	High	0	3.275e-06
	FALSE	High	LLRDYQELMNVK		3.09113e-05	0	1	4	2	P35908	1	1521.81	3.72828	High	0	1.809e-05
	FALSE	High	TSQNSELNNMQDLVEDYKK		9.79405e-06	0	1	1	2	P35908	1	2256.04	4.16666	High	0	5.421e-06
	FALSE	High	TAAENDFVTLKK		7.41757e-05	0	1	1	2	P35908	1	1336.71	3.37291	High	0	8.236e-05
	FALSE	High	GSSSGGGYSSGSSSYGSGGR		5.18834e-09	0	1	1	1	P35908	0	1740.71	4.44778	High	0	1.985e-09
	FALSE	High	SKEEAEALYHSK		3.36108e-05	0	1	1	1	P35908	1	1391.68	3.80774	High	0	1.981e-05
	FALSE	High	TLNNKFASFIDKVR		3.21152e-07	0	4	12	3	P08729; P35908; P05787; P13647	2	1652.91	4.64226	High	0	1.508e-07
	FALSE	High	YGSGGGSKGGSISGGGYGSGGGK		4.42061e-05	0	1	1	1	P35908	1	1890.86	2.80827	High	0	2.633e-05
	FALSE	High	NLDLDSIIAEVK		1.26869e-05	0	2	7	1	P35908; P13647	0	1329.73	3.8309	High	0	7.117e-06
	FALSE	High	NVQDAIADAEQRGEHALKDAR		4.12792e-05	0	1	1	2	P35908	2	2307.14	3.31356	High	0	6.648e-05
	FALSE	High	GGSGGGGSISGGGYGSGGGSGGR		3.51867e-07	0	1	1	1	P35908	0	1741.75	4.15798	High	0	1.656e-07
	FALSE	High	AQYEEIAQR		0.000738878	0.000234744	1	6	1	P35908	0	1107.54	3.15573	High	0.0001942	0.0005045
	FALSE	High	KLLEGEECR	1xCarbamidomethyl [C8]	0.000420614	0.000234744	3	10	1	P35908; P12036; P13647	1	1133.56	3.17144	High	0.0001942	0.0002793
	FALSE	High	STSSFSCLSR	1xCarbamidomethyl [C7]	0.00133873	0.000234744	1	1	1	P35908	0	1131.51	2.78394	High	0.0001942	0.0009473
	FALSE	High	TAAENDFVTLK		0.00355554	0.000378888	1	1	1	P35908	0	1208.62	3.06864	High	0.0003121	0.002626
	FALSE	High	KYEDEINKR		0.00208354	0.000378888	1	3	2	P35908	2	1194.61	3.27453	High	0.0003121	0.001508
	FALSE	High	LQGEIAHVK		0.00200555	0.000378888	1	1	1	P35908	0	994.568	2.71567	High	0.0003121	0.001445
	FALSE	High	LLRDYQELMNVK	1xOxidation [M9]	0.00233623	0.000378888	1	4	1	P35908	1	1537.8	3.04817	High	0.0003121	0.001691
	FALSE	High	LLEGEECR	1xCarbamidomethyl [C7]	0.00437018	0.000556714	3	11	1	P35908; P12036; P13647	0	1005.47	2.82313	High	0.0004589	0.00328
	FALSE	High	GEHALKDAR		0.00471726	0.000709196	1	1	1	P35908	1	996.522	2.84327	High	0.0005831	0.003549
	FALSE	High	FASFIDKVR		0.00490101	0.000709196	5	17	1	P08729; Q7Z794; P35908; P05787; P13647	1	1082.6	2.83137	High	0.0005831	0.003699
	FALSE	High	IEISELNR		0.00734941	0.000789931	2	2	1	P35908; P04264	0	973.531	2.65104	High	0.0006499	0.005637
	FALSE	High	GFSSGSAVVSGGSRR		0.00903471	0.000789931	1	1	1	P35908	1	1410.71	2.26736	High	0.0006499	0.007035
	FALSE	High	VDPEIQNVK		0.0170354	0.00102354	1	1	1	P35908	0	1041.56	2.2126	High	0.0008399	0.01374
	FALSE	High	SLVGLGGTK		0.0120804	0.00102354	1	1	1	P35908	0	831.493	2.13278	High	0.0008399	0.009572
	FALSE	High	AAFGGSGGR		0.0159044	0.00102354	1	1	1	P35908	0	779.379	2.41537	High	0.0008399	0.01277
	FALSE	High	RSTSSFSCLSR	1xCarbamidomethyl [C8]	0.0124554	0.00102354	1	1	1	P35908	1	1287.61	3.06682	High	0.0008399	0.009834
	FALSE	High	LQGEIAHVKK		0.0296868	0.0018738	1	1	1	P35908	1	1122.66	1.82005	High	0.001535	0.02454
	FALSE	High	IEISELNRVIQR		0.0999217	0.00804473	2	2	1	P35908; P04264	1	1469.84	1.88304	High	0.007097	0.08871
	FALSE	High	FASFIDK		0.102805	0.00822436	5	18	1	P08729; Q7Z794; P35908; P05787; P13647	0	827.43	2.36254	High	0.007172	0.09142
	FALSE	High	AQEREQIK		0.1192	0.00988229	1	7	1	P35908	1	1001.54	2.61476	High	0.008968	0.1066
FALSE	Master Protein	P14618	Pyruvate kinase PKM OS=Homo sapiens OX=9606 GN=PKM PE=1 SV=4	66.6667	32	43	32	1	531	57.9	7.84	139.735	32
	Checked	Confidence	Sequence	Modifications	Qvality PEP	Qvality q-value	# Protein Groups	# Proteins	# PSMs	Master Protein Accessions	# Missed Cleavages	Theo. MH+ [Da]	XCorr Sequest HT	Confidence Sequest HT	Percolator q-Value Sequest HT	Percolator PEP Sequest HT
	FALSE	High	LNFSHGTHEYHAETIKNVR		5.49277e-08	0	1	1	3	P14618	1	2253.12	4.49061	High	0	4.579e-06
	FALSE	High	TATESFASDPILYRPVAVALDTKGPEIR		1.06922e-08	0	1	1	2	P14618	1	3017.59	5.57694	High	0	4.242e-09
	FALSE	High	LNFSHGTHEYHAETIK		5.20776e-08	0	1	1	3	P14618	0	1883.9	4.16567	High	0	1.801e-06
	FALSE	High	GADFLVTEVENGGSLGSK		9.18111e-07	0	1	1	1	P14618	0	1779.88	3.90457	High	0	4.551e-07
	FALSE	High	KGVNLPGAAVDLPAVSEKDIQDLK		6.69574e-10	0	1	1	1	P14618	2	2477.36	5.33591	High	0	2.332e-10
	FALSE	High	QKGADFLVTEVENGGSLGSK		1.03315e-07	0	1	1	2	P14618	1	2036.03	6.11765	High	0	4.585e-08
	FALSE	High	RFDEILEASDGIMVAR		1.60632e-05	0	1	1	1	P14618	1	1821.92	3.24761	High	0	9.149e-06
	FALSE	High	NTGIICTIGPASR	1xCarbamidomethyl [C6]	2.42291e-05	0	1	1	1	P14618	0	1359.7	4.19109	High	0	1.406e-05
	FALSE	High	LAPITSDPTEATAVGAVEASFK		9.75889e-09	0	1	1	2	P14618	0	2175.12	5.41276	High	0	3.859e-09
	FALSE	High	AGKPVICATQMLESMIK	1xCarbamidomethyl [C7]	5.74864e-06	0	1	1	2	P14618	0	1876.97	4.32344	High	0	4.927e-06
	FALSE	High	IISKIENHEGVR		0.000216932	0	1	1	2	P14618	1	1394.78	3.3475	High	0.0001942	0.0004018
	FALSE	High	TATESFASDPILYRPVAVALDTK		0.000163693	0	1	1	2	P14618	0	2465.29	3.30834	High	0	0.0001043
	FALSE	High	LDIDSPPITAR		4.52271e-05	0	1	1	1	P14618	0	1197.65	3.27926	High	0	2.71e-05
	FALSE	High	AEGSDVANAVLDGADCIMLSGETAKGDYPLEAVR	1xCarbamidomethyl [C16]	6.71877e-05	0	1	1	2	P14618	1	3494.64	3.65263	High	0.0001942	0.000284
	FALSE	High	GADFLVTEVENGGSLGSKK		0.000649152	0.000234744	1	1	1	P14618	1	1907.97	3.03911	High	0.0001942	0.0004437
	FALSE	High	AEGSDVANAVLDGADCIMLSGETAK	1xCarbamidomethyl [C16]	0.000237677	0.000234744	1	1	1	P14618	0	2494.14	3.5468	High	0.0001942	0.0001536
	FALSE	High	KGVNLPGAAVDLPAVSEK		0.000880358	0.000234744	1	1	1	P14618	1	1764.99	3.2346	High	0.0001942	0.000607
	FALSE	High	CCSGAIIVLTK	2xCarbamidomethyl [C1; C2]	0.000380987	0.000234744	1	1	1	P14618	0	1221.63	3.25185	High	0.0001942	0.0002535
	FALSE	High	GSGTAEVELKK		0.00205199	0.000378888	1	1	1	P14618	1	1118.61	2.93924	High	0.0003121	0.001483
	FALSE	High	GDLGIEIPAEKVFLAQK		0.00173495	0.000378888	1	2	1	P14618	1	1828.02	3.26701	High	0.0003121	0.001238
	FALSE	High	KASDVHEVR		0.00193049	0.000378888	1	1	1	P14618	1	1040.55	3.00764	High	0.0003121	0.001391
	FALSE	High	KASDVHEVRK		0.00358281	0.000378888	1	1	1	P14618	2	1168.64	3.11674	High	0.0003121	0.002665
	FALSE	High	GIFPVLCKDPVQEAWAEDVDLR	1xCarbamidomethyl [C7]	0.00321944	0.000378888	1	1	1	P14618	1	2557.28	2.53881	High	0.0003121	0.00238
	FALSE	High	ITLDNAYMEKCDENILWLDYK	1xCarbamidomethyl [C11]	0.00910406	0.000789931	1	1	1	P14618	1	2647.24	2.66663	High	0.0006499	0.007082
	FALSE	High	EAEAAIYHLQLFEELRR		0.00975262	0.000789931	1	1	1	P14618	1	2088.09	1.92788	High	0.0006499	0.007589
	FALSE	High	SVETLKEMIK		0.0101327	0.000789931	1	1	1	P14618	1	1177.65	3.30251	High	0.0006499	0.00793
	FALSE	High	ASDVHEVRK		0.00931531	0.000789931	1	1	1	P14618	1	1040.55	2.41623	High	0.0006499	0.007246
	FALSE	High	GSGTAEVELK		0.00630727	0.000789931	1	1	1	P14618	0	990.51	2.49903	High	0.0006499	0.004816
	FALSE	High	CDENILWLDYKNICK	2xCarbamidomethyl [C1; C14]	0.0186684	0.00102354	1	1	1	P14618	1	1983.93	2.43264	High	0.0008399	0.01504
	FALSE	High	IENHEGVR		0.0144014	0.00102354	1	1	1	P14618	0	953.48	2.96663	High	0.0008399	0.01147
	FALSE	High	MQHLIAR		0.0247434	0.00166414	1	1	1	P14618	0	868.482	2.035	High	0.001363	0.02033
	FALSE	High	APIIAVTR		0.115909	0.00936031	1	1	1	P14618	0	840.53	2.08397	High	0.008641	0.1034
FALSE	Master Protein	Q13885	Tubulin beta-2A chain OS=Homo sapiens OX=9606 GN=TUBB2A PE=1 SV=1	59.7753	22	42	3	1	445	49.875	4.89	137.671	22
	Checked	Confidence	Sequence	Modifications	Qvality PEP	Qvality q-value	# Protein Groups	# Proteins	# PSMs	Master Protein Accessions	# Missed Cleavages	Theo. MH+ [Da]	XCorr Sequest HT	Confidence Sequest HT	Percolator q-Value Sequest HT	Percolator PEP Sequest HT
	FALSE	High	LHFFMPGFAPLTSR	1xOxidation [M5]	3.10316e-06	0	5	8	3	Q13885; P04350; Q9BUF5; P07437; P68371	0	1636.83	3.20001	High	0	1.625e-06
	FALSE	High	LHFFMPGFAPLTSR		0.000102896	0	5	8	3	Q13885; P04350; Q9BUF5; P07437; P68371	0	1620.84	3.37073	High	0	6.394e-05
	FALSE	High	MREIVHIQAGQCGNQIGAK	1xCarbamidomethyl [C12]	3.24862e-08	0	5	6	4	Q13885; Q13509; P04350; P07437; P68371	1	2110.06	5.60402	High	0	1.36e-08
	FALSE	High	MREIVHIQAGQCGNQIGAK	1xOxidation [M1]; 1xCarbamidomethyl [C12]	1.14916e-05	0	5	6	2	Q13885; Q13509; P04350; P07437; P68371	1	2126.06	4.25165	High	0	6.416e-06
	FALSE	High	GHYTEGAELVDSVLDVVRK		4.45507e-07	0	4	5	2	Q13885; Q13509; P07437; P68371	1	2087.08	4.8462	High	0	2.123e-07
	FALSE	High	AILVDLEPGTMDSVR		5.5979e-07	0	3	4	1	Q13885; Q13509; P07437	0	1615.84	3.74332	High	0	2.704e-07
	FALSE	High	FPGQLNADLR		0.00016122	0	6	10	1	Q13885; Q13509; P04350; Q9BUF5; P07437; P68371	0	1130.6	2.67279	High	0	0.0001024
	FALSE	High	INVYYNEAAGNKYVPR		4.62789e-07	0	1	1	1	Q13885	1	1870.94	4.98633	High	0	2.212e-07
	FALSE	High	EVDEQMLNVQNK		5.1868e-05	0	3	4	1	Q13885; P07437; P68371	0	1446.69	4.16766	High	0	3.128e-05
	FALSE	High	EIVHIQAGQCGNQIGAK	1xCarbamidomethyl [C10]	1.14932e-07	0	5	6	2	Q13885; Q13509; P04350; P07437; P68371	0	1822.92	4.4282	High	0	5.122e-08
	FALSE	High	IMNTFSVMPSPK		4.59209e-05	0	2	3	1	Q13885; Q9BUF5	0	1351.67	3.46507	High	0	2.743e-05
	FALSE	High	ESESCDCLQGFQLTHSLGGGTGSGMGTLLISK	2xCarbamidomethyl [C5; C7]	0.000208833	0	1	2	1	Q13885	0	3327.53	3.99195	High	0	0.0001343
	FALSE	High	SGPFGQIFRPDNFVFGQSGAGNNWAK		4.32266e-11	0	4	5	3	Q13885; P04350; P07437; P68371	0	2798.34	6.51174	High	0	1.31e-11
	FALSE	High	KLAVNMVPFPR		7.08645e-05	0	6	10	2	Q13885; Q13509; P04350; Q9BUF5; P07437; P68371	1	1271.73	3.41995	High	0	4.346e-05
	FALSE	High	NSSYFVEWIPNNVK		3.97378e-05	0	6	7	2	Q13885; Q13509; P04350; Q9BUF5; P07437; P68371	0	1696.83	3.9835	High	0	2.356e-05
	FALSE	High	LAVNMVPFPR	1xOxidation [M5]	5.03127e-05	0	6	10	2	Q13885; Q13509; P04350; Q9BUF5; P07437; P68371	0	1159.63	3.63695	High	0	3.033e-05
	FALSE	High	MSMKEVDEQMLNVQNK		4.12855e-07	0	3	4	2	Q13885; P07437; P68371	1	1923.9	5.07341	High	0	1.965e-07
	FALSE	High	LAVNMVPFPR		0.000266418	0.000234744	6	10	1	Q13885; Q13509; P04350; Q9BUF5; P07437; P68371	0	1143.63	3.21588	High	0.0001942	0.0001739
	FALSE	High	LTTPTYGDLNHLVSATMSGVTTCLR	1xCarbamidomethyl [C23]	0.000256471	0.000234744	4	5	1	Q13885; P04350; P07437; P68371	0	2708.34	2.88392	High	0.0001942	0.0001672
	FALSE	High	ISEQFTAMFR		0.000834643	0.000234744	5	6	1	Q13885; Q13509; P04350; P07437; P68371	0	1229.6	2.17839	High	0.0001942	0.0005752
	FALSE	High	GHYTEGAELVDSVLDVVR		0.000440269	0.000234744	4	5	1	Q13885; Q13509; P07437; P68371	0	1958.98	3.42648	High	0.0001942	0.000294
	FALSE	High	TAVCDIPPR	1xCarbamidomethyl [C4]	0.0020677	0.000378888	4	7	3	Q13885; P04350; P07437; P68371	0	1028.52	2.69723	High	0.0003121	0.001487
	FALSE	High	FPGQLNADLRK		0.00276345	0.000378888	6	10	1	Q13885; Q13509; P04350; Q9BUF5; P07437; P68371	1	1258.69	2.50668	High	0.0003121	0.002026
	FALSE	High	YLTVAAIFR		0.00701986	0.000789931	1	2	1	Q13885	0	1053.61	2.38843	High	0.0006499	0.00537
	FALSE	High	NMMAACDPR	1xCarbamidomethyl [C6]	0.0057544	0.000789931	6	9	1	Q13885; Q13509; P04350; Q9BUF5; P07437; P68371	0	1065.43	2.94437	High	0.0006499	0.004369
	FALSE	High	NMMAACDPR	1xOxidation [M]; 1xCarbamidomethyl [C6]	0.0306001	0.0018738	6	9	3	Q13885; Q13509; P04350; Q9BUF5; P07437; P68371	0	1081.42	2.48932	High	0.005563	0.07227
FALSE	Master Protein	P08729	Keratin, type II cytoskeletal 7 OS=Homo sapiens OX=9606 GN=KRT7 PE=1 SV=5	63.9659	35	44	27	1	469	51.354	5.48	135.826	35
	Checked	Confidence	Sequence	Modifications	Qvality PEP	Qvality q-value	# Protein Groups	# Proteins	# PSMs	Master Protein Accessions	# Missed Cleavages	Theo. MH+ [Da]	XCorr Sequest HT	Confidence Sequest HT	Percolator q-Value Sequest HT	Percolator PEP Sequest HT
	FALSE	High	TLNNKFASFIDK		6.17914e-05	0	4	12	1	P08729; P35908; P05787; P13647	1	1397.74	3.42592	High	0	3.741e-05
	FALSE	High	EVTINQSLLAPLR		0.000163693	0	1	1	1	P08729	0	1453.84	2.35144	High	0	0.0001039
	FALSE	High	LSSARPGGLGSSSLYGLGASRPR		5.83682e-06	0	1	1	1	P08729	0	2246.2	4.89165	High	0	3.159e-06
	FALSE	High	AKQEELEAALQR		8.25163e-05	0	1	1	2	P08729	1	1385.74	4.41229	High	0	6.84e-05
	FALSE	High	SAYGGPVGAGIR		6.15625e-06	0	1	1	1	P08729	0	1104.58	3.4448	High	0	3.352e-06
	FALSE	High	LLETKWTLLQEQK		4.32081e-05	0	1	1	1	P08729	1	1629.92	2.96371	High	0	2.579e-05
	FALSE	High	TLNNKFASFIDKVR		3.21152e-07	0	4	12	3	P08729; P35908; P05787; P13647	2	1652.91	4.64226	High	0	1.508e-07
	FALSE	High	LPDIFEAQIAGLR		9.86888e-06	0	1	1	2	P08729	0	1442.8	3.59063	High	0	5.492e-06
	FALSE	High	SLDLDGIIAEVK		3.76759e-05	0	1	1	1	P08729	0	1272.7	3.3953	High	0	2.229e-05
	FALSE	High	VDALNDEINFLR		1.35865e-05	0	1	1	1	P08729	0	1418.73	3.62079	High	0	7.674e-06
	FALSE	High	VRQEESEQIKTLNNK		6.04063e-07	0	1	1	2	P08729	2	1815.96	5.25194	High	0	2.929e-07
	FALSE	High	SSRLPDIFEAQIAGLR		3.43923e-07	0	1	1	2	P08729	1	1772.97	4.29563	High	0	1.621e-07
	FALSE	High	VRQEESEQIK		0.00144478	0.000234744	1	1	1	P08729	1	1245.64	3.16901	High	0.0001942	0.001025
	FALSE	High	FLEQQNKLLETK		0.000689929	0.000234744	1	6	2	P08729	1	1490.82	2.96297	High	0.0001942	0.000472
	FALSE	High	TAAENEFVVLKK		0.00134897	0.000234744	1	2	1	P08729	1	1348.75	3.51016	High	0.0001942	0.0009489
	FALSE	High	GQLEALQVDGGRLEAELR		0.000274653	0.000234744	1	1	1	P08729	1	1954.04	3.49726	High	0.0001942	0.0001792
	FALSE	High	EVTINQSLLAPLRLDADPSLQR		0.000408001	0.000234744	1	1	1	P08729	1	2449.34	3.12863	High	0.0001942	0.0002706
	FALSE	High	FLEQQNKLLETKWTLLQEQK		0.000508783	0.000234744	1	1	1	P08729	2	2517.37	4.26046	High	0.0001942	0.0003422
	FALSE	High	LQAEIDNIKNQR		0.000296371	0.000234744	1	1	1	P08729	1	1441.78	3.39421	High	0.0001942	0.0001944
	FALSE	High	QLREYQELMSVK		0.00170868	0.000378888	1	1	1	P08729	1	1523.79	3.05169	High	0.0003121	0.001217
	FALSE	High	KLLEGEESR		0.00321944	0.000378888	4	5	2	P08729; P17661; P08670; P05787	1	1060.56	2.94055	High	0.0003121	0.00238
	FALSE	High	AEAEAWYQTK		0.00148952	0.000378888	1	2	1	P08729	0	1196.56	3.45244	High	0.0003121	0.001053
	FALSE	High	FASFIDKVR		0.00490101	0.000709196	5	17	1	P08729; Q7Z794; P35908; P05787; P13647	1	1082.6	2.83137	High	0.0005831	0.003699
	FALSE	High	NEISEMNR		0.00457523	0.000709196	1	1	1	P08729	0	992.447	2.53197	High	0.0005831	0.003444
	FALSE	High	TLNETELTELQSQISDTSVVLSMDNSR	1xOxidation [M23]	0.0107717	0.000789931	1	1	1	P08729	0	3026.45	2.25629	High	0.0006499	0.008451
	FALSE	High	LDADPSLQR		0.00611731	0.000789931	1	1	1	P08729	0	1014.52	2.31956	High	0.0006499	0.004655
	FALSE	High	NTRNEISEMNR		0.00584305	0.000789931	1	1	1	P08729	1	1363.64	3.00026	High	0.0006499	0.004451
	FALSE	High	DVDAAYMSK		0.00769444	0.000789931	1	1	1	P08729	0	999.445	2.23644	High	0.0006499	0.005922
	FALSE	High	LLEGEESR		0.0183858	0.00102354	4	6	1	P08729; P17661; P08670; P05787	0	932.468	2.01871	High	0.0008399	0.01484
	FALSE	High	WTLLQEQK		0.0315408	0.0018738	1	1	1	P08729	0	1045.57	2.83745	High	0.001535	0.02621
	FALSE	High	AQYEEMAK		0.0404566	0.00233544	1	1	1	P08729	0	969.435	1.91348	High	0.001911	0.03398
	FALSE	High	VRFLEQQNK		0.0380932	0.00233544	4	18	1	P08729; P08670; P05787; P13647	1	1161.64	2.71546	High	0.001911	0.03196
	FALSE	High	FLEQQNK		0.0429618	0.00256987	4	18	2	P08729; P08670; P05787; P13647	0	906.468	2.3794	High	0.002103	0.03639
	FALSE	High	AKLEAAIAEAEERGELALK		0.0439393	0.00268674	1	1	1	P08729	2	2012.1	2.61189	High	0.002196	0.03708
	FALSE	High	FASFIDK		0.102805	0.00822436	5	18	1	P08729; Q7Z794; P35908; P05787; P13647	0	827.43	2.36254	High	0.007172	0.09142
FALSE	Master Protein	P04350	Tubulin beta-4A chain OS=Homo sapiens OX=9606 GN=TUBB4A PE=1 SV=2	69.5946	22	43	2	1	444	49.554	4.88	130.363	22
	Checked	Confidence	Sequence	Modifications	Qvality PEP	Qvality q-value	# Protein Groups	# Proteins	# PSMs	Master Protein Accessions	# Missed Cleavages	Theo. MH+ [Da]	XCorr Sequest HT	Confidence Sequest HT	Percolator q-Value Sequest HT	Percolator PEP Sequest HT
	FALSE	High	LHFFMPGFAPLTSR	1xOxidation [M5]	3.10316e-06	0	5	8	3	Q13885; P04350; Q9BUF5; P07437; P68371	0	1636.83	3.20001	High	0	1.625e-06
	FALSE	High	LHFFMPGFAPLTSR		0.000102896	0	5	8	3	Q13885; P04350; Q9BUF5; P07437; P68371	0	1620.84	3.37073	High	0	6.394e-05
	FALSE	High	MREIVHIQAGQCGNQIGAK	1xCarbamidomethyl [C12]	3.24862e-08	0	5	6	4	Q13885; Q13509; P04350; P07437; P68371	1	2110.06	5.60402	High	0	1.36e-08
	FALSE	High	MREIVHIQAGQCGNQIGAK	1xOxidation [M1]; 1xCarbamidomethyl [C12]	1.14916e-05	0	5	6	2	Q13885; Q13509; P04350; P07437; P68371	1	2126.06	4.25165	High	0	6.416e-06
	FALSE	High	FWEVISDEHGIDPTGTYHGDSDLQLER		3.12687e-06	0	2	2	1	P04350; P68371	0	3116.42	4.57376	High	0	1.647e-06
	FALSE	High	EAESCDCLQGFQLTHSLGGGTGSGMGTLLISK	2xCarbamidomethyl [C5; C7]	5.49352e-10	0	3	5	2	P04350; P07437; P68371	0	3311.53	6.07413	High	0	1.884e-10
	FALSE	High	IMNTFSVVPSPK	1xOxidation [M2]	6.95355e-06	0	4	4	1	Q13509; P04350; P07437; P68371	0	1335.7	3.69108	High	0	3.808e-06
	FALSE	High	FPGQLNADLR		0.00016122	0	6	10	1	Q13885; Q13509; P04350; Q9BUF5; P07437; P68371	0	1130.6	2.67279	High	0	0.0001024
	FALSE	High	EIVHIQAGQCGNQIGAK	1xCarbamidomethyl [C10]	1.14932e-07	0	5	6	2	Q13885; Q13509; P04350; P07437; P68371	0	1822.92	4.4282	High	0	5.122e-08
	FALSE	High	INVYYNEATGGNYVPR		2.44177e-07	0	1	1	1	P04350	0	1829.88	4.62631	High	0	1.13e-07
	FALSE	High	SGPFGQIFRPDNFVFGQSGAGNNWAK		4.32266e-11	0	4	5	3	Q13885; P04350; P07437; P68371	0	2798.34	6.51174	High	0	1.31e-11
	FALSE	High	KLAVNMVPFPR		7.08645e-05	0	6	10	2	Q13885; Q13509; P04350; Q9BUF5; P07437; P68371	1	1271.73	3.41995	High	0	4.346e-05
	FALSE	High	NSSYFVEWIPNNVK		3.97378e-05	0	6	7	2	Q13885; Q13509; P04350; Q9BUF5; P07437; P68371	0	1696.83	3.9835	High	0	2.356e-05
	FALSE	High	LAVNMVPFPR	1xOxidation [M5]	5.03127e-05	0	6	10	2	Q13885; Q13509; P04350; Q9BUF5; P07437; P68371	0	1159.63	3.63695	High	0	3.033e-05
	FALSE	High	LAVNMVPFPR		0.000266418	0.000234744	6	10	1	Q13885; Q13509; P04350; Q9BUF5; P07437; P68371	0	1143.63	3.21588	High	0.0001942	0.0001739
	FALSE	High	LTTPTYGDLNHLVSATMSGVTTCLR	1xCarbamidomethyl [C23]	0.000256471	0.000234744	4	5	1	Q13885; P04350; P07437; P68371	0	2708.34	2.88392	High	0.0001942	0.0001672
	FALSE	High	EAESCDCLQGFQLTHSLGGGTGSGMGTLLISK	1xOxidation [M25]; 2xCarbamidomethyl [C5; C7]	0.000684695	0.000234744	3	5	2	P04350; P07437; P68371	0	3327.53	3.036	High	0.0001942	0.0004676
	FALSE	High	IMNTFSVVPSPK		0.000347733	0.000234744	4	4	1	Q13509; P04350; P07437; P68371	0	1319.7	4.09806	High	0.0001942	0.0002296
	FALSE	High	YLTVAAVFR		0.00113205	0.000234744	3	3	1	P04350; P07437; P68371	0	1039.59	2.95385	High	0.0001942	0.0007916
	FALSE	High	ISEQFTAMFR		0.000834643	0.000234744	5	6	1	Q13885; Q13509; P04350; P07437; P68371	0	1229.6	2.17839	High	0.0001942	0.0005752
	FALSE	High	TAVCDIPPR	1xCarbamidomethyl [C4]	0.0020677	0.000378888	4	7	3	Q13885; P04350; P07437; P68371	0	1028.52	2.69723	High	0.0003121	0.001487
	FALSE	High	FPGQLNADLRK		0.00276345	0.000378888	6	10	1	Q13885; Q13509; P04350; Q9BUF5; P07437; P68371	1	1258.69	2.50668	High	0.0003121	0.002026
	FALSE	High	NMMAACDPR	1xCarbamidomethyl [C6]	0.0057544	0.000789931	6	9	1	Q13885; Q13509; P04350; Q9BUF5; P07437; P68371	0	1065.43	2.94437	High	0.0006499	0.004369
	FALSE	High	GHYTEGAELVDAVLDVVR		0.0183858	0.00102354	2	2	1	P04350; Q9BUF5	0	1942.99	1.9348	High	0.0008399	0.01482
	FALSE	High	AVLVDLEPGTMDSVR		0.0166498	0.00102354	2	3	1	P04350; P68371	0	1601.82	3.29403	High	0.0008399	0.01334
	FALSE	High	ALTVPELTQQMFDAK	1xOxidation [M11]	0.0196917	0.00116053	3	3	1	Q13509; P04350; P68371	0	1707.86	2.12861	High	0.0009535	0.0159
	FALSE	High	NMMAACDPR	1xOxidation [M]; 1xCarbamidomethyl [C6]	0.0306001	0.0018738	6	9	3	Q13885; Q13509; P04350; Q9BUF5; P07437; P68371	0	1081.42	2.48932	High	0.005563	0.07227
	FALSE	High	ALTVPELTQQMFDAK		0.0533554	0.00324204	3	3	1	Q13509; P04350; P68371	0	1691.87	1.61521	High	0.002648	0.0456
	FALSE	High	MAATFIGNSTAIQELFKR	1xOxidation [M1]	0.0737997	0.00574129	1	1	1	P04350	1	2014.04	1.85822	High	0.004975	0.06432
FALSE	Master Protein	P02545	Prelamin-A/C OS=Homo sapiens OX=9606 GN=LMNA PE=1 SV=1	56.6265	38	43	36	1	664	74.095	7.02	130.36	38
	Checked	Confidence	Sequence	Modifications	Qvality PEP	Qvality q-value	# Protein Groups	# Proteins	# PSMs	Master Protein Accessions	# Missed Cleavages	Theo. MH+ [Da]	XCorr Sequest HT	Confidence Sequest HT	Percolator q-Value Sequest HT	Percolator PEP Sequest HT
	FALSE	High	EGDLIAAQAR		6.08579e-05	0	1	1	1	P02545	0	1043.55	3.74794	High	0	3.691e-05
	FALSE	High	TVLCGTCGQPADK	2xCarbamidomethyl [C4; C7]	0.0001552	0	1	1	1	P02545	0	1406.64	2.91504	High	0	9.817e-05
	FALSE	High	SGAQASSTPLSPTR		3.68254e-05	0	1	1	1	P02545	0	1359.69	3.67726	High	0	2.173e-05
	FALSE	High	ITESEEVVSR		5.9484e-05	0	1	1	1	P02545	0	1148.58	3.52391	High	0	3.592e-05
	FALSE	High	ASASGSGAQVGGPISSGSSASSVTVTR		6.34656e-06	0	1	1	1	P02545	0	2365.16	4.2508	High	0	3.448e-06
	FALSE	High	VAVEEVDEEGKFVR		1.68791e-06	0	1	1	2	P02545	1	1605.81	3.8344	High	0	8.584e-07
	FALSE	High	SVGGSGGGSFGDNLVTR		2.23697e-06	0	1	1	1	P02545	0	1566.75	3.91015	High	0	1.159e-06
	FALSE	High	TALINSTGEEVAMR		1.45498e-05	0	1	1	1	P02545	0	1491.75	3.89959	High	0	8.2e-06
	FALSE	High	IRIDSLSAQLSQLQK		1.7269e-06	0	1	1	2	P02545	1	1699.97	4.73111	High	0	3.747e-05
	FALSE	High	NSNLVGAAHEELQQSR		1.43857e-06	0	1	1	2	P02545	0	1752.86	4.2642	High	0	7.283e-07
	FALSE	High	MQQQLDEYQELLDIK		1.11055e-06	0	1	1	1	P02545	0	1893.93	4.06551	High	0	5.557e-07
	FALSE	High	NTKKEGDLIAAQAR		7.00668e-06	0	1	1	1	P02545	2	1514.83	3.47461	High	0	3.826e-06
	FALSE	High	ASSHSSQTQGGGSVTK		5.9033e-05	0	1	1	1	P02545	0	1518.71	2.84846	High	0	3.564e-05
	FALSE	High	LKDLEALLNSK		9.68178e-05	0	1	1	2	P02545	1	1243.73	3.99337	High	0	5.997e-05
	FALSE	High	IDSLSAQLSQLQK		0.000750219	0.000234744	1	1	1	P02545	0	1430.78	3.84678	High	0.0001942	0.0005146
	FALSE	High	NKSNEDQSMGNWQIK		0.00108145	0.000234744	1	1	1	P02545	1	1778.81	3.49474	High	0.0001942	0.0007548
	FALSE	High	AAYEAELGDARK		0.000283142	0.000234744	1	1	1	P02545	1	1293.64	3.08035	High	0.0001942	0.0001855
	FALSE	High	AQHEDQVEQYKKELEK		0.000624901	0.000234744	1	1	2	P02545	2	2001.99	2.18258	High	0.0001942	0.0004244
	FALSE	High	AGQVVTIWAAGAGATHSPPTDLVWK		0.00134897	0.000234744	1	1	1	P02545	0	2533.32	3.14696	High	0.0001942	0.0009509
	FALSE	High	LADALQELR		0.000401837	0.000234744	1	1	1	P02545	0	1028.57	3.4634	High	0.0001942	0.0002674
	FALSE	High	LEAALGEAKK		0.000773427	0.000234744	1	1	1	P02545	1	1029.59	3.33308	High	0.0001942	0.0005318
	FALSE	High	NIYSEELRETK		0.000587971	0.000234744	1	1	1	P02545	1	1381.7	2.9626	High	0.0001942	0.0003996
	FALSE	High	NKSNEDQSMGNWQIKR		0.000654114	0.000234744	1	1	1	P02545	2	1934.91	3.06021	High	0.0001942	0.0004473
	FALSE	High	EAALSTALSEKR		0.000266418	0.000234744	1	1	1	P02545	1	1275.69	2.98343	High	0.0001942	0.0001743
	FALSE	High	SLETENAGLR		0.000610788	0.000234744	1	1	1	P02545	0	1089.55	2.89257	High	0.0001942	0.0004154
	FALSE	High	KQLQDEMLR		0.00146698	0.000378888	1	1	1	P02545	1	1160.61	2.74803	High	0.0003121	0.001041
	FALSE	High	LQTMKEELDFQK		0.00337042	0.000378888	1	1	1	P02545	1	1509.76	3.04803	High	0.0003121	0.002498
	FALSE	High	LLEGEEERLR		0.0016957	0.000378888	1	1	1	P02545	1	1243.66	2.43234	High	0.0003121	0.001208
	FALSE	High	SNEDQSMGNWQIKR		0.00497651	0.000709196	1	1	1	P02545	1	1692.78	3.24259	High	0.0005831	0.003751
	FALSE	High	LLEGEEER		0.00729343	0.000789931	3	3	1	P20700; P02545; Q03252	0	974.479	2.37903	High	0.0006499	0.005625
	FALSE	High	TLDSVAKER		0.0154261	0.00102354	1	1	1	P02545	1	1018.55	2.11425	High	0.0008399	0.01235
	FALSE	High	DLEDSLAR		0.0209294	0.00129488	1	1	1	P02545	0	918.453	2.24814	High	0.001063	0.01706
	FALSE	High	AQHEDQVEQYKK		0.0243701	0.00140701	1	1	1	P02545	1	1502.72	2.27539	High	0.001154	0.01994
	FALSE	High	ASSHSSQTQGGGSVTKK		0.0361355	0.00211182	1	1	1	P02545	1	1646.81	2.28614	High	0.001729	0.03016
	FALSE	High	LEAALGEAK		0.0386712	0.00233544	1	1	1	P02545	0	901.499	2.27083	High	0.001911	0.0326
	FALSE	High	SSFSQHAR		0.0514063	0.00324204	1	1	1	P02545	0	919.438	2.35242	High	0.002648	0.0439
	FALSE	High	LRITESEEVVSR		0.0557875	0.0034813	1	1	1	P02545	1	1417.76	2.11678	High	0.002945	0.04802
	FALSE	High	KLLEGEEER		0.100636	0.00813542	3	3	1	P20700; P02545; Q03252	1	1102.57	2.41789	High	0.007097	0.08917
FALSE	Master Protein	P52272	Heterogeneous nuclear ribonucleoprotein M OS=Homo sapiens OX=9606 GN=HNRNPM PE=1 SV=3	49.726	36	44	36	1	730	77.464	8.7	129.83	36
	Checked	Confidence	Sequence	Modifications	Qvality PEP	Qvality q-value	# Protein Groups	# Proteins	# PSMs	Master Protein Accessions	# Missed Cleavages	Theo. MH+ [Da]	XCorr Sequest HT	Confidence Sequest HT	Percolator q-Value Sequest HT	Percolator PEP Sequest HT
	FALSE	High	QGGGGGGGSVPGIER		3.95901e-06	0	1	1	1	P52272	0	1284.63	3.68758	High	0	2.103e-06
	FALSE	High	GNFGGSFAGSFGGAGGHAPGVAR		5.77175e-09	0	1	1	2	P52272	0	2034.95	4.83439	High	0	2.227e-09
	FALSE	High	GCGVVKFESPEVAER	1xCarbamidomethyl [C2]	1.4332e-07	0	1	1	2	P52272	1	1663.81	4.27391	High	0	6.487e-08
	FALSE	High	MGPLGLDHMASSIER		2.3415e-06	0	1	1	2	P52272	0	1613.78	4.13609	High	0	1.211e-06
	FALSE	High	MVPAGMGAGLER		0.000125413	0	1	1	1	P52272	0	1188.59	2.83173	High	0	7.891e-05
	FALSE	High	MGGMEGPFGGGMENMGR		3.05628e-06	0	1	1	1	P52272	0	1714.68	3.85179	High	0	1.597e-06
	FALSE	High	MGAGLGHGMDR		3.46499e-05	0	1	1	1	P52272	0	1101.49	3.76523	High	0	2.052e-05
	FALSE	High	MGAGMGFGLER		2.71595e-05	0	1	1	1	P52272	0	1125.52	3.59611	High	0	1.579e-05
	FALSE	High	MGPAMGPALGAGIER	1xOxidation [M]	8.70319e-05	0	1	1	2	P52272	0	1443.71	3.28612	High	0	5.373e-05
	FALSE	High	AFITNIPFDVK		0.000154023	0	1	1	1	P52272	0	1264.69	3.33046	High	0	9.741e-05
	FALSE	High	MGLAMGGGGGASFDR		5.77096e-07	0	1	1	1	P52272	0	1383.61	3.75494	High	0	2.797e-07
	FALSE	High	MGPLGLDHMASSIER	1xOxidation [M1]	0.00115823	0.000234744	1	1	2	P52272	0	1629.77	2.88681	High	0.0001942	0.0008124
	FALSE	High	VGEVTYVELLMDAEGK		0.000296371	0.000234744	1	1	1	P52272	0	1752.87	3.42221	High	0.0001942	0.0001941
	FALSE	High	GIGMGNIGPAGMGMEGIGFGINK		0.000767559	0.000234744	1	1	1	P52272	0	2178.05	4.07146	High	0.0001942	0.0005291
	FALSE	High	GIGMGNIGPAGMGMEGIGFGINK	1xOxidation [M4]	0.000592465	0.000234744	1	1	1	P52272	0	2194.05	2.91167	High	0.0001942	0.0004002
	FALSE	High	INEILSNALK		0.000779341	0.000234744	1	1	1	P52272	0	1114.65	3.31964	High	0.0001942	0.000534
	FALSE	High	INEILSNALKR		0.003269	0.000378888	1	1	1	P52272	1	1270.75	2.9225	High	0.0003121	0.002416
	FALSE	High	MAAPIDRVGQTIER		0.00352849	0.000378888	1	1	1	P52272	1	1556.82	2.82689	High	0.0003121	0.002621
	FALSE	High	MGANNLER		0.00423862	0.000556714	1	1	1	P52272	0	904.431	2.77827	High	0.0004589	0.003167
	FALSE	High	YRAFITNIPFDVK		0.00505317	0.000709196	1	1	1	P52272	1	1583.86	2.77619	High	0.0005831	0.003814
	FALSE	High	EKVGEVTYVELLMDAEGK		0.0104473	0.000789931	1	1	1	P52272	1	2010.01	3.69178	High	0.0006499	0.008176
	FALSE	High	KACQIFVR	1xCarbamidomethyl [C3]	0.0106083	0.000789931	1	1	1	P52272	1	1021.56	2.85657	High	0.0006499	0.0083
	FALSE	High	LGGAGMER		0.00896589	0.000789931	1	1	1	P52272	0	790.388	2.4178	High	0.0006499	0.00695
	FALSE	High	MGANSLER		0.00856384	0.000789931	1	1	1	P52272	0	877.42	2.9055	High	0.0006499	0.006654
	FALSE	High	WQSLKDLVK		0.0176978	0.00102354	1	1	1	P52272	1	1116.64	2.48085	High	0.0008399	0.01424
	FALSE	High	FGSGMNMGR	1xOxidation [M5]	0.0137562	0.00102354	1	1	1	P52272	0	972.403	2.29565	High	0.0008399	0.01094
	FALSE	High	MGQTMER		0.0232831	0.00140701	1	1	1	P52272	0	852.37	2.41554	High	0.001154	0.01898
	FALSE	High	MGLVMDR		0.0241855	0.00140701	1	1	1	P52272	0	821.401	2.37754	High	0.001154	0.01976
	FALSE	High	MGLSMER		0.0240023	0.00140701	1	1	1	P52272	0	823.38	2.27673	High	0.001154	0.01962
	FALSE	High	MGPAIER		0.0275191	0.00177569	1	1	1	P52272	0	773.397	2.20073	High	0.001457	0.02272
	FALSE	High	KAAEVLNK		0.0294627	0.0018738	1	1	1	P52272	1	872.52	1.8959	High	0.001535	0.02446
	FALSE	High	FEPYANPTKR		0.0369622	0.00223045	1	1	1	P52272	1	1222.62	1.97271	High	0.001827	0.03101
	FALSE	High	MGAGLGHGMDR	1xOxidation [M1]	0.0398528	0.00233544	1	1	1	P52272	0	1117.49	1.85506	High	0.001911	0.03358
	FALSE	High	VGQTIER		0.0470022	0.00303533	1	1	1	P52272	0	802.442	2.7282	High	0.00248	0.04007
	FALSE	High	GEGERPAQNEK		0.0517906	0.00324204	1	1	1	P52272	0	1214.58	2.29202	High	0.002648	0.04407
	FALSE	High	HSLSGRPLK		0.0596339	0.00382227	1	1	1	P52272	0	994.579	2.38087	High	0.003321	0.05138
	FALSE	High	GGNRFEPYANPTKR		0.0627977	0.00415301	1	1	1	P52272	2	1606.81	2.58862	High	0.00359	0.05418
	FALSE	High	MAAPIDR		0.0651537	0.00437997	1	1	1	P52272	0	773.397	2.09168	High	0.003772	0.05616
	FALSE	High	MGSGIER		0.110343	0.00873215	1	1	1	P52272	0	749.361	2.19514	High	0.007855	0.09814
FALSE	Master Protein	P07355	Annexin A2 OS=Homo sapiens OX=9606 GN=ANXA2 PE=1 SV=2	61.6519	25	35	25	1	339	38.58	7.75	126.409	25
	Checked	Confidence	Sequence	Modifications	Qvality PEP	Qvality q-value	# Protein Groups	# Proteins	# PSMs	Master Protein Accessions	# Missed Cleavages	Theo. MH+ [Da]	XCorr Sequest HT	Confidence Sequest HT	Percolator q-Value Sequest HT	Percolator PEP Sequest HT
	FALSE	High	AYTNFDAERDALNIETAIK		3.10316e-06	0	1	2	2	P07355	1	2155.07	4.31901	High	0	1.625e-06
	FALSE	High	TPAQYDASELK		8.6372e-05	0	1	2	1	P07355	0	1222.6	3.58109	High	0	5.339e-05
	FALSE	High	AEDGSVIDYELIDQDAR		9.53725e-07	0	1	1	1	P07355	0	1908.88	3.6121	High	0	4.719e-07
	FALSE	High	GTDVPKWISIMTER		5.26636e-05	0	1	2	1	P07355	1	1632.84	3.8666	High	0	3.162e-05
	FALSE	High	RAEDGSVIDYELIDQDAR		6.51837e-07	0	1	1	2	P07355	1	2064.98	5.36672	High	0	3.165e-07
	FALSE	High	TDLEKDIISDTSGDFR		2.08886e-06	0	1	2	2	P07355	1	1811.87	4.41301	High	0	1.079e-06
	FALSE	High	LSLEGDHSTPPSAYGSVK		6.61836e-07	0	1	2	2	P07355	0	1844.9	4.59656	High	0	3.224e-07
	FALSE	High	TPAQYDASELKASMK		1.89206e-06	0	1	2	1	P07355	1	1639.8	4.20138	High	0	9.65e-07
	FALSE	High	SNAQRQDIAFAYQR		5.77003e-05	0	1	1	2	P07355	1	1667.82	4.32139	High	0	5.163e-05
	FALSE	High	AEDGSVIDYELIDQDARDLYDAGVK		8.50671e-05	0	1	1	1	P07355	1	2770.31	2.40418	High	0	5.25e-05
	FALSE	High	GVDEVTIVNILTNR		1.09802e-07	0	1	1	2	P07355	0	1542.85	4.96546	High	0	4.905e-08
	FALSE	High	GLGTDEDSLIEIICSR	1xCarbamidomethyl [C14]	1.04494e-06	0	1	2	3	P07355	0	1777.86	4.58362	High	0	5.192e-07
	FALSE	High	TDLEKDIISDTSGDFRK		6.82391e-09	0	1	2	2	P07355	2	1939.96	6.41631	High	0	2.647e-09
	FALSE	High	SLYYYIQQDTKGDYQK		1.06908e-06	0	1	2	2	P07355	1	2012.96	4.47421	High	0	5.323e-07
	FALSE	High	GRRAEDGSVIDYELIDQDAR		0.00114943	0.000234744	1	1	1	P07355	2	2278.11	3.69183	High	0.0001942	0.0008052
	FALSE	High	TKGVDEVTIVNILTNR		0.000524515	0.000234744	1	1	1	P07355	1	1771.99	3.74114	High	0.0001942	0.0003524
	FALSE	High	TNQELQEINR		0.000319807	0.000234744	1	2	1	P07355	0	1244.62	3.81083	High	0.0001942	0.0002108
	FALSE	High	ALLYLCGGDD	1xCarbamidomethyl [C6]	0.00109806	0.000234744	1	2	1	P07355	0	1096.5	2.92713	High	0.0001942	0.0007645
	FALSE	High	TNQELQEINRVYKEMYK		0.00140138	0.000234744	1	2	1	P07355	2	2186.09	2.71971	High	0.0001942	0.0009907
	FALSE	High	SLYYYIQQDTK		0.00386726	0.000378888	1	2	1	P07355	0	1421.69	2.607	High	0.0003121	0.002885
	FALSE	High	AYTNFDAER		0.0117167	0.00102354	1	2	1	P07355	0	1086.49	1.96031	High	0.0008399	0.009239
	FALSE	High	DLYDAGVKR		0.0327565	0.0018738	1	1	1	P07355	1	1036.54	2.18822	High	0.001535	0.0273
	FALSE	High	VYKEMYK		0.0514063	0.00324204	1	2	1	P07355	1	960.486	2.20247	High	0.002648	0.04377
	FALSE	High	KGTDVPKWISIMTER		0.069097	0.00529899	1	2	1	P07355	2	1760.94	3.03199	High	0.004523	0.05982
	FALSE	High	SVPHLQK		0.0793737	0.00627514	1	2	1	P07355	0	808.468	1.95481	High	0.005496	0.06964
FALSE	Master Protein	P06576	ATP synthase subunit beta, mitochondrial OS=Homo sapiens OX=9606 GN=ATP5F1B PE=1 SV=3	42.9112	18	37	18	1	529	56.525	5.4	125.418	18
	Checked	Confidence	Sequence	Modifications	Qvality PEP	Qvality q-value	# Protein Groups	# Proteins	# PSMs	Master Protein Accessions	# Missed Cleavages	Theo. MH+ [Da]	XCorr Sequest HT	Confidence Sequest HT	Percolator q-Value Sequest HT	Percolator PEP Sequest HT
	FALSE	High	TREGNDLYHEMIESGVINLKDATSK		1.0293e-08	0	1	1	2	P06576	2	2820.38	5.52185	High	0	4.083e-09
	FALSE	High	IMDPNIVGSEHYDVAR		1.7138e-06	0	1	1	2	P06576	0	1815.87	3.87324	High	0	8.724e-07
	FALSE	High	AHGGYSVFAGVGER		6.20328e-06	0	1	1	2	P06576	0	1406.68	4.45138	High	0	3.353e-06
	FALSE	High	IPSAVGYQPTLATDMGTMQER		1.96573e-08	0	1	1	2	P06576	0	2266.08	4.98552	High	0	8.087e-09
	FALSE	High	VLDSGAPIKIPVGPETLGR		7.4466e-06	0	1	1	2	P06576	1	1919.1	4.49343	High	0	4.063e-06
	FALSE	High	IMNVIGEPIDERGPIK		2.85392e-06	0	1	1	2	P06576	1	1780.96	4.44728	High	0	1.49e-06
	FALSE	High	FTQAGSEVSALLGR		4.99312e-05	0	1	1	1	P06576	0	1435.75	4.48653	High	0	2.993e-05
	FALSE	High	EGNDLYHEMIESGVINLK		3.71067e-05	0	1	1	2	P06576	0	2061	3.42164	High	0	2.201e-05
	FALSE	High	AIAELGIYPAVDPLDSTSR		8.00558e-07	0	1	1	2	P06576	0	1988.03	4.57633	High	0	3.935e-07
	FALSE	High	TVLIMELINNVAK		1.16679e-05	0	1	1	1	P06576	0	1457.84	4.65303	High	0	6.52e-06
	FALSE	High	LVLEVAQHLGESTVR		1.30791e-05	0	1	1	2	P06576	0	1650.92	4.22706	High	0	7.366e-06
	FALSE	High	EGNDLYHEMIESGVINLKDATSK		7.47758e-11	0	1	1	2	P06576	1	2563.23	7.13608	High	0	2.335e-11
	FALSE	High	IMNVIGEPIDERGPIKTK		0.000355764	0.000234744	1	1	3	P06576	2	2010.11	3.40323	High	0.0003121	0.001591
	FALSE	High	IMDPNIVGSEHYDVAR	1xOxidation [M2]	0.000907599	0.000234744	1	1	1	P06576	0	1831.86	2.24078	High	0.0001942	0.0006267
	FALSE	High	TIAMDGTEGLVR		0.000274653	0.000234744	1	1	1	P06576	0	1262.64	3.26228	High	0.0001942	0.0001789
	FALSE	High	FLSQPFQVAEVFTGHMGK		0.000337306	0.000234744	1	1	2	P06576	0	2023.01	3.60394	High	0.0001942	0.0002225
	FALSE	High	IPSAVGYQPTLATDMGTMQER	1xOxidation [M]	0.014962	0.00102354	1	1	2	P06576	0	2282.08	1.98313	High	0.0008399	0.01199
	FALSE	High	VVDLLAPYAK		0.0215768	0.00140701	1	1	1	P06576	0	1088.64	2.97445	High	0.001154	0.01763
	FALSE	High	IMNVIGEPIDERGPIK	1xOxidation [M2]	0.0241855	0.00140701	1	1	1	P06576	1	1796.96	2.65874	High	0.001154	0.01982
	FALSE	High	IMNVIGEPIDERGPIKTK	1xOxidation [M2]	0.0423218	0.00256987	1	1	1	P06576	2	2026.1	1.86893	High	0.002103	0.03562
	FALSE	High	TVLIMELINNVAK	1xOxidation [M5]	0.0463043	0.0029358	1	1	1	P06576	0	1473.83	1.85233	High	0.00248	0.03947
	FALSE	High	ADKLAEEHSS		0.0487914	0.00303533	1	1	1	P06576	1	1086.51	2.01879	High	0.00248	0.04147
	FALSE	High	TIAMDGTEGLVRGQK		0.0675927	0.00483765	1	1	1	P06576	1	1575.82	2.69223	High	0.004147	0.05841
FALSE	Master Protein	P11021	Endoplasmic reticulum chaperone BiP OS=Homo sapiens OX=9606 GN=HSPA5 PE=1 SV=2	47.4006	31	40	29	1	654	72.288	5.16	122.939	31
	Checked	Confidence	Sequence	Modifications	Qvality PEP	Qvality q-value	# Protein Groups	# Proteins	# PSMs	Master Protein Accessions	# Missed Cleavages	Theo. MH+ [Da]	XCorr Sequest HT	Confidence Sequest HT	Percolator q-Value Sequest HT	Percolator PEP Sequest HT
	FALSE	High	DAGTIAGLNVMR		8.67105e-06	0	1	1	1	P11021	0	1217.63	3.90984	High	0	4.765e-06
	FALSE	High	VEILANDQGNR		3.3356e-05	0	3	7	2	P11142; P11021; P0DMV9	0	1228.63	3.32738	High	0	1.968e-05
	FALSE	High	IINEPTAAAIAYGLDK		8.09806e-08	0	2	4	1	P11142; P11021	0	1659.9	4.68821	High	0	3.57e-08
	FALSE	High	IQQLVKEFFNGKEPSR		5.10844e-05	0	1	1	1	P11021	2	1920.03	2.97597	High	0	3.063e-05
	FALSE	High	NQLTSNPENTVFDAK		2.32375e-06	0	1	1	1	P11021	0	1677.81	4.35085	High	0	1.206e-06
	FALSE	High	VLEDSDLKKSDIDEIVLVGGSTR		1.11055e-06	0	1	1	1	P11021	2	2488.31	3.26591	High	0	5.549e-07
	FALSE	High	NQLTSNPENTVFDAKR		1.11486e-07	0	1	1	2	P11021	1	1833.91	4.22984	High	0	4.981e-08
	FALSE	High	TKPYIQVDIGGGQTK		1.04885e-05	0	1	1	1	P11021	0	1604.86	3.23413	High	0	5.851e-06
	FALSE	High	QATKDAGTIAGLNVMR		0.000227068	0	1	1	1	P11021	1	1645.87	2.97168	High	0	0.0001465
	FALSE	High	IINEPTAAAIAYGLDKR		2.97614e-07	0	1	1	2	P11021	1	1816	5.0279	High	0	1.398e-07
	FALSE	High	TFAPEEISAMVLTK		4.4048e-08	0	1	1	2	P11021	0	1536.8	4.59222	High	0	1.873e-08
	FALSE	High	AKFEELNMDLFR		2.44142e-05	0	1	1	2	P11021	1	1512.75	4.51425	High	0	1.416e-05
	FALSE	High	SQIFSTASDNQPTVTIK		1.36393e-06	0	1	1	1	P11021	0	1836.93	4.42905	High	0	6.857e-07
	FALSE	High	MKETAEAYLGKK		1.40609e-06	0	1	1	2	P11021	2	1368.72	4.62934	High	0	7.122e-07
	FALSE	High	VTHAVVTVPAYFNDAQR		1.05686e-05	0	1	1	2	P11021	0	1887.97	4.36798	High	0	5.881e-06
	FALSE	High	VTAEDKGTGNK		0.000443633	0.000234744	1	1	1	P11021	1	1119.56	2.9479	High	0.0001942	0.0002959
	FALSE	High	ITPSYVAFTPEGER		0.000395766	0.000234744	1	1	2	P11021	0	1566.78	3.09741	High	0.0001942	0.0002622
	FALSE	High	MKETAEAYLGK		0.000755955	0.000234744	1	1	1	P11021	1	1240.62	3.37549	High	0.0001942	0.0005188
	FALSE	High	KSDIDEIVLVGGSTR		0.000283142	0.000234744	1	1	1	P11021	1	1588.85	2.53281	High	0.0001942	0.0001851
	FALSE	High	DAGTIAGLNVMR	1xOxidation [M11]	0.00164475	0.000378888	1	1	1	P11021	0	1233.63	1.77757	High	0.0003121	0.001171
	FALSE	High	IEIESFYEGEDFSETLTR		0.00237216	0.000378888	1	1	1	P11021	0	2164.99	2.18958	High	0.0003121	0.001718
	FALSE	High	NKITITNDQNR		0.00257994	0.000378888	1	1	1	P11021	1	1316.69	2.48452	High	0.0003121	0.00188
	FALSE	High	VYEGERPLTK		0.00398727	0.000378888	1	1	1	P11021	0	1191.64	2.7898	High	0.0003121	0.002977
	FALSE	High	VTAEDKGTGNKNK		0.00202091	0.000378888	1	1	1	P11021	2	1361.7	3.27988	High	0.0003121	0.001457
	FALSE	High	KVTHAVVTVPAYFNDAQR		0.00280597	0.000378888	1	1	1	P11021	1	2016.07	2.51961	High	0.0003121	0.002051
	FALSE	High	AKFEELNMDLFR	1xOxidation [M8]	0.00521005	0.000709196	1	1	1	P11021	1	1528.75	2.36107	High	0.0005831	0.003946
	FALSE	High	ITITNDQNR		0.00549642	0.000709196	1	1	1	P11021	0	1074.55	2.5925	High	0.0005831	0.004176
	FALSE	High	LYGSAGPPPTGEEDTAEKDEL		0.0131398	0.00102354	1	1	1	P11021	1	2175.99	2.47613	High	0.0008399	0.01045
	FALSE	High	NGRVEIIANDQGNR		0.0140751	0.00102354	1	1	1	P11021	1	1555.79	3.29267	High	0.0008399	0.0112
	FALSE	High	VLEDSDLKK		0.0337619	0.00198799	1	1	1	P11021	1	1046.57	2.18754	High	0.001627	0.02816
	FALSE	High	VMEHFIK		0.0398528	0.00233544	1	1	1	P11021	0	903.476	2.33029	High	0.001911	0.03365
	FALSE	High	DNHLLGTFDLTGIPPAPR		0.0401536	0.00233544	1	1	1	P11021	0	1934.01	2.09384	High	0.001911	0.03387
	FALSE	High	NELESYAYSLK		0.116724	0.00957606	1	1	1	P11021	0	1316.64	2.12312	High	0.008727	0.1039
FALSE	Master Protein	P04406	Glyceraldehyde-3-phosphate dehydrogenase OS=Homo sapiens OX=9606 GN=GAPDH PE=1 SV=3	64.4776	24	39	24	1	335	36.03	8.46	121.241	24
	Checked	Confidence	Sequence	Modifications	Qvality PEP	Qvality q-value	# Protein Groups	# Proteins	# PSMs	Master Protein Accessions	# Missed Cleavages	Theo. MH+ [Da]	XCorr Sequest HT	Confidence Sequest HT	Percolator q-Value Sequest HT	Percolator PEP Sequest HT
	FALSE	High	DGRGALQNIIPASTGAAK		4.35382e-05	0	1	1	1	P04406	1	1739.94	4.33175	High	0	2.59e-05
	FALSE	High	VIISAPSADAPMFVMGVNHEKYDNSLK		0.000157581	0	1	1	2	P04406	1	2933.45	2.63372	High	0	0.0001001
	FALSE	High	AENGKLVINGNPITIFQERDPSK		4.86228e-06	0	1	1	2	P04406	2	2540.35	4.37459	High	0	2.6e-06
	FALSE	High	RVIISAPSADAPMFVMGVNHEK		1.06509e-07	0	1	1	1	P04406	1	2369.21	4.56378	High	0	4.754e-08
	FALSE	High	IISNASCTTNCLAPLAK	2xCarbamidomethyl [C7; C11]	3.34905e-08	0	1	1	2	P04406	0	1833.92	5.40173	High	0	1.406e-08
	FALSE	High	WGDAGAEYVVESTGVFTTMEK		2.91984e-06	0	1	1	2	P04406	0	2277.04	4.35245	High	0	1.529e-06
	FALSE	High	LVINGNPITIFQER		1.55815e-05	0	1	1	1	P04406	0	1613.9	3.50277	High	0	8.844e-06
	FALSE	High	LEKPAKYDDIKK		2.54599e-06	0	1	1	2	P04406	2	1447.82	4.10228	High	0	1.323e-06
	FALSE	High	VIHDNFGIVEGLMTTVHAITATQK	1xOxidation [M13]	5.74944e-08	0	1	1	1	P04406	0	2611.35	4.4944	High	0	2.482e-08
	FALSE	High	GALQNIIPASTGAAK		0.000106887	0	1	1	2	P04406	0	1411.79	2.82462	High	0	6.67e-05
	FALSE	High	IKWGDAGAEYVVESTGVFTTMEK		2.08886e-06	0	1	1	1	P04406	1	2518.22	4.97284	High	0	1.078e-06
	FALSE	High	VVDLMAHMASKE		2.93074e-05	0	1	1	3	P04406	1	1330.65	4.16121	High	0	1.713e-05
	FALSE	High	VVDLMAHMASKE	1xOxidation [M8]	0.000183489	0	1	1	1	P04406	1	1346.64	2.54044	High	0	0.0001175
	FALSE	High	LISWYDNEFGYSNR		6.44392e-06	0	1	1	3	P04406	0	1763.8	3.94089	High	0	3.508e-06
	FALSE	High	VPTANVSVVDLTCR	1xCarbamidomethyl [C13]	1.78694e-05	0	1	1	2	P04406	0	1530.79	3.96976	High	0.0001942	0.0001628
	FALSE	High	RVIISAPSADAPMFVMGVNHEKYDNSLK		0.00048238	0.000234744	1	1	1	P04406	2	3089.55	2.52522	High	0.0001942	0.0003243
	FALSE	High	AGAHLQGGAKR		0.000841025	0.000234744	1	1	1	P04406	1	1065.59	3.09403	High	0.0001942	0.0005823
	FALSE	High	IKWGDAGAEYVVESTGVFTTMEK	1xOxidation [M21]	0.0007853	0.000234744	1	1	1	P04406	1	2534.21	4.03944	High	0.0001942	0.0005379
	FALSE	High	AENGKLVINGNPITIFQER		0.00331932	0.000378888	1	1	1	P04406	1	2113.14	2.92554	High	0.0003121	0.002461
	FALSE	High	LVINGNPITIFQERDPSK		0.00165734	0.000378888	1	1	2	P04406	1	2041.11	3.36098	High	0.0003121	0.001178
	FALSE	High	VVDLMAHMASKE	2xOxidation [M5; M8]	0.0034223	0.000378888	1	1	1	P04406	1	1362.64	2.07745	High	0.0003121	0.002534
	FALSE	High	VKVGVNGFGR		0.00363797	0.000378888	1	1	1	P04406	1	1032.59	2.38969	High	0.0003121	0.002699
	FALSE	High	VVKQASEGPLK		0.00680841	0.000789931	1	1	1	P04406	1	1155.67	2.43362	High	0.0006499	0.005209
	FALSE	High	AGAHLQGGAK		0.0113639	0.00094309	1	1	1	P04406	0	909.49	2.72748	High	0.0007755	0.008964
	FALSE	High	VVDLMAHMASK		0.0332555	0.00198799	1	1	1	P04406	0	1201.61	2.11913	High	0.001627	0.02778
	FALSE	High	VGVNGFGR		0.0711514	0.00562516	1	1	1	P04406	0	805.432	2.56023	High	0.004799	0.06182
	FALSE	High	LEKPAKYDDIK		0.0743403	0.00585636	1	1	1	P04406	1	1319.72	2.24985	High	0.005069	0.06476
FALSE	Master Protein	P22626	Heterogeneous nuclear ribonucleoproteins A2/B1 OS=Homo sapiens OX=9606 GN=HNRNPA2B1 PE=1 SV=2	68.272	24	41	22	1	353	37.407	8.95	120.655	24
	Checked	Confidence	Sequence	Modifications	Qvality PEP	Qvality q-value	# Protein Groups	# Proteins	# PSMs	Master Protein Accessions	# Missed Cleavages	Theo. MH+ [Da]	XCorr Sequest HT	Confidence Sequest HT	Percolator q-Value Sequest HT	Percolator PEP Sequest HT
	FALSE	High	KLFVGGIKEDTEEHHLR		2.87573e-06	0	2	3	2	P22626; P09651	2	2008.06	3.74784	High	0	1.504e-06
	FALSE	High	NMGGPYGGGNYGPGGSGGSGGYGGR	1xOxidation [M2]	7.17051e-10	0	1	1	3	P22626	0	2205.9	5.11596	High	0	2.491e-10
	FALSE	High	NMGGPYGGGNYGPGGSGGSGGYGGR		5.30891e-11	0	1	1	2	P22626	0	2189.91	5.37336	High	0	1.629e-11
	FALSE	High	IFVGGIKEDTEEHHLR		1.42766e-06	0	2	3	6	P22626; P09651	1	1879.97	4.05955	High	0	7.216e-07
	FALSE	High	GFGDGYNGYGGGPGGGNFGGSPGYGGGR		1.06952e-12	0	1	1	2	P22626	0	2495.04	6.55316	High	0	2.718e-13
	FALSE	High	GFGFVTFDDHDPVDKIVLQK		2.31474e-05	0	1	1	3	P22626	1	2277.16	3.66084	High	0.0006499	0.004827
	FALSE	High	EESGKPGAHVTVK		0.00101749	0.000234744	1	1	2	P22626	0	1338.7	2.27782	High	0.0008399	0.014
	FALSE	High	YHTINGHNAEVRK		0.000252597	0.000234744	1	1	2	P22626	1	1538.78	2.84987	High	0.0001942	0.0001649
	FALSE	High	QEMQEVQSSR	1xOxidation [M3]	0.000779341	0.000234744	1	1	2	P22626	0	1237.55	2.27224	High	0.0001942	0.0005351
	FALSE	High	GGGGNFGPGPGSNFR		0.000310218	0.000234744	1	1	2	P22626	0	1377.63	3.18436	High	0.0001942	0.0002043
	FALSE	High	LTDCVVMRDPASK	1xCarbamidomethyl [C4]	0.00111492	0.000234744	1	1	1	P22626	1	1491.73	2.46124	High	0.0001942	0.0007812
	FALSE	High	ALSRQEMQEVQSSR		0.000540734	0.000234744	1	1	1	P22626	1	1648.81	3.43898	High	0.0001942	0.0003659
	FALSE	High	YHTINGHNAEVR		0.00032225	0.000234744	1	1	2	P22626	0	1410.69	3.52042	High	0.0001942	0.0002123
	FALSE	High	LTDCVVMRDPASKR	1xCarbamidomethyl [C4]	0.00389692	0.000378888	1	1	1	P22626	2	1647.83	2.79061	High	0.0003121	0.002909
	FALSE	High	GFGFVTFSSMAEVDAAMAARPHSIDGR		0.00194527	0.000378888	1	1	1	P22626	0	2827.33	2.57666	High	0.0003121	0.001393
	FALSE	High	GGNFGFGDSR		0.00197518	0.000378888	1	1	2	P22626	0	1013.44	3.25476	High	0.0003121	0.001422
	FALSE	High	MEKTLETVPLER	1xAcetyl [N-Term]	0.00280597	0.000378888	1	1	1	P22626	1	1487.78	2.44837	High	0.0003121	0.002047
	FALSE	High	QEMQEVQSSR		0.00237216	0.000378888	1	1	1	P22626	0	1221.55	2.62162	High	0.0003121	0.001718
	FALSE	High	GGSDGYGSGR		0.00185824	0.000378888	1	1	1	P22626	0	912.381	3.28372	High	0.0003121	0.001333
	FALSE	High	ALSRQEMQEVQSSR	1xOxidation [M7]	0.00420635	0.000556714	1	1	1	P22626	1	1664.8	2.54098	High	0.0004589	0.003135
	FALSE	High	GFGFVTFDDHDPVDK		0.00597861	0.000789931	1	1	1	P22626	0	1695.76	2.30968	High	0.0006499	0.004547
	FALSE	High	EESGKPGAHVTVKK		0.0283669	0.00177569	1	1	1	P22626	1	1466.8	2.39048	High	0.001457	0.02345
	FALSE	High	SGRGGNFGFGDSR		0.0320217	0.0018738	1	1	1	P22626	1	1313.6	2.56471	High	0.001535	0.02665
	FALSE	High	KALSRQEMQEVQSSR		0.0426406	0.00256987	1	1	1	P22626	2	1776.9	2.80049	High	0.002103	0.03608
	FALSE	High	NYYEQWGK		0.0473549	0.00303533	1	1	1	P22626	0	1087.48	2.22938	High	0.00248	0.0403
	FALSE	High	AVAREESGKPGAHVTVK		0.086576	0.00675009	1	1	1	P22626	1	1735.94	2.12505	High	0.005792	0.07622
	FALSE	High	SGNFGGSR		0.115909	0.00936031	1	1	1	P22626	0	781.359	2.62634	High	0.008641	0.1032
FALSE	Master Protein	P06733	Alpha-enolase OS=Homo sapiens OX=9606 GN=ENO1 PE=1 SV=2	71.8894	24	34	22	1	434	47.139	7.39	119.88	24
	Checked	Confidence	Sequence	Modifications	Qvality PEP	Qvality q-value	# Protein Groups	# Proteins	# PSMs	Master Protein Accessions	# Missed Cleavages	Theo. MH+ [Da]	XCorr Sequest HT	Confidence Sequest HT	Percolator q-Value Sequest HT	Percolator PEP Sequest HT
	FALSE	High	EIFDSRGNPTVEVDLFTSK		2.65463e-05	0	1	1	2	P06733	1	2154.07	3.53747	High	0	1.545e-05
	FALSE	High	AAVPSGASTGIYEALELR		4.50654e-08	0	2	3	1	P09104; P06733	0	1804.94	5.07194	High	0	1.928e-08
	FALSE	High	YGKDATNVGDEGGFAPNILENKEGLELLK		7.17051e-10	0	1	1	2	P06733	2	3091.56	6.71126	High	0	2.499e-10
	FALSE	High	YISPDQLADLYK		6.46788e-05	0	1	1	1	P06733	0	1425.73	2.72736	High	0	3.924e-05
	FALSE	High	VNQIGSVTESIQACK	1xCarbamidomethyl [C14]	7.08764e-07	0	1	2	2	P06733	0	1633.82	5.06211	High	0	3.458e-07
	FALSE	High	SGKYDLDFKSPDDPSR		2.90852e-05	0	1	1	3	P06733	2	1826.86	4.19336	High	0	1.698e-05
	FALSE	High	GNPTVEVDLFTSK		0.00016122	0	1	1	1	P06733	0	1406.72	3.42946	High	0	0.0001022
	FALSE	High	YNQLLRIEEELGSK		1.52297e-05	0	1	1	2	P06733	1	1691.9	3.67012	High	0	8.648e-06
	FALSE	High	LAQANGWGVMVSHR		3.05628e-06	0	1	1	2	P06733	0	1525.77	3.78989	High	0	1.607e-06
	FALSE	High	LAQANGWGVMVSHR	1xOxidation [M10]	6.71877e-05	0	1	1	1	P06733	0	1541.76	2.99718	High	0	4.081e-05
	FALSE	High	DATNVGDEGGFAPNILENKEGLELLK		6.90083e-06	0	1	1	2	P06733	1	2743.38	4.19944	High	0	3.773e-06
	FALSE	High	SFIKDYPVVSIEDPFDQDDWGAWQK		1.02163e-10	0	1	1	1	P06733	1	2985.39	6.77604	High	0	3.241e-11
	FALSE	High	HIADLAGNSEVILPVPAFNVINGGSHAGNK		1.61256e-06	0	1	1	1	P06733	0	3011.57	5.27594	High	0	8.192e-07
	FALSE	High	KLNVTEQEKIDK		5.10844e-05	0	1	1	1	P06733	2	1444.8	4.49412	High	0	3.071e-05
	FALSE	High	SGETEDTFIADLVVGLCTGQIK	1xCarbamidomethyl [C17]	1.31299e-06	0	2	3	2	P09104; P06733	0	2353.16	3.91226	High	0	2.974e-06
	FALSE	High	AGYTDKVVIGMDVAASEFFR		0.000350389	0.000234744	1	1	1	P06733	1	2176.07	2.44801	High	0.0001942	0.000232
	FALSE	High	FTASAGIQVVGDDLTVTNPKR		0.000274653	0.000234744	1	1	1	P06733	1	2189.16	3.18342	High	0.0001942	0.0001796
	FALSE	High	IGAEVYHNLK		0.000767559	0.000234744	1	1	2	P06733	0	1143.62	3.57719	High	0.0001942	0.0005268
	FALSE	High	IEEELGSKAK		0.00172177	0.000378888	1	1	1	P06733	1	1103.59	2.99242	High	0.0003121	0.001231
	FALSE	High	IEEELGSK		0.00392681	0.000378888	1	1	1	P06733	0	904.462	2.64952	High	0.0003121	0.002921
	FALSE	High	AGAVEKGVPLYR		0.0172974	0.00102354	1	1	1	P06733	1	1259.71	2.32952	High	0.0008399	0.01397
	FALSE	High	SCNCLLLK	2xCarbamidomethyl [C2; C4]	0.0165232	0.00102354	1	1	1	P06733	0	1007.5	2.34744	High	0.0008399	0.01324
	FALSE	High	IGAEVYHNLKNVIKEK		0.0335078	0.00198799	1	1	1	P06733	2	1855.04	2.70904	High	0.001627	0.02804
	FALSE	High	AVEHINK		0.0578943	0.00370252	1	1	1	P06733	0	810.447	2.64689	High	0.003227	0.04977
	FALSE	High	YGKDATNVGDEGGFAPNILENK		0.0923664	0.00728693	1	1	1	P06733	1	2309.1	2.78802	High	0.006317	0.08158
FALSE	Master Protein	Q71U36	Tubulin alpha-1A chain OS=Homo sapiens OX=9606 GN=TUBA1A PE=1 SV=1	50.9978	21	35	1	1	451	50.104	5.06	116.307	21
	Checked	Confidence	Sequence	Modifications	Qvality PEP	Qvality q-value	# Protein Groups	# Proteins	# PSMs	Master Protein Accessions	# Missed Cleavages	Theo. MH+ [Da]	XCorr Sequest HT	Confidence Sequest HT	Percolator q-Value Sequest HT	Percolator PEP Sequest HT
	FALSE	High	RTIQFVDWCPTGFK	1xCarbamidomethyl [C9]	0.000201035	0	2	5	1	Q71U36; Q9BQE3	1	1754.87	3.91896	High	0	0.0001289
	FALSE	High	IHFPLATYAPVISAEK		1.91364e-05	0	3	6	2	Q71U36; Q9BQE3; P68366	0	1756.96	3.72972	High	0	1.094e-05
	FALSE	High	AYHEQLSVAEITNACFEPANQMVK	1xOxidation [M22]; 1xCarbamidomethyl [C15]	4.5928e-07	0	2	5	1	Q71U36; P68366	0	2766.29	5.06783	High	0	2.192e-07
	FALSE	High	LDHKFDLMYAKR		3.49146e-05	0	3	7	3	Q71U36; Q9BQE3; P68366	2	1536.8	3.47748	High	0	2.069e-05
	FALSE	High	VGINYQPPTVVPGGDLAK		5.51333e-07	0	3	7	2	Q71U36; Q9BQE3; P68366	0	1824.99	4.0454	High	0	2.654e-07
	FALSE	High	LDHKFDLMYAK		1.74009e-06	0	3	7	2	Q71U36; Q9BQE3; P68366	1	1380.7	4.64727	High	0	8.876e-07
	FALSE	High	TIQFVDWCPTGFK	1xCarbamidomethyl [C8]	8.22114e-06	0	2	5	1	Q71U36; Q9BQE3	0	1598.77	3.74677	High	0	4.513e-06
	FALSE	High	AVCMLSNTTAIAEAWAR	1xCarbamidomethyl [C3]	9.75889e-09	0	2	6	2	Q71U36; P68366	0	1864.9	5.19615	High	0	3.868e-09
	FALSE	High	QLFHPEQLITGKEDAANNYAR		1.04104e-07	0	3	6	3	Q71U36; Q9BQE3; P68366	1	2415.21	4.01751	High	0	0.0001239
	FALSE	High	AVFVDLEPTVIDEVR		6.34745e-08	0	2	3	3	Q71U36; Q9BQE3	0	1701.91	5.06733	High	0	2.753e-08
	FALSE	High	TIGGGDDSFNTFFSETGAGK		4.33885e-10	0	2	5	1	Q71U36; Q9BQE3	0	2007.89	6.72273	High	0	1.473e-10
	FALSE	High	AYHEQLSVAEITNACFEPANQMVK	1xCarbamidomethyl [C15]	0.000574693	0.000234744	2	5	1	Q71U36; P68366	0	2750.29	3.5262	High	0.0001942	0.0003877
	FALSE	High	NLDIERPTYTNLNR		0.000361221	0.000234744	3	7	2	Q71U36; Q9BQE3; P68366	0	1718.88	3.18921	High	0.0005831	0.003856
	FALSE	High	DYEEVGVDSVEGEGEEEGEEY		0.000345096	0.000234744	1	2	1	Q71U36	0	2348.9	3.16027	High	0.0001942	0.0002277
	FALSE	High	TIGGGDDSFNTFFSETGAGKHVPR		0.000644228	0.000234744	2	5	2	Q71U36; Q9BQE3	1	2497.17	1.99937	High	0.0001942	0.0004949
	FALSE	High	DVNAAIATIK		0.000935684	0.000234744	2	5	1	Q71U36; Q9BQE3	0	1015.58	2.95472	High	0.0001942	0.0006507
	FALSE	High	EDAANNYAR		0.00115823	0.000234744	3	7	1	Q71U36; Q9BQE3; P68366	0	1023.45	3.03604	High	0.0001942	0.0008147
	FALSE	High	YMACCLLYR	2xCarbamidomethyl [C4; C5]	0.00154741	0.000378888	3	5	1	Q71U36; Q9BQE3; P68366	0	1249.55	2.70478	High	0.0003121	0.001099
	FALSE	High	GDVVPKDVNAAIATIK		0.00256032	0.000378888	2	5	1	Q71U36; Q9BQE3	1	1610.91	3.59561	High	0.0003121	0.001866
	FALSE	High	YMACCLLYR	1xOxidation [M2]; 2xCarbamidomethyl [C4; C5]	0.0106897	0.000789931	3	5	1	Q71U36; Q9BQE3; P68366	0	1265.55	2.05119	High	0.0006499	0.008363
	FALSE	High	LSVDYGKK		0.00945886	0.000789931	3	5	1	Q71U36; Q9BQE3; P68366	1	909.504	2.71468	High	0.0006499	0.007399
	FALSE	High	RNLDIERPTYTNLNR		0.0154261	0.00102354	3	7	1	Q71U36; Q9BQE3; P68366	1	1874.98	2.77159	High	0.0008399	0.01229
	FALSE	High	QLFHPEQLITGK		0.0811206	0.00647023	3	8	2	Q71U36; Q9BQE3; P68366	0	1410.77	2.81969	High	0.005563	0.07127
FALSE	Master Protein	Q00839	Heterogeneous nuclear ribonucleoprotein U OS=Homo sapiens OX=9606 GN=HNRNPU PE=1 SV=6	33.2121	28	35	28	1	825	90.528	6	116.113	28
	Checked	Confidence	Sequence	Modifications	Qvality PEP	Qvality q-value	# Protein Groups	# Proteins	# PSMs	Master Protein Accessions	# Missed Cleavages	Theo. MH+ [Da]	XCorr Sequest HT	Confidence Sequest HT	Percolator q-Value Sequest HT	Percolator PEP Sequest HT
	FALSE	High	GPEEKKDCEVVMMIGLPGAGK	1xCarbamidomethyl [C8]	5.388e-05	0	1	1	1	Q00839	2	2245.1	4.00205	High	0	3.24e-05
	FALSE	High	HLYTKDIDIHEVR		1.60632e-05	0	1	1	1	Q00839	1	1638.86	4.16225	High	0	9.142e-06
	FALSE	High	LQAALDDEEAGGRPAMEPGNGSLDLGGDSAGR		1.77365e-07	0	1	1	1	Q00839	0	3126.44	5.69434	High	0	8.077e-08
	FALSE	High	LQAALDDEEAGGRPAMEPGNGSLDLGGDSAGR	1xOxidation [M16]	1.18929e-06	0	1	1	1	Q00839	0	3142.43	4.53468	High	0	5.944e-07
	FALSE	High	AVVVCPKDEDYKQR	1xCarbamidomethyl [C5]	8.50671e-05	0	1	1	1	Q00839	2	1706.85	3.95049	High	0	5.258e-05
	FALSE	High	KAEVEGKDLPEHAVLK		5.5979e-07	0	1	1	1	Q00839	2	1762.97	4.97265	High	0	2.691e-07
	FALSE	High	SSGPTSLFAVTVAPPGAR		5.16756e-06	0	1	1	2	Q00839	0	1714.91	3.9219	High	0.0001942	0.0009782
	FALSE	High	YNILGTNTIMDK		1.06494e-05	0	1	1	1	Q00839	0	1382.7	3.48117	High	0	5.94e-06
	FALSE	High	HAAENPGKYNILGTNTIMDK		1.14504e-08	0	1	1	2	Q00839	1	2187.09	5.08107	High	0	6.624e-07
	FALSE	High	GYFEYIEENKYSR		3.11475e-05	0	1	1	2	Q00839	1	1697.78	3.44116	High	0.0001942	0.0005455
	FALSE	High	EKPYFPIPEEYTFIQNVPLEDR		6.8485e-06	0	1	1	3	Q00839	0	2724.36	3.75112	High	0	6.487e-05
	FALSE	High	NFILDQTNVSAAAQR		1.05701e-07	0	1	1	1	Q00839	0	1647.84	5.69241	High	0	4.704e-08
	FALSE	High	LLEQYKEESKK		0.0007853	0.000234744	1	1	1	Q00839	2	1394.75	3.44461	High	0.0001942	0.0005419
	FALSE	High	AEVEGKDLPEHAVLK		0.000524515	0.000234744	1	1	2	Q00839	1	1634.87	3.55303	High	0.0001942	0.0003526
	FALSE	High	LLEQYKEESK		0.00151241	0.000378888	1	1	1	Q00839	1	1266.66	2.53132	High	0.0003121	0.001072
	FALSE	High	EKPYFPIPEEYTFIQNVPLEDRVR		0.00317064	0.000378888	1	1	1	Q00839	1	2979.53	2.43977	High	0.0003121	0.002331
	FALSE	High	KAVVVCPKDEDYK	1xCarbamidomethyl [C6]	0.00199031	0.000378888	1	1	1	Q00839	2	1550.79	2.8293	High	0.0003121	0.001433
	FALSE	High	KAVVVCPK	1xCarbamidomethyl [C6]	0.00199031	0.000378888	1	1	1	Q00839	1	900.534	2.68018	High	0.0003121	0.001432
	FALSE	High	QMADTGKLNTLLQR		0.00289299	0.000378888	1	1	1	Q00839	1	1588.85	2.94834	High	0.0003121	0.002123
	FALSE	High	LSDKGLKAELMER		0.00224876	0.000378888	1	1	1	Q00839	2	1489.8	2.81365	High	0.0003121	0.001624
	FALSE	High	DIDIHEVR		0.00541303	0.000709196	1	1	1	Q00839	0	996.511	2.82689	High	0.0005831	0.004098
	FALSE	High	VTEKIPVR		0.00836963	0.000789931	1	1	1	Q00839	1	941.578	2.59735	High	0.0006499	0.006464
	FALSE	High	VSELKEELKK		0.0234609	0.00140701	1	1	1	Q00839	2	1202.7	2.19431	High	0.001154	0.01926
	FALSE	High	VSELKEELK		0.0279398	0.00177569	1	1	1	Q00839	1	1074.6	2.98281	High	0.001457	0.02304
	FALSE	High	DLPEHAVLK		0.0290195	0.00177569	1	1	1	Q00839	0	1021.57	1.98885	High	0.001457	0.02393
	FALSE	High	LNTLLQR		0.0510247	0.00324204	1	1	1	Q00839	0	857.52	2.53541	High	0.002648	0.04354
	FALSE	High	NQSQGYNQWQQGQFWGQKPWSQHYHQGYY		0.0533554	0.00324204	1	1	1	Q00839	0	3658.61	2.58362	High	0.002648	0.04556
	FALSE	High	HAAENPGK		0.086576	0.00675009	1	1	1	Q00839	0	823.406	2.14373	High	0.005792	0.07632
	FALSE	High	LKVSELKEELK		0.0910499	0.00696814	1	1	1	Q00839	2	1315.78	2.49549	High	0.006149	0.08025
FALSE	Master Protein	P09936	Ubiquitin carboxyl-terminal hydrolase isozyme L1 OS=Homo sapiens OX=9606 GN=UCHL1 PE=1 SV=2	30.0448	10	35	10	1	223	24.808	5.48	116.055	10
	Checked	Confidence	Sequence	Modifications	Qvality PEP	Qvality q-value	# Protein Groups	# Proteins	# PSMs	Master Protein Accessions	# Missed Cleavages	Theo. MH+ [Da]	XCorr Sequest HT	Confidence Sequest HT	Percolator q-Value Sequest HT	Percolator PEP Sequest HT
	FALSE	High	QIEELKGQEVSPKVYFMK		2.865e-07	0	1	1	2	P09936	2	2153.13	4.35138	High	0	1.338e-07
	FALSE	High	QIEELKGQEVSPK		7.03272e-05	0	1	1	2	P09936	1	1484.8	3.75894	High	0	4.296e-05
	FALSE	High	MQLKPMEINPEMLNK		9.64743e-08	0	1	1	5	P09936	0	1815.92	5.20433	High	0	4.267e-08
	FALSE	High	MQLKPMEINPEMLNK	1xOxidation [M]	3.47848e-06	0	1	1	8	P09936	0	1831.91	4.19494	High	0	4.031e-06
	FALSE	High	MQLKPMEINPEMLNK	2xOxidation [M1; M6]	0.000157581	0	1	1	2	P09936	0	1847.91	3.79017	High	0	0.0001002
	FALSE	High	MQLKPMEINPEMLNK	1xAcetyl [N-Term]	2.71635e-07	0	1	1	2	P09936	0	1857.93	4.61845	High	0	1.264e-07
	FALSE	High	KQIEELKGQEVSPK		3.50506e-06	0	1	1	3	P09936	2	1612.89	4.64385	High	0	1.852e-06
	FALSE	High	VCREFTEREQGEVR	1xCarbamidomethyl [C2]	4.73405e-05	0	1	1	3	P09936	2	1794.86	3.26512	High	0	2.838e-05
	FALSE	High	FSAVALCK	1xCarbamidomethyl [C7]	0.00537181	0.000709196	1	1	3	P09936	0	895.471	2.70974	High	0.0005831	0.004071
	FALSE	High	FSAVALCKAA	1xCarbamidomethyl [C7]	0.0045404	0.000709196	1	1	1	P09936	1	1037.54	3.33374	High	0.0005831	0.003398
	FALSE	High	MQLKPMEINPEMLNK	3xOxidation [M1; M6; M12]	0.0174298	0.00102354	1	1	1	P09936	0	1863.9	3.27981	High	0.0008399	0.01404
	FALSE	High	KKQIEELK		0.0470022	0.00303533	1	1	1	P09936	2	1015.61	2.85411	High	0.00248	0.03988
	FALSE	High	QFLSETEK		0.0553749	0.0034813	1	1	1	P09936	0	981.489	1.93824	High	0.002945	0.04747
	FALSE	High	EFTEREQGEVR		0.105016	0.00822436	1	1	1	P09936	1	1379.65	1.83509	High	0.007437	0.09333
FALSE	Master Protein	P10809	60 kDa heat shock protein, mitochondrial OS=Homo sapiens OX=9606 GN=HSPD1 PE=1 SV=2	52.7051	25	34	25	1	573	61.016	5.87	113.991	25
	Checked	Confidence	Sequence	Modifications	Qvality PEP	Qvality q-value	# Protein Groups	# Proteins	# PSMs	Master Protein Accessions	# Missed Cleavages	Theo. MH+ [Da]	XCorr Sequest HT	Confidence Sequest HT	Percolator q-Value Sequest HT	Percolator PEP Sequest HT
	FALSE	High	IMQSSSEVGYDAMAGDFVNMVEK		0.000156386	0	1	1	2	P10809	0	2508.11	3.12637	High	0.0003121	0.00127
	FALSE	High	TLKIPAMTIAK		2.61453e-05	0	1	1	1	P10809	1	1186.72	4.1753	High	0	1.517e-05
	FALSE	High	LVQDVANNTNEEAGDGTTTATVLAR		1.53504e-09	0	1	1	2	P10809	0	2560.25	5.9441	High	0	5.541e-10
	FALSE	High	CEFQDAYVLLSEK	1xCarbamidomethyl [C1]	3.64103e-06	0	1	1	1	P10809	0	1601.75	4.33517	High	0	1.932e-06
	FALSE	High	AAVEEGIVLGGGCALLR	1xCarbamidomethyl [C13]	4.22391e-07	0	1	1	2	P10809	0	1684.91	5.40842	High	0	2.013e-07
	FALSE	High	ISSIQSIVPALEIANAHR		5.3066e-05	0	1	1	2	P10809	0	1919.07	2.93709	High	0	3.192e-05
	FALSE	High	KISSIQSIVPALEIANAHR		9.07623e-06	0	1	1	1	P10809	1	2047.17	4.92434	High	0	5.029e-06
	FALSE	High	GYISPYFINTSK		4.84339e-05	0	1	1	1	P10809	0	1389.7	3.08076	High	0	2.912e-05
	FALSE	High	GQKCEFQDAYVLLSEK	1xCarbamidomethyl [C4]	4.73405e-05	0	1	1	1	P10809	1	1914.93	3.79645	High	0	2.835e-05
	FALSE	High	CEFQDAYVLLSEKK	1xCarbamidomethyl [C1]	6.66893e-07	0	1	1	2	P10809	1	1729.85	4.61903	High	0	3.244e-07
	FALSE	High	VGGTSDVEVNEKKDR		2.16989e-06	0	1	1	2	P10809	2	1632.82	3.94965	High	0	1.122e-06
	FALSE	High	ALMLQGVDLLADAVAVTMGPK		3.27299e-06	0	1	1	1	P10809	0	2113.14	5.29661	High	0	1.72e-06
	FALSE	High	VGEVIVTKDDAMLLK		4.17567e-06	0	1	1	2	P10809	1	1630.91	4.0586	High	0	4.673e-05
	FALSE	High	ALMLQGVDLLADAVAVTMGPK	1xOxidation [M3]	0.000392765	0.000234744	1	1	1	P10809	0	2129.13	2.85582	High	0.0001942	0.000261
	FALSE	High	NAGVEGSLIVEK		0.000815785	0.000234744	1	1	1	P10809	0	1215.66	3.04431	High	0.0001942	0.0005619
	FALSE	High	TVIIEQSWGSPK		0.00094284	0.000234744	1	1	1	P10809	0	1344.72	3.49807	High	0.0001942	0.0006565
	FALSE	High	VTDALNATR		0.00107324	0.000234744	1	1	1	P10809	0	960.511	3.24884	High	0.0001942	0.0007502
	FALSE	High	IQEIIEQLDVTTSEYEKEKLNER		0.000544866	0.000234744	1	1	1	P10809	2	2807.43	3.07767	High	0.0001942	0.0003692
	FALSE	High	VTKDGVTVAK		0.000972018	0.000234744	1	1	1	P10809	1	1017.59	3.0637	High	0.0001942	0.0006769
	FALSE	High	ALMLQGVDLLADAVAVTMGPK	2xOxidation [M3; M18]	0.00233623	0.000378888	1	1	1	P10809	0	2145.13	3.06328	High	0.0003121	0.001694
	FALSE	High	TLNDELEIIEGMKFDR		0.00729343	0.000789931	1	1	1	P10809	1	1922.95	1.79223	High	0.0006499	0.00559
	FALSE	High	GIIDPTKVVR		0.00836963	0.000789931	1	1	1	P10809	1	1097.67	2.1229	High	0.0006499	0.006474
	FALSE	High	VGGTSDVEVNEK		0.0057544	0.000789931	1	1	1	P10809	0	1233.6	2.6655	High	0.0006499	0.004389
	FALSE	High	CIPALDSLTPANEDQK	1xCarbamidomethyl [C1]	0.0275191	0.00177569	1	1	1	P10809	0	1771.85	2.48154	High	0.001457	0.02263
	FALSE	High	IPAMTIAK		0.066607	0.00472931	1	1	1	P10809	0	844.496	2.16422	High	0.004147	0.05788
	FALSE	High	ISKGANPVEIR		0.0884682	0.00675009	1	1	1	P10809	1	1183.68	2.152	High	0.005792	0.07757
	FALSE	High	APGFGDNRK		0.103537	0.00822436	1	1	1	P10809	1	961.485	2.91371	High	0.007172	0.09176
FALSE	Master Protein	P35221	Catenin alpha-1 OS=Homo sapiens OX=9606 GN=CTNNA1 PE=1 SV=1	42.8256	34	41	34	1	906	100.009	6.29	113.688	34
	Checked	Confidence	Sequence	Modifications	Qvality PEP	Qvality q-value	# Protein Groups	# Proteins	# PSMs	Master Protein Accessions	# Missed Cleavages	Theo. MH+ [Da]	XCorr Sequest HT	Confidence Sequest HT	Percolator q-Value Sequest HT	Percolator PEP Sequest HT
	FALSE	High	SQGMASLNLPAVSWK		6.95355e-06	0	1	1	1	P35221	0	1588.82	4.00548	High	0	3.802e-06
	FALSE	High	LESIISGAALMADSSCTR	1xCarbamidomethyl [C16]	3.15076e-06	0	1	2	1	P35221	0	1881.9	4.66985	High	0	1.66e-06
	FALSE	High	TSVQTEDDQLIAGQSAR		1.885e-07	0	1	2	1	P35221	0	1818.88	4.38763	High	0	8.645e-08
	FALSE	High	IAEQVASFQEEK		0.000112737	0	1	1	1	P35221	0	1378.68	3.72081	High	0	7.034e-05
	FALSE	High	SDALNSAIDKMTK		8.5717e-05	0	1	1	1	P35221	1	1393.7	3.55767	High	0	5.299e-05
	FALSE	High	ALKPEVDKLNIMAAK		7.7053e-05	0	1	1	3	P35221	1	1640.94	3.24315	High	0	4.738e-05
	FALSE	High	QALQDLLSEYMGNAGRK		2.01837e-05	0	1	1	2	P35221	1	1893.95	3.65666	High	0	1.159e-05
	FALSE	High	SKLDAEVSKWDDSGNDIIVLAK		4.73405e-05	0	1	1	1	P35221	2	2403.24	2.93996	High	0	2.825e-05
	FALSE	High	NVPILYTASQACLQHPDVAAYK	1xCarbamidomethyl [C12]	2.14509e-05	0	1	1	2	P35221	0	2459.24	2.22466	High	0	1.232e-05
	FALSE	High	QALQDLLSEYMGNAGR		7.08764e-07	0	1	1	2	P35221	0	1765.85	3.63659	High	0	3.471e-07
	FALSE	High	VIHVVTSEMDNYEPGVYTEK		0.000307866	0.000234744	1	1	1	P35221	0	2310.1	3.15758	High	0.0001942	0.000202
	FALSE	High	LLSNTVMPR		0.00123105	0.000234744	1	1	1	P35221	0	1030.57	3.11613	High	0.0001942	0.0008638
	FALSE	High	IALYCHQLNICSK	2xCarbamidomethyl [C5; C11]	0.000307866	0.000234744	1	2	1	P35221	0	1619.8	2.66971	High	0.0001942	0.0002018
	FALSE	High	AKIAEQVASFQEEK		0.000867047	0.000234744	1	1	1	P35221	1	1577.82	2.6412	High	0.0001942	0.0005988
	FALSE	High	LLEPLVTQVTTLVNTNSK		0.000276751	0.000234744	1	1	1	P35221	0	1970.12	2.59179	High	0.0001942	0.0001806
	FALSE	High	AHVLAASVEQATENFLEK		0.00094284	0.000234744	1	1	1	P35221	0	1957	3.80311	High	0.0001942	0.0006557
	FALSE	High	IVAECNAVR	1xCarbamidomethyl [C5]	0.00118501	0.000234744	1	2	1	P35221	0	1031.53	2.88732	High	0.0001942	0.0008312
	FALSE	High	NTSDVISAAK		0.000900711	0.000234744	1	1	1	P35221	0	1005.52	2.63469	High	0.0001942	0.0006249
	FALSE	High	NVPILYTASQACLQHPDVAAYKANR	1xCarbamidomethyl [C12]	0.00228334	0.000378888	1	1	1	P35221	1	2800.42	2.30034	High	0.0003121	0.001659
	FALSE	High	MKAPEKKPLVK		0.00185824	0.000378888	1	2	1	P35221	2	1268.78	2.27511	High	0.0003121	0.001331
	FALSE	High	NAGNEQDLGIQYK		0.00163226	0.000378888	1	1	1	P35221	0	1449.7	3.9741	High	0.0003121	0.00116
	FALSE	High	SRTSVQTEDDQLIAGQSAR		0.0024457	0.000378888	1	2	1	P35221	1	2062.02	2.67325	High	0.0003121	0.001785
	FALSE	High	QDLLAYLQR		0.00250236	0.000378888	1	2	1	P35221	0	1119.62	2.66166	High	0.0003121	0.001822
	FALSE	High	SQGMASLNLPAVSWK	1xOxidation [M4]	0.00265994	0.000378888	1	1	1	P35221	0	1604.81	3.0848	High	0.0003121	0.00194
	FALSE	High	GKGPLKNTSDVISAAK		0.00433691	0.000556714	1	1	1	P35221	2	1585.89	3.01625	High	0.0004589	0.003247
	FALSE	High	LLEPLVTQVTTLVNTNSKGPSNK		0.00903471	0.000789931	1	1	1	P35221	1	2453.36	2.12862	High	0.0006499	0.007001
	FALSE	High	QALQDLLSEYMGNAGRKER		0.00611731	0.000789931	1	1	1	P35221	2	2179.09	2.64575	High	0.0006499	0.00468
	FALSE	High	ESQFLKEELVAAVEDVRK		0.0101327	0.000789931	1	1	1	P35221	2	2090.11	2.96853	High	0.0006499	0.007946
	FALSE	High	KHVNPVQALSEFK		0.00817982	0.000789931	1	1	1	P35221	1	1496.82	1.97035	High	0.0006499	0.006327
	FALSE	High	LAQENMDLFKEQWEK		0.0156634	0.00102354	1	1	1	P35221	1	1908.92	1.84692	High	0.0008399	0.01252
	FALSE	High	SDALNSAIDKMTKK		0.0171659	0.00102354	1	1	1	P35221	2	1521.79	1.99414	High	0.0008399	0.01383
	FALSE	High	ASYVASTK		0.0198424	0.00116053	1	2	1	P35221	0	826.431	2.13589	High	0.001063	0.0161
	FALSE	High	AHVLAASVEQATENFLEKGDK		0.0389633	0.00233544	1	1	1	P35221	1	2257.15	2.07215	High	0.001911	0.03287
	FALSE	High	AIMAQLPQEQK		0.057467	0.00370252	1	1	1	P35221	0	1256.67	3.34092	High	0.003227	0.04931
	FALSE	High	QALQDLLSEYMGNAGRK	1xOxidation [M11]	0.0651537	0.00437997	1	1	1	P35221	1	1909.94	2.21938	High	0.003864	0.05649
	FALSE	High	TPEELDDSDFETEDFDVR		0.0891073	0.00675009	1	1	1	P35221	0	2158.89	1.78971	High	0.005792	0.07825
FALSE	Master Protein	P19338	Nucleolin OS=Homo sapiens OX=9606 GN=NCL PE=1 SV=3	39.1549	27	36	27	1	710	76.568	4.7	113.625	27
	Checked	Confidence	Sequence	Modifications	Qvality PEP	Qvality q-value	# Protein Groups	# Proteins	# PSMs	Master Protein Accessions	# Missed Cleavages	Theo. MH+ [Da]	XCorr Sequest HT	Confidence Sequest HT	Percolator q-Value Sequest HT	Percolator PEP Sequest HT
	FALSE	High	TEADAEKTFEEKQGTEIDGR		8.83668e-05	0	1	1	1	P19338	2	2254.05	2.11773	High	0	5.477e-05
	FALSE	High	ATFIKVPQNQNGK		4.00414e-05	0	1	1	1	P19338	1	1444.79	3.83683	High	0	2.381e-05
	FALSE	High	KQKVEGTEPTTAFNLFVGNLNFNK		0.000103682	0	1	1	1	P19338	2	2696.4	3.15375	High	0	6.437e-05
	FALSE	High	GFGFVDFNSEEDAKAAK		9.68355e-07	0	1	1	1	P19338	1	1831.85	4.00417	High	0	4.806e-07
	FALSE	High	FGYVDFESAEDLEK		3.94364e-05	0	1	1	1	P19338	0	1648.74	3.17508	High	0	2.338e-05
	FALSE	High	GFGFVDFNSEEDAK		3.06769e-05	0	1	1	1	P19338	0	1561.68	3.45196	High	0	1.799e-05
	FALSE	High	TGISDVFAKNDLAVVDVR		1.63119e-07	0	1	1	2	P19338	1	1919.02	4.52328	High	0	7.397e-08
	FALSE	High	SISLYYTGEKGQNQDYR		7.9746e-06	0	1	1	1	P19338	1	2021.96	3.79496	High	0	4.374e-06
	FALSE	High	GLSEDTTEETLKESFDGSVR		1.42766e-06	0	1	1	2	P19338	1	2200.03	3.74549	High	0	7.229e-07
	FALSE	High	VFGNEIKLEKPK		0.000137406	0	1	1	2	P19338	1	1401.81	3.1316	High	0	8.706e-05
	FALSE	High	VTQDELKEVFEDAAEIR		2.81119e-08	0	1	1	2	P19338	1	1991.99	5.13151	High	0	1.177e-08
	FALSE	High	QKVEGTEPTTAFNLFVGNLNFNK		4.82608e-08	0	1	1	2	P19338	1	2568.31	4.9329	High	0	1.789e-06
	FALSE	High	EAMEDGEIDGNKVTLDWAKPK		7.6186e-06	0	1	1	2	P19338	1	2346.13	4.42213	High	0	4.176e-06
	FALSE	High	VEGTEPTTAFNLFVGNLNFNK		4.77096e-07	0	1	1	1	P19338	0	2312.16	4.40865	High	0	2.289e-07
	FALSE	High	NDLAVVDVR		0.000339883	0.000234744	1	1	1	P19338	0	1000.54	3.51251	High	0.0001942	0.0002242
	FALSE	High	TLVLSNLSYSATEETLQEVFEK		0.000639341	0.000234744	1	1	2	P19338	0	2501.27	2.51314	High	0.0001942	0.0004368
	FALSE	High	IVTDRETGSSK		0.000834643	0.000234744	1	1	1	P19338	1	1192.62	3.80501	High	0.0001942	0.0005771
	FALSE	High	NLPYKVTQDELKEVFEDAAEIR		0.000296371	0.000234744	1	1	1	P19338	2	2607.33	2.44648	High	0.0001942	0.0001946
	FALSE	High	SISLYYTGEK		0.00141211	0.000234744	1	1	1	P19338	0	1160.58	2.90615	High	0.0001942	0.0009984
	FALSE	High	AIRLELQGPR		0.00635568	0.000789931	1	1	2	P19338	1	1152.68	3.06055	High	0.0006499	0.005587
	FALSE	High	GQNQDYRGGK		0.00584305	0.000789931	1	1	1	P19338	1	1122.53	3.51393	High	0.0006499	0.00443
	FALSE	High	EALNSCNKR	1xCarbamidomethyl [C6]	0.00975262	0.000789931	1	1	1	P19338	1	1091.53	2.74152	High	0.0006499	0.007633
	FALSE	High	GIAYIEFK		0.0118066	0.00102354	1	1	2	P19338	0	940.514	2.35798	High	0.0008399	0.0093
	FALSE	High	NSTWSGESK		0.0209294	0.00129488	1	1	1	P19338	0	995.443	2.63377	High	0.001063	0.01706
	FALSE	High	ALELTGLK		0.0389633	0.00233544	1	1	1	P19338	0	844.514	2.12978	High	0.001911	0.03272
	FALSE	High	LELQGPR		0.0799521	0.00638667	1	1	1	P19338	0	812.462	2.12893	High	0.005496	0.07005
	FALSE	High	SISLYYTGEKGQNQDYRGGK		0.0985077	0.00771145	1	1	1	P19338	2	2264.09	2.11511	High	0.006938	0.08747
FALSE	Master Protein	P31946	14-3-3 protein beta/alpha OS=Homo sapiens OX=9606 GN=YWHAB PE=1 SV=3	56.5041	20	33	9	1	246	28.065	4.83	110.995	20
	Checked	Confidence	Sequence	Modifications	Qvality PEP	Qvality q-value	# Protein Groups	# Proteins	# PSMs	Master Protein Accessions	# Missed Cleavages	Theo. MH+ [Da]	XCorr Sequest HT	Confidence Sequest HT	Percolator q-Value Sequest HT	Percolator PEP Sequest HT
	FALSE	High	LAEQAERYDDMAAAMK		3.08006e-08	0	2	2	2	P31946; P61981	1	1812.83	4.86252	High	0	2.412e-07
	FALSE	High	NLLSVAYKNVVGAR		6.32186e-05	0	4	4	2	P63104; P31946; Q04917; P61981	1	1503.86	3.7948	High	0	3.849e-05
	FALSE	High	AKLAEQAERYDDMAAAMK		7.22329e-06	0	1	1	2	P31946	2	2011.96	3.40088	High	0	7.984e-05
	FALSE	High	QTTVSNSQQAYQEAFEISKK		0.000141654	0	1	1	2	P31946	1	2287.12	4.32181	High	0	8.963e-05
	FALSE	High	YLSEVASGDNKQTTVSNSQQAYQEAFEISK		2.44245e-11	0	1	1	1	P31946	1	3322.57	6.9058	High	0	7.206e-12
	FALSE	High	AVTEQGHELSNEERNLLSVAYK		1.01374e-08	0	1	1	2	P31946	1	2487.25	5.19785	High	0	4.025e-09
	FALSE	High	AVTEQGHELSNEER		3.78227e-06	0	1	1	2	P31946	0	1598.74	3.79486	High	0	2.01e-06
	FALSE	High	VISSIEQKTERNEK		8.3782e-05	0	1	1	1	P31946	2	1660.89	4.01289	High	0	5.158e-05
	FALSE	High	YLSEVASGDNKQTTVSNSQQAYQEAFEISKK		1.04119e-09	0	1	1	1	P31946	2	3450.67	5.91639	High	0	3.682e-10
	FALSE	High	KEMQPTHPIR		0.000557455	0.000234744	3	3	2	P63104; P31946; P27348	1	1236.65	3.57873	High	0.0001942	0.0003754
	FALSE	High	LAEQAERYDDMAAAMK	1xOxidation [M]	0.000761735	0.000234744	2	2	2	P31946; P61981	1	1828.82	3.33826	High	0.0003121	0.001436
	FALSE	High	DNLTLWTSENQGDEGDAGEGEN		0.000250682	0.000234744	1	1	2	P31946	0	2350.95	3.82781	High	0.0001942	0.0001635
	FALSE	High	DSTLIMQLLR		0.00048238	0.000234744	6	7	1	P63104; P31946; Q04917; P61981; P27348; P62258	0	1189.66	2.95694	High	0.0001942	0.0003241
	FALSE	High	YDDMAAAMK		0.000375232	0.000234744	2	2	1	P31946; P61981	0	1015.42	3.04237	High	0.0001942	0.0002478
	FALSE	High	YLSEVASGDNK		0.00763583	0.000789931	1	1	1	P31946	0	1182.56	3.12342	High	0.0006499	0.005891
	FALSE	High	AKLAEQAER		0.00824261	0.000789931	3	4	1	P63104; P31946; P27348	1	1015.55	2.52302	High	0.0006499	0.00638
	FALSE	High	EMQPTHPIR	1xOxidation [M2]	0.0157835	0.00102354	3	3	2	P63104; P31946; P27348	0	1124.55	2.43999	High	0.0008399	0.01259
	FALSE	High	NLLSVAYK		0.0301401	0.0018738	6	7	1	P63104; P31946; Q04917; P61981; P27348; P62258	0	907.525	2.09829	High	0.001535	0.02501
	FALSE	High	DSTLIMQLLR	1xOxidation [M6]	0.0429618	0.00256987	6	7	1	P63104; P31946; Q04917; P61981; P27348; P62258	0	1205.66	1.98509	High	0.002103	0.03619
	FALSE	High	LAEQAER		0.0459591	0.00281141	6	7	1	P63104; P31946; Q04917; P61981; P27348; P62258	0	816.421	2.46413	High	0.0024	0.03902
	FALSE	High	EMQPTHPIR		0.0473549	0.00303533	3	3	1	P63104; P31946; P27348	0	1108.56	2.56515	High	0.00248	0.04033
	FALSE	High	MKGDYFR		0.0817107	0.00647023	2	2	1	P31946; P27348	1	916.435	2.3242	High	0.005563	0.07145
	FALSE	High	VLSSIEQK		0.0930312	0.00728693	4	5	2	P31946; Q04917; P61981; P27348	0	903.515	2.30739	High	0.006317	0.08234
FALSE	Master Protein	P17844	Probable ATP-dependent RNA helicase DDX5 OS=Homo sapiens OX=9606 GN=DDX5 PE=1 SV=1	46.0912	31	36	23	1	614	69.105	8.92	110.771	31
	Checked	Confidence	Sequence	Modifications	Qvality PEP	Qvality q-value	# Protein Groups	# Proteins	# PSMs	Master Protein Accessions	# Missed Cleavages	Theo. MH+ [Da]	XCorr Sequest HT	Confidence Sequest HT	Percolator q-Value Sequest HT	Percolator PEP Sequest HT
	FALSE	High	GDGPICLVLAPTR	1xCarbamidomethyl [C6]	4.48842e-05	0	2	2	1	Q92841; P17844	0	1368.73	3.51664	High	0	2.685e-05
	FALSE	High	LKSTCIYGGAPK	1xCarbamidomethyl [C5]	7.64688e-05	0	2	2	1	Q92841; P17844	1	1294.68	2.96249	High	0	4.675e-05
	FALSE	High	NFYQEHPDLAR		0.000204119	0	1	1	1	P17844	0	1389.65	3.3001	High	0	0.0001312
	FALSE	High	HGKAPILIATDVASR		8.76968e-05	0	1	1	2	P17844	1	1548.89	3.13211	High	0	5.403e-05
	FALSE	High	TGTAYTFFTPNNIK		1.00203e-05	0	1	1	1	P17844	0	1574.78	3.60713	High	0	5.584e-06
	FALSE	High	ELAQQVQQVAAEYCR	1xCarbamidomethyl [C14]	6.27582e-09	0	1	1	2	P17844	0	1792.86	5.14942	High	0	2.437e-09
	FALSE	High	APILIATDVASR		0.000103682	0	2	2	1	Q92841; P17844	0	1226.71	3.13172	High	0	6.477e-05
	FALSE	High	LMEEIMSEKENK		0.000152856	0	1	1	1	P17844	1	1480.7	3.64348	High	0	9.682e-05
	FALSE	High	TTYLVLDEADR		0.000144925	0	1	1	1	P17844	0	1295.65	3.36931	High	0	9.14e-05
	FALSE	High	QNFTEPTAIQAQGWPVALSGLDMVGVAQTGSGK		2.42326e-07	0	1	1	1	P17844	0	3358.67	6.22909	High	0	1.123e-07
	FALSE	High	QTLMWSATWPK		0.000276751	0.000234744	2	2	1	Q92841; P17844	0	1348.67	3.03522	High	0.0001942	0.0001803
	FALSE	High	QTLMWSATWPK	1xOxidation [M4]	0.0012217	0.000234744	2	2	1	Q92841; P17844	0	1364.67	2.56563	High	0.0001942	0.0008579
	FALSE	High	GVEICIATPGR	1xCarbamidomethyl [C5]	0.000867047	0.000234744	2	2	1	Q92841; P17844	0	1172.61	3.03022	High	0.0001942	0.0005991
	FALSE	High	MLDMGFEPQIR		0.000900711	0.000234744	3	4	1	O00571; Q92841; P17844	0	1336.64	3.25163	High	0.0001942	0.0006243
	FALSE	High	RTAQEVETYRR		0.000317382	0.000234744	1	1	1	P17844	2	1408.73	3.28155	High	0.0001942	0.0002085
	FALSE	High	NFYQEHPDLARR		0.00113205	0.000234744	1	1	1	P17844	1	1545.76	3.33492	High	0.0001942	0.0007937
	FALSE	High	LLQLVEDR		0.00355554	0.000378888	1	1	1	P17844	0	985.568	3.06594	High	0.0003121	0.002627
	FALSE	High	QVSDLISVLR		0.00148952	0.000378888	1	1	1	P17844	0	1129.66	1.97493	High	0.0003121	0.001053
	FALSE	High	STCIYGGAPK	1xCarbamidomethyl [C3]	0.0018301	0.000378888	2	2	1	Q92841; P17844	0	1053.5	2.84196	High	0.0003121	0.001316
	FALSE	High	LLQLVEDRGSGR		0.00272157	0.000378888	1	1	1	P17844	1	1342.74	2.5992	High	0.0003121	0.001986
	FALSE	High	KKWNLDELPK		0.00172177	0.000378888	1	1	2	P17844	2	1270.72	2.53915	High	0.0008399	0.01155
	FALSE	High	LIDFLECGK	1xCarbamidomethyl [C7]	0.00152399	0.000378888	1	1	1	P17844	0	1094.56	3.02592	High	0.0003121	0.001082
	FALSE	High	FVINYDYPNSSEDYIHR		0.00521005	0.000709196	1	1	1	P17844	0	2131.97	3.11565	High	0.0005831	0.00394
	FALSE	High	QNFTEPTAIQAQGWPVALSGLDMVGVAQTGSGK	1xOxidation [M23]	0.0099789	0.000789931	1	1	1	P17844	0	3374.67	3.25524	High	0.0006499	0.007775
	FALSE	High	EANQAINPK		0.0113639	0.00094309	1	1	1	P17844	0	984.511	2.59684	High	0.0007755	0.008908
	FALSE	High	WNLDELPKFEK		0.0170354	0.00102354	1	1	1	P17844	1	1418.73	2.43048	High	0.0008399	0.01365
	FALSE	High	KWNLDELPKFEK		0.0179699	0.00102354	1	1	1	P17844	2	1546.83	4.02685	High	0.0008399	0.01449
	FALSE	High	TGTAYTFFTPNNIKQVSDLISVLR		0.0166498	0.00102354	1	1	1	P17844	1	2685.42	2.45564	High	0.0008399	0.0134
	FALSE	High	KFGNPGEK		0.0281526	0.00177569	1	1	1	P17844	1	876.457	2.11535	High	0.001457	0.02327
	FALSE	High	TIVFVETKR		0.0322648	0.0018738	1	1	1	P17844	1	1092.64	2.3395	High	0.001535	0.02683
	FALSE	High	GLDVEDVK		0.0375236	0.00223045	2	2	1	Q92841; P17844	0	874.452	2.18517	High	0.001911	0.03156
	FALSE	High	DWVLNEFK		0.0985077	0.00771145	1	1	1	P17844	0	1050.53	1.80103	High	0.006847	0.08725
	FALSE	High	FGNPGEK		0.100636	0.00813542	1	1	1	P17844	0	748.362	2.18672	High	0.007097	0.08912
FALSE	Master Protein	Q13310	Polyadenylate-binding protein 4 OS=Homo sapiens OX=9606 GN=PABPC4 PE=1 SV=1	35.8696	26	35	10	1	644	70.738	9.26	109.285	26
	Checked	Confidence	Sequence	Modifications	Qvality PEP	Qvality q-value	# Protein Groups	# Proteins	# PSMs	Master Protein Accessions	# Missed Cleavages	Theo. MH+ [Da]	XCorr Sequest HT	Confidence Sequest HT	Percolator q-Value Sequest HT	Percolator PEP Sequest HT
	FALSE	High	IVGSKPLYVALAQR		3.98926e-06	0	1	1	2	Q13310	0	1514.91	3.79049	High	0	4.126e-06
	FALSE	High	RSLGYAYVNFQQPADAER		1.472e-08	0	2	2	2	Q13310; P11940	1	2085.01	6.05085	High	0	1.244e-08
	FALSE	High	GFGFVCFSSPEEATK	1xCarbamidomethyl [C6]	3.84029e-06	0	2	4	1	Q13310; P11940	0	1662.75	4.36693	High	0	2.029e-06
	FALSE	High	AKEFTNVYIK		0.000205678	0	2	2	1	Q13310; P11940	1	1212.66	3.96219	High	0	0.0001322
	FALSE	High	SLGYAYVNFQQPADAER		1.2497e-07	0	2	2	1	Q13310; P11940	0	1928.91	5.51695	High	0	5.612e-08
	FALSE	High	NLDKSIDNKALYDTFSAFGNILSCK	1xCarbamidomethyl [C24]	4.89943e-06	0	2	2	2	Q13310; P11940	2	2834.4	3.7217	High	0.0003121	0.00148
	FALSE	High	SKGFGFVCFSSPEEATK	1xCarbamidomethyl [C8]	8.87133e-06	0	2	3	2	Q13310; P11940	1	1877.87	4.55266	High	0	4.889e-06
	FALSE	High	ALYDTFSAFGNILSCK	1xCarbamidomethyl [C15]	3.45258e-08	0	2	2	2	Q13310; P11940	0	1806.87	5.29543	High	0	1.449e-08
	FALSE	High	MNGMLLNDR		0.00126916	0.000234744	2	2	1	Q13310; P11940	0	1063.5	2.97027	High	0.0001942	0.0008929
	FALSE	High	SGVGNVFIK		0.000674346	0.000234744	1	2	1	Q13310	0	920.52	3.21562	High	0.0001942	0.0004599
	FALSE	High	GFGFVCFSSPEEATKAVTEMNGR	1xCarbamidomethyl [C6]	0.000353066	0.000234744	2	4	1	Q13310; P11940	1	2521.15	3.47565	High	0.0001942	0.0002337
	FALSE	High	KAHLTNQYMQR		0.000420614	0.000234744	1	1	1	Q13310	1	1389.71	3.4728	High	0.0001942	0.0002808
	FALSE	High	FSPAGPVLSIR		0.000283142	0.000234744	1	1	1	Q13310	0	1143.65	2.45844	High	0.0001942	0.0001846
	FALSE	High	MNGMLLNDRK		0.000268453	0.000234744	2	2	2	Q13310; P11940	1	1191.6	2.7938	High	0.0006499	0.005055
	FALSE	High	ALDTMNFDVIK	1xOxidation [M5]	0.00164475	0.000378888	2	2	1	Q13310; P11940	0	1282.63	2.82606	High	0.0003121	0.001175
	FALSE	High	VVCDENGSK	1xCarbamidomethyl [C3]	0.00276345	0.000378888	2	2	1	Q13310; P11940	0	1007.45	2.54642	High	0.0003121	0.002016
	FALSE	High	NFGEEVDDESLKELFSQFGK		0.00265994	0.000378888	1	1	2	Q13310	1	2318.08	2.23955	High	0.0003121	0.001938
	FALSE	High	KEFSPFGSITSAK		0.00517038	0.000709196	1	1	1	Q13310	1	1398.73	3.10608	High	0.0005831	0.003921
	FALSE	High	ALDTMNFDVIK		0.0045404	0.000709196	2	2	1	Q13310; P11940	0	1266.64	2.73026	High	0.0005831	0.003415
	FALSE	High	KFEQLKQER		0.00817982	0.000789931	1	1	2	Q13310	2	1205.66	2.81804	High	0.0006499	0.006409
	FALSE	High	YQGVNLYIK		0.00781301	0.000789931	1	1	1	Q13310	0	1097.6	2.52114	High	0.0006499	0.006007
	FALSE	High	NLDKSIDNK		0.0183858	0.00102354	2	3	1	Q13310; P11940	1	1046.55	2.80168	High	0.0008399	0.0149
	FALSE	High	SIDNKALYDTFSAFGNILSCK	1xCarbamidomethyl [C20]	0.025314	0.00166414	2	2	1	Q13310; P11940	1	2364.15	2.00692	High	0.001363	0.02084
	FALSE	High	IMWSQRDPSLR		0.0345357	0.00198799	2	4	1	Q13310; P11940	1	1388.71	1.57364	High	0.001627	0.02886
	FALSE	High	AVTEMNGR		0.0651537	0.00437997	2	4	1	Q13310; P11940	0	877.42	1.88904	High	0.003864	0.05657
	FALSE	High	EFSPFGSITSAK		0.0732628	0.00562516	1	1	1	Q13310	0	1270.63	1.84695	High	0.004881	0.0639
	FALSE	High	SKVDEAVAVLQAHHAK		0.103537	0.00822436	1	1	1	Q13310	1	1702.92	2.29548	High	0.007172	0.092
FALSE	Master Protein	P62258	14-3-3 protein epsilon OS=Homo sapiens OX=9606 GN=YWHAE PE=1 SV=1	75.2941	22	34	19	1	255	29.155	4.74	108.63	22
	Checked	Confidence	Sequence	Modifications	Qvality PEP	Qvality q-value	# Protein Groups	# Proteins	# PSMs	Master Protein Accessions	# Missed Cleavages	Theo. MH+ [Da]	XCorr Sequest HT	Confidence Sequest HT	Percolator q-Value Sequest HT	Percolator PEP Sequest HT
	FALSE	High	YLAEFATGNDRKEAAENSLVAYK		4.20816e-08	0	1	1	3	P62258	2	2560.27	5.3856	High	0	1.788e-08
	FALSE	High	IISSIEQKEENK		3.18669e-05	0	1	1	1	P62258	1	1417.75	3.88499	High	0	1.876e-05
	FALSE	High	AASDIAMTELPPTHPIR		3.81117e-06	0	1	1	4	P62258	0	1819.94	4.43592	High	0	1.244e-05
	FALSE	High	NLLSVAYKNVIGAR		0.000212036	0	1	1	1	P62258	1	1517.88	3.06187	High	0	0.000137
	FALSE	High	LAEQAERYDEMVESMKK		1.82166e-08	0	1	1	3	P62258	2	2056.97	5.29782	High	0	7.465e-09
	FALSE	High	DNLTLWTSDMQGDGEEQNKEALQDVEDENQ		2.6048e-06	0	1	1	1	P62258	1	3451.47	4.13129	High	0	1.36e-06
	FALSE	High	IISSIEQKEENKGGEDK		2.95314e-05	0	1	1	2	P62258	2	1903.96	3.64605	High	0	1.728e-05
	FALSE	High	LAEQAERYDEMVESMKK	1xOxidation [M15]	0.000414259	0.000234744	1	1	1	P62258	2	2072.96	3.60874	High	0.0001942	0.000275
	FALSE	High	LICCDILDVLDKHLIPAANTGESK	2xCarbamidomethyl [C3; C4]	0.000738878	0.000234744	1	1	1	P62258	1	2695.38	3.06692	High	0.0001942	0.0005072
	FALSE	High	LICCDILDVLDK	2xCarbamidomethyl [C3; C4]	0.000809595	0.000234744	1	1	1	P62258	0	1476.74	2.40348	High	0.0001942	0.0005577
	FALSE	High	DNLTLWTSDMQGDGEEQNKEALQDVEDENQ	1xOxidation [M10]	0.00066923	0.000234744	1	1	2	P62258	1	3467.47	3.56113	High	0.0001942	0.0004568
	FALSE	High	LAEQAERYDEMVESMK		0.000296371	0.000234744	1	1	1	P62258	1	1928.87	4.21974	High	0.0001942	0.0001949
	FALSE	High	DSTLIMQLLR		0.00048238	0.000234744	6	7	1	P63104; P31946; Q04917; P61981; P27348; P62258	0	1189.66	2.95694	High	0.0001942	0.0003241
	FALSE	High	YDEMVESMKK		0.00541303	0.000709196	1	1	1	P62258	1	1259.56	2.69337	High	0.0005831	0.004099
	FALSE	High	EENKGGEDKLK		0.00696639	0.000789931	1	1	1	P62258	2	1246.63	2.79636	High	0.0006499	0.005352
	FALSE	High	YLAEFATGNDRK		0.00602449	0.000789931	1	1	1	P62258	1	1384.69	3.20905	High	0.0006499	0.004598
	FALSE	High	YLAEFATGNDR		0.0185266	0.00102354	1	1	1	P62258	0	1256.59	2.53326	High	0.0008399	0.015
	FALSE	High	IISSIEQK		0.0161491	0.00102354	1	1	1	P62258	0	917.53	2.12367	High	0.0008399	0.01299
	FALSE	High	MDDREDLVYQAK	1xAcetyl [N-Term]	0.0195422	0.00116053	1	1	1	P62258	1	1524.7	2.86536	High	0.0009535	0.01587
	FALSE	High	NLLSVAYK		0.0301401	0.0018738	6	7	1	P63104; P31946; Q04917; P61981; P27348; P62258	0	907.525	2.09829	High	0.001535	0.02501
	FALSE	High	EAAENSLVAYK		0.0332555	0.00198799	1	1	1	P62258	0	1194.6	2.88516	High	0.001627	0.02782
	FALSE	High	DSTLIMQLLR	1xOxidation [M6]	0.0429618	0.00256987	6	7	1	P63104; P31946; Q04917; P61981; P27348; P62258	0	1205.66	1.98509	High	0.002103	0.03619
	FALSE	High	MKGDYHR		0.0442699	0.00268674	1	1	1	P62258	1	906.425	2.60008	High	0.002196	0.03741
	FALSE	High	LAEQAER		0.0459591	0.00281141	6	7	1	P63104; P31946; Q04917; P61981; P27348; P62258	0	816.421	2.46413	High	0.0024	0.03902
	FALSE	High	AAFDDAIAELDTLSEESYK		0.0737997	0.00574129	1	1	1	P62258	0	2087.97	2.03018	High	0.004975	0.06406
FALSE	Master Protein	Q9BQE3	Tubulin alpha-1C chain OS=Homo sapiens OX=9606 GN=TUBA1C PE=1 SV=1	44.3207	20	32	1	1	449	49.863	5.1	104.187	20
	Checked	Confidence	Sequence	Modifications	Qvality PEP	Qvality q-value	# Protein Groups	# Proteins	# PSMs	Master Protein Accessions	# Missed Cleavages	Theo. MH+ [Da]	XCorr Sequest HT	Confidence Sequest HT	Percolator q-Value Sequest HT	Percolator PEP Sequest HT
	FALSE	High	RTIQFVDWCPTGFK	1xCarbamidomethyl [C9]	0.000201035	0	2	5	1	Q71U36; Q9BQE3	1	1754.87	3.91896	High	0	0.0001289
	FALSE	High	IHFPLATYAPVISAEK		1.91364e-05	0	3	6	2	Q71U36; Q9BQE3; P68366	0	1756.96	3.72972	High	0	1.094e-05
	FALSE	High	AVCMLSNTTAVAEAWAR	1xCarbamidomethyl [C3]	1.71404e-08	0	1	1	1	Q9BQE3	0	1850.89	6.04646	High	0	6.961e-09
	FALSE	High	LDHKFDLMYAKR		3.49146e-05	0	3	7	3	Q71U36; Q9BQE3; P68366	2	1536.8	3.47748	High	0	2.069e-05
	FALSE	High	VGINYQPPTVVPGGDLAK		5.51333e-07	0	3	7	2	Q71U36; Q9BQE3; P68366	0	1824.99	4.0454	High	0	2.654e-07
	FALSE	High	LDHKFDLMYAK		1.74009e-06	0	3	7	2	Q71U36; Q9BQE3; P68366	1	1380.7	4.64727	High	0	8.876e-07
	FALSE	High	TIQFVDWCPTGFK	1xCarbamidomethyl [C8]	8.22114e-06	0	2	5	1	Q71U36; Q9BQE3	0	1598.77	3.74677	High	0	4.513e-06
	FALSE	High	QLFHPEQLITGKEDAANNYAR		1.04104e-07	0	3	6	3	Q71U36; Q9BQE3; P68366	1	2415.21	4.01751	High	0	0.0001239
	FALSE	High	AVFVDLEPTVIDEVR		6.34745e-08	0	2	3	3	Q71U36; Q9BQE3	0	1701.91	5.06733	High	0	2.753e-08
	FALSE	High	TIGGGDDSFNTFFSETGAGK		4.33885e-10	0	2	5	1	Q71U36; Q9BQE3	0	2007.89	6.72273	High	0	1.473e-10
	FALSE	High	NLDIERPTYTNLNR		0.000361221	0.000234744	3	7	2	Q71U36; Q9BQE3; P68366	0	1718.88	3.18921	High	0.0005831	0.003856
	FALSE	High	TIGGGDDSFNTFFSETGAGKHVPR		0.000644228	0.000234744	2	5	2	Q71U36; Q9BQE3	1	2497.17	1.99937	High	0.0001942	0.0004949
	FALSE	High	DVNAAIATIK		0.000935684	0.000234744	2	5	1	Q71U36; Q9BQE3	0	1015.58	2.95472	High	0.0001942	0.0006507
	FALSE	High	EDAANNYAR		0.00115823	0.000234744	3	7	1	Q71U36; Q9BQE3; P68366	0	1023.45	3.03604	High	0.0001942	0.0008147
	FALSE	High	YMACCLLYR	2xCarbamidomethyl [C4; C5]	0.00154741	0.000378888	3	5	1	Q71U36; Q9BQE3; P68366	0	1249.55	2.70478	High	0.0003121	0.001099
	FALSE	High	GDVVPKDVNAAIATIK		0.00256032	0.000378888	2	5	1	Q71U36; Q9BQE3	1	1610.91	3.59561	High	0.0003121	0.001866
	FALSE	High	LISQIVSSITASLR		0.00468134	0.000709196	2	5	1	Q9BQE3; P68366	0	1487.88	2.53769	High	0.0005831	0.003507
	FALSE	High	YMACCLLYR	1xOxidation [M2]; 2xCarbamidomethyl [C4; C5]	0.0106897	0.000789931	3	5	1	Q71U36; Q9BQE3; P68366	0	1265.55	2.05119	High	0.0006499	0.008363
	FALSE	High	LSVDYGKK		0.00945886	0.000789931	3	5	1	Q71U36; Q9BQE3; P68366	1	909.504	2.71468	High	0.0006499	0.007399
	FALSE	High	RNLDIERPTYTNLNR		0.0154261	0.00102354	3	7	1	Q71U36; Q9BQE3; P68366	1	1874.98	2.77159	High	0.0008399	0.01229
	FALSE	High	QLFHPEQLITGK		0.0811206	0.00647023	3	8	2	Q71U36; Q9BQE3; P68366	0	1410.77	2.81969	High	0.005563	0.07127
FALSE	Master Protein	Q12906	Interleukin enhancer-binding factor 3 OS=Homo sapiens OX=9606 GN=ILF3 PE=1 SV=3	40.0447	26	32	26	1	894	95.279	8.76	101.98	26
	Checked	Confidence	Sequence	Modifications	Qvality PEP	Qvality q-value	# Protein Groups	# Proteins	# PSMs	Master Protein Accessions	# Missed Cleavages	Theo. MH+ [Da]	XCorr Sequest HT	Confidence Sequest HT	Percolator q-Value Sequest HT	Percolator PEP Sequest HT
	FALSE	High	SGGNSYGSGGASYNPGSHGGYGGGSGGGSSYQGK		9.42963e-08	0	1	1	1	Q12906	0	3012.24	5.13753	High	0	4.181e-08
	FALSE	High	SIGTANRPMGAGEALR		3.85461e-05	0	1	1	1	Q12906	0	1600.82	3.49497	High	0	2.283e-05
	FALSE	High	GLKYELISETGGSHDKR		1.75339e-06	0	1	2	2	Q12906	2	1889.97	3.56276	High	0	8.972e-07
	FALSE	High	HSSVYPTQEELEAVQNMVSHTER		6.22823e-09	0	1	1	2	Q12906	0	2671.24	5.79052	High	0	2.404e-09
	FALSE	High	QQREDITQSAQHALR		5.92718e-08	0	1	1	2	Q12906	1	1780.9	5.60458	High	0	2.567e-08
	FALSE	High	VLAGETLSVNDPPDVLDR		2.45125e-08	0	1	1	1	Q12906	0	1909.99	5.1428	High	0	1.013e-08
	FALSE	High	VLQDMGLPTGAEGR		6.06324e-06	0	1	1	1	Q12906	0	1443.73	4.12046	High	0	3.282e-06
	FALSE	High	KEEKAEPPQAMNALMR		7.19515e-05	0	1	1	1	Q12906	2	1842.92	3.47506	High	0	4.389e-05
	FALSE	High	AYAALAALEK		3.91374e-05	0	1	1	1	Q12906	0	1020.57	3.31836	High	0	2.33e-05
	FALSE	High	HGKNPVMELNEK		6.92647e-05	0	1	1	2	Q12906	1	1395.7	3.266	High	0.0003121	0.002319
	FALSE	High	VLAGETLSVNDPPDVLDRQK		6.44392e-06	0	1	1	1	Q12906	1	2166.14	3.45289	High	0	3.489e-06
	FALSE	High	VLQDMGLPTGAEGR	1xOxidation [M5]	0.000278865	0.000234744	1	1	1	Q12906	0	1459.72	2.3455	High	0.0001942	0.0001818
	FALSE	High	LFPDTPLALDANKK		0.000566008	0.000234744	1	1	1	Q12906	1	1542.85	3.39535	High	0.0001942	0.0003836
	FALSE	High	DSSKGEDSAEETEAKPAVVAPAPVVEAVSTPSAAFPSDATAEQGPILTK		0.00116709	0.000234744	1	1	1	Q12906	1	4852.39	4.54164	High	0.0001942	0.0008207
	FALSE	High	VLGMDPLPSKMPK		0.000928582	0.000234744	1	1	1	Q12906	1	1412.76	3.30162	High	0.0001942	0.0006437
	FALSE	High	VLGMDPLPSK		0.000744527	0.000234744	1	1	1	Q12906	0	1056.58	3.0731	High	0.0001942	0.00051
	FALSE	High	NADHSMNYQYR		0.00339626	0.000378888	1	1	2	Q12906	0	1398.59	2.28812	High	0.0003121	0.002507
	FALSE	High	VLECLASGIVMPDGSGIYDPCEKEATDAIGHLDR	2xCarbamidomethyl [C4; C21]	0.0016957	0.000378888	1	1	1	Q12906	1	3688.73	2.66688	High	0.0003121	0.00121
	FALSE	High	LNQLKPGLQYK		0.00188681	0.000378888	1	1	1	Q12906	0	1301.76	3.06676	High	0.0003121	0.00135
	FALSE	High	LAAFGQLHK		0.00278463	0.000378888	1	1	1	Q12906	0	984.563	2.50252	High	0.0003121	0.002033
	FALSE	High	LFPDTPLALDANK		0.00461033	0.000709196	1	1	1	Q12906	0	1414.76	2.52164	High	0.0005831	0.003467
	FALSE	High	AEPPQAMNALMR		0.00501469	0.000709196	1	1	1	Q12906	0	1328.64	1.34322	High	0.0005831	0.003782
	FALSE	High	VPTWGPLR		0.0120804	0.00102354	1	1	1	Q12906	0	925.525	2.38139	High	0.0008399	0.009536
	FALSE	High	IFVNDDRHVMAK	1xOxidation [M10]	0.0124554	0.00102354	1	1	1	Q12906	1	1460.73	2.12176	High	0.0008399	0.009847
	FALSE	High	SCVIVLR	1xCarbamidomethyl [C2]	0.0386712	0.00233544	1	2	2	Q12906	0	846.487	2.25244	High	0.001911	0.03249
	FALSE	High	EGAGEQKTEHMTR		0.0632624	0.00415301	1	1	1	Q12906	1	1473.68	1.87276	High	0.003678	0.05452
	FALSE	High	VLECLASGIVMPDGSGIYDPCEK	2xCarbamidomethyl [C4; C21]	0.0930312	0.00728693	1	1	1	Q12906	0	2510.16	1.74966	High	0.006317	0.08206
FALSE	Master Protein	A0A0B4J1V6	Immunoglobulin heavy variable 3-73 OS=Homo sapiens OX=9606 GN=IGHV3-73 PE=3 SV=1	7.56303	2	49	2	1	119	12.849	9.17	99.5053	2
	Checked	Confidence	Sequence	Modifications	Qvality PEP	Qvality q-value	# Protein Groups	# Proteins	# PSMs	Master Protein Accessions	# Missed Cleavages	Theo. MH+ [Da]	XCorr Sequest HT	Confidence Sequest HT	Percolator q-Value Sequest HT	Percolator PEP Sequest HT
	FALSE	High	GLEWVGR		0.0350612	0.00198799	1	3	48	A0A0B4J1V6	0	816.436	2.2325	High	0.002196	0.03681
	FALSE	High	GLEWVGRIR		0.0420053	0.00256987	1	1	1	A0A0B4J1V6	1	1085.62	2.6683	High	0.002103	0.03541
FALSE	Master Protein	Q13283	Ras GTPase-activating protein-binding protein 1 OS=Homo sapiens OX=9606 GN=G3BP1 PE=1 SV=1	41.8455	16	30	16	1	466	52.132	5.52	98.6463	16
	Checked	Confidence	Sequence	Modifications	Qvality PEP	Qvality q-value	# Protein Groups	# Proteins	# PSMs	Master Protein Accessions	# Missed Cleavages	Theo. MH+ [Da]	XCorr Sequest HT	Confidence Sequest HT	Percolator q-Value Sequest HT	Percolator PEP Sequest HT
	FALSE	High	FMQTFVLAPEGSVANK		8.09693e-06	0	1	1	2	Q13283	0	1738.88	5.35354	High	0	4.443e-06
	FALSE	High	NSSYVHGGLDSNGKPADAVYGQK		5.99483e-07	0	1	1	3	Q13283	0	2364.12	4.70384	High	0	2.891e-07
	FALSE	High	SSSPAPADIAQTVQEDLR		4.82608e-08	0	1	1	2	Q13283	0	1884.93	4.00095	High	0	2.067e-08
	FALSE	High	QYYTLLNQAPDMLHR		2.2716e-08	0	1	1	2	Q13283	0	1862.92	4.64105	High	0	3.81e-07
	FALSE	High	KVMSQNFTNCHTK	1xCarbamidomethyl [C10]	3.46499e-05	0	1	1	1	Q13283	1	1594.75	2.8897	High	0	2.05e-05
	FALSE	High	INSGGKLPNFGFVVFDDSEPVQK		2.74735e-06	0	1	1	4	Q13283	1	2494.26	4.98862	High	0	1.434e-06
	FALSE	High	VPASQPRPESKPESQIPPQRPQR		0.000124462	0	1	1	2	Q13283	0	2609.39	3.95493	High	0.0001942	0.0001552
	FALSE	High	EAGEQGDIEPR		3.94364e-05	0	1	1	1	Q13283	0	1200.55	3.25418	High	0	2.346e-05
	FALSE	High	LPNFGFVVFDDSEPVQK		1.28833e-07	0	1	1	2	Q13283	0	1937.96	5.03056	High	0	5.802e-08
	FALSE	High	HPDSHQLFIGNLPHEVDK		0.000401837	0.000234744	1	1	1	Q13283	0	2083.04	3.5019	High	0.0001942	0.0002671
	FALSE	High	TFSWASVTSK		0.00130846	0.000234744	1	1	1	Q13283	0	1113.56	2.89941	High	0.0001942	0.0009225
	FALSE	High	VMSQNFTNCHTK	1xOxidation [M2]; 1xCarbamidomethyl [C9]	0.000471489	0.000234744	1	1	1	Q13283	0	1482.65	2.65926	High	0.0001942	0.0003158
	FALSE	High	VMSQNFTNCHTK	1xCarbamidomethyl [C9]	0.0010021	0.000234744	1	1	2	Q13283	0	1466.65	2.67881	High	0.0001942	0.0006971
	FALSE	High	QYYTLLNQAPDMLHR	1xOxidation [M12]	0.0020677	0.000378888	1	1	2	Q13283	0	1878.92	2.41883	High	0.0003121	0.001493
	FALSE	High	FYVHNDIFR		0.00513101	0.000709196	1	1	1	Q13283	0	1210.6	2.47031	High	0.0005831	0.003871
	FALSE	High	VLSNRPIMFR		0.0154261	0.00102354	1	1	1	Q13283	0	1232.69	2.75394	High	0.0008399	0.01238
	FALSE	High	GPRPIREAGEQGDIEPR		0.0470022	0.00303533	1	1	1	Q13283	1	1876.96	2.12238	High	0.00248	0.04007
	FALSE	High	FMQTFVLAPEGSVANKFYVHNDIFR		0.0992124	0.00793572	1	1	1	Q13283	1	2930.47	2.17186	High	0.007025	0.08769
FALSE	Master Protein	P51114	Fragile X mental retardation syndrome-related protein 1 OS=Homo sapiens OX=9606 GN=FXR1 PE=1 SV=3	51.3688	24	31	20	1	621	69.678	6.15	97.9345	24
	Checked	Confidence	Sequence	Modifications	Qvality PEP	Qvality q-value	# Protein Groups	# Proteins	# PSMs	Master Protein Accessions	# Missed Cleavages	Theo. MH+ [Da]	XCorr Sequest HT	Confidence Sequest HT	Percolator q-Value Sequest HT	Percolator PEP Sequest HT
	FALSE	High	IFYHPETTQLMILSASEATVKR		6.64313e-06	0	1	1	2	P51114	1	2535.33	3.94754	High	0	3.609e-06
	FALSE	High	VRIEGDNENKLPR		2.35025e-05	0	1	1	2	P51114	2	1539.82	3.95851	High	0	1.36e-05
	FALSE	High	AINGPTSASGDDISK		5.85854e-05	0	1	1	1	P51114	0	1432.69	2.51887	High	0	3.552e-05
	FALSE	High	EMAKDVIEEHGPSEK		4.09662e-05	0	1	1	1	P51114	1	1698.8	2.59714	High	0	2.437e-05
	FALSE	High	VIQEIVDKSGVVR		1.05701e-07	0	2	2	1	P51114; P51116	1	1441.84	2.75008	High	0	4.716e-08
	FALSE	High	KVPGVTAIELDEDTGTFR		5.36876e-08	0	1	1	2	P51114	1	1948	6.10454	High	0	2.305e-08
	FALSE	High	ANDQEPCGWWLAK	1xCarbamidomethyl [C7]	9.98108e-05	0	1	1	1	P51114	0	1574.71	4.24504	High	0	6.216e-05
	FALSE	High	SSISSVLKDPDSNPYSLLDNTESDQTADTDASESHHSTNR		1.3179e-05	0	1	1	2	P51114	1	4320.92	5.3565	High	0	7.443e-06
	FALSE	High	NGKVIQEIVDKSGVVR		0.000168753	0	2	2	2	P51114; P51116	2	1741	3.32028	High	0	0.0001072
	FALSE	High	AINGPTSASGDDISKLQR		1.22131e-05	0	1	1	1	P51114	1	1829.94	3.78761	High	0	6.861e-06
	FALSE	High	VNILSDMHLR		5.47065e-05	0	1	1	2	P51114	0	1197.64	3.09768	High	0	0.0001154
	FALSE	High	EDGMVPFVFVGTK		1.02517e-05	0	1	1	1	P51114	0	1425.71	2.87341	High	0	5.683e-06
	FALSE	High	NEEATKHLECTK	1xCarbamidomethyl [C10]	0.000207249	0	1	1	1	P51114	1	1459.68	3.71792	High	0	0.0001335
	FALSE	High	RGPNYTSGYGTNSELSNPSETESER		0.000260404	0.000234744	1	1	1	P51114	1	2732.2	2.13988	High	0.0001942	0.0001698
	FALSE	High	IYGESADAVK		0.00173495	0.000378888	1	1	1	P51114	0	1052.53	2.30974	High	0.0003121	0.001237
	FALSE	High	EISEGDEVEVYSR		0.00147821	0.000378888	1	1	1	P51114	0	1511.69	2.77287	High	0.0003121	0.001048
	FALSE	High	RVNILSDMHLR		0.00366587	0.000378888	1	1	1	P51114	1	1353.74	3.12124	High	0.0003121	0.002731
	FALSE	High	TPGEEKINTLKEENTQEAAVLNGVS		0.0044037	0.000556714	1	1	1	P51114	2	2671.34	2.91657	High	0.0004589	0.003292
	FALSE	High	LQIDEQLR		0.00931531	0.000789931	3	3	1	P51114; Q06787; P51116	0	1014.56	2.4361	High	0.0006499	0.007244
	FALSE	High	CTVDVPEDLREACANENAHK	2xCarbamidomethyl [C1; C13]	0.00712803	0.000789931	1	1	1	P51114	1	2328.03	2.72881	High	0.0006499	0.005464
	FALSE	High	GSNGAFYK		0.0154261	0.00102354	3	3	1	P51114; Q06787; P51116	0	843.4	2.44746	High	0.0008399	0.0123
	FALSE	High	LRPVNQNK		0.0487914	0.00303533	1	1	1	P51114	0	968.564	2.44299	High	0.00248	0.0415
	FALSE	High	EACANENAHKDFKK	1xCarbamidomethyl [C3]	0.0696053	0.00529899	1	1	1	P51114	2	1661.77	1.73502	High	0.004523	0.06022
	FALSE	High	RVNILSDMHLR	1xOxidation [M8]	0.0811206	0.00647023	1	1	1	P51114	1	1369.74	2.51284	High	0.005563	0.0708
	FALSE	High	QVPFNEVR		0.110343	0.00873215	1	1	1	P51114	0	988.521	1.61443	High	0.007855	0.09836
FALSE	Master Protein	O43707	Alpha-actinin-4 OS=Homo sapiens OX=9606 GN=ACTN4 PE=1 SV=2	35.8946	27	32	17	1	911	104.788	5.44	96.2246	27
	Checked	Confidence	Sequence	Modifications	Qvality PEP	Qvality q-value	# Protein Groups	# Proteins	# PSMs	Master Protein Accessions	# Missed Cleavages	Theo. MH+ [Da]	XCorr Sequest HT	Confidence Sequest HT	Percolator q-Value Sequest HT	Percolator PEP Sequest HT
	FALSE	High	HRDYETATLSDIK		2.99844e-05	0	1	1	1	O43707	1	1548.77	3.10944	High	0	1.757e-05
	FALSE	High	QFASQANVVGPWIQTK		1.90652e-06	0	1	1	1	O43707	0	1773.93	4.63629	High	0	9.78e-07
	FALSE	High	KDDPVTNLNNAFEVAEK		1.04494e-06	0	1	1	2	O43707	1	1903.94	4.49002	High	0	5.19e-07
	FALSE	High	ICDQWDALGSLTHSR	1xCarbamidomethyl [C2]	3.3361e-07	0	1	1	1	O43707	0	1758.82	3.8235	High	0	1.566e-07
	FALSE	High	FAIQDISVEETSAK		8.80406e-06	0	2	4	1	P12814; O43707	0	1537.77	4.59062	High	0	4.845e-06
	FALSE	High	LSGSNPYTTVTPQIINSK		6.34656e-06	0	1	1	1	O43707	0	1920.01	4.44641	High	0	3.447e-06
	FALSE	High	VGWEQLLTTIAR		3.91374e-05	0	2	2	1	P12814; O43707	0	1386.77	4.1344	High	0	2.326e-05
	FALSE	High	HTNYTMEHIR		0.000106887	0	2	3	1	P12814; O43707	0	1301.61	3.14642	High	0	6.664e-05
	FALSE	High	MAPYQGPDAVPGALDYK		3.76759e-05	0	1	1	1	O43707	0	1792.86	3.46682	High	0	2.233e-05
	FALSE	High	MLDAEDIVNTARPDEK		6.54277e-06	0	1	1	2	O43707	0	1816.87	4.01923	High	0	3.565e-06
	FALSE	High	MAPYQGPDAVPGALDYK	1xOxidation [M1]	0.000234086	0	1	1	1	O43707	0	1808.85	3.39152	High	0.0001942	0.0001516
	FALSE	High	ASFNHFDKDHGGALGPEEFK		0.00140138	0.000234744	1	1	1	O43707	1	2203.02	2.39091	High	0.0001942	0.0009935
	FALSE	High	TFTAWCNSHLR	1xCarbamidomethyl [C6]	0.00133873	0.000234744	2	4	1	P12814; O43707	0	1392.65	2.80719	High	0.0001942	0.0009421
	FALSE	High	GISQEQMQEFR		0.000319807	0.000234744	1	1	1	O43707	0	1352.63	2.9833	High	0.0001942	0.00021
	FALSE	High	KTFTAWCNSHLR	1xCarbamidomethyl [C7]	0.00132856	0.000234744	2	4	1	P12814; O43707	1	1520.74	2.15486	High	0.0001942	0.0009403
	FALSE	High	LSNRPAFMPSEGK		0.00187247	0.000378888	1	2	4	O43707	0	1433.72	3.30865	High	0.0003121	0.002578
	FALSE	High	EGLLLWCQR	1xCarbamidomethyl [C7]	0.00339626	0.000378888	2	4	1	P12814; O43707	0	1174.6	2.45724	High	0.0003121	0.002522
	FALSE	High	ALDFIASK		0.00475345	0.000709196	2	3	1	P12814; O43707	0	864.483	2.59882	High	0.0005831	0.003578
	FALSE	High	AIMTYVSSFYHAFSGAQK		0.00645361	0.000789931	2	2	1	P12814; O43707	0	2007.96	2.86772	High	0.0006499	0.004925
	FALSE	High	VLAGDKNFITAEELRR		0.00645361	0.000789931	1	1	1	O43707	2	1832	2.3869	High	0.0006499	0.004929
	FALSE	High	IAESNHIK		0.0174298	0.00102354	1	1	1	O43707	0	911.495	2.18604	High	0.0008399	0.01399
	FALSE	High	ELPPDQAEYCIAR	1xCarbamidomethyl [C10]	0.0159044	0.00102354	2	2	1	P12814; O43707	0	1561.73	1.79964	High	0.0008399	0.01273
	FALSE	High	HRPELIEYDK		0.0137562	0.00102354	1	1	2	O43707	0	1299.67	2.98254	High	0.0008399	0.01094
	FALSE	High	SFSTALYGESDL		0.0198424	0.00116053	1	1	1	O43707	0	1289.59	2.50109	High	0.001063	0.01604
	FALSE	High	LDHLAEKFR		0.0225851	0.00140701	2	2	1	P12814; O43707	1	1128.62	2.68867	High	0.001154	0.01847
	FALSE	High	TIQEMQQK		0.0347975	0.00198799	1	1	1	O43707	0	1005.5	1.83101	High	0.001627	0.02911
	FALSE	High	RDHALLEEQSK		0.0470022	0.00303533	1	1	1	O43707	1	1325.68	2.92844	High	0.00248	0.03992
	FALSE	High	ICDQWDALGSLTHSRR	1xCarbamidomethyl [C2]	0.0759842	0.00616336	1	1	1	O43707	1	1914.92	2.22946	High	0.005321	0.0664
FALSE	Master Protein	P36543	V-type proton ATPase subunit E 1 OS=Homo sapiens OX=9606 GN=ATP6V1E1 PE=1 SV=1	46.4602	18	28	18	1	226	26.129	8	94.9905	18
	Checked	Confidence	Sequence	Modifications	Qvality PEP	Qvality q-value	# Protein Groups	# Proteins	# PSMs	Master Protein Accessions	# Missed Cleavages	Theo. MH+ [Da]	XCorr Sequest HT	Confidence Sequest HT	Percolator q-Value Sequest HT	Percolator PEP Sequest HT
	FALSE	High	KIQMSNLMNQAR		3.88406e-05	0	1	1	1	P36543	1	1433.74	3.61519	High	0	2.312e-05
	FALSE	High	IKVSNTLESR		0.000129289	0	1	2	2	P36543	1	1146.65	3.39964	High	0.0001942	0.0008456
	FALSE	High	ARDDLITDLLNEAKQR		2.19526e-09	0	1	1	3	P36543	2	1871	6.33832	High	0	8.068e-10
	FALSE	High	LDLIAQQMMPEVR		2.48851e-06	0	1	1	2	P36543	0	1543.8	3.81778	High	0	1.292e-06
	FALSE	High	LKIMEYYEKK		0.000106077	0	1	2	2	P36543	2	1344.72	3.56553	High	0	6.622e-05
	FALSE	High	ARDDLITDLLNEAK		2.16989e-06	0	1	1	3	P36543	1	1586.84	5.23042	High	0	1.115e-06
	FALSE	High	VSNTLESRLDLIAQQMMPEVR		9.57294e-06	0	1	1	1	P36543	1	2430.25	4.35776	High	0	5.291e-06
	FALSE	High	LKIMEYYEK		0.000921535	0.000234744	1	2	2	P36543	1	1216.63	2.98984	High	0.0001942	0.00064
	FALSE	High	DDLITDLLNEAK		0.000423828	0.000234744	1	1	1	P36543	0	1359.7	3.18736	High	0.0001942	0.0002832
	FALSE	High	IQMSNLMNQAR		0.000310218	0.000234744	1	1	1	P36543	0	1305.64	3.88515	High	0.0001942	0.0002035
	FALSE	High	IQMSNLMNQAR	1xOxidation [M3]	0.000649152	0.000234744	1	1	1	P36543	0	1321.64	2.84452	High	0.0001942	0.0004406
	FALSE	High	IQMSNLMNQAR	2xOxidation [M3; M7]	0.000540734	0.000234744	1	1	1	P36543	0	1337.63	2.56723	High	0.0001942	0.0003648
	FALSE	High	AEEEFNIEKGR		0.000241322	0.000234744	1	2	1	P36543	1	1321.64	3.02702	High	0.0001942	0.0001564
	FALSE	High	GALFGANANRK		0.00375086	0.000378888	1	1	1	P36543	1	1118.61	2.91176	High	0.0003121	0.002794
	FALSE	High	GALFGANANR		0.00165734	0.000378888	1	1	1	P36543	0	990.512	3.33971	High	0.0003121	0.001183
	FALSE	High	KQDFPLVK		0.00793342	0.000789931	1	1	1	P36543	1	974.567	2.61159	High	0.0006499	0.006106
	FALSE	High	VSNTLESR		0.0172974	0.00102354	1	2	1	P36543	0	905.469	2.60424	High	0.0008399	0.01392
	FALSE	High	GRLVQTQR		0.0325097	0.0018738	1	2	1	P36543	1	957.559	2.78629	High	0.001535	0.02709
	FALSE	High	IMEYYEK		0.0759842	0.00616336	1	2	1	P36543	0	975.449	2.07879	High	0.005321	0.06645
	FALSE	High	EKQIEQQKK		0.0823048	0.00647023	1	2	1	P36543	2	1158.65	2.28601	High	0.005563	0.0723
FALSE	Master Protein	P42166	Lamina-associated polypeptide 2, isoform alpha OS=Homo sapiens OX=9606 GN=TMPO PE=1 SV=2	42.7954	22	28	14	1	694	75.446	7.66	94.4821	22
	Checked	Confidence	Sequence	Modifications	Qvality PEP	Qvality q-value	# Protein Groups	# Proteins	# PSMs	Master Protein Accessions	# Missed Cleavages	Theo. MH+ [Da]	XCorr Sequest HT	Confidence Sequest HT	Percolator q-Value Sequest HT	Percolator PEP Sequest HT
	FALSE	High	SELVANNVTLPAGEQR		2.49781e-05	0	2	2	1	P42167; P42166	0	1697.88	3.60613	High	0	1.447e-05
	FALSE	High	VIEEEWQQVDR		0.000232312	0	1	1	1	P42166	0	1430.69	3.43067	High	0	0.00015
	FALSE	High	AMQADISQAAQILSSDPSR		2.8108e-06	0	1	1	1	P42166	0	1988.97	4.10831	High	0	1.466e-06
	FALSE	High	GPPDFSSDEEREPTPVLGSGAAAAGR		7.03486e-09	0	2	2	2	P42167; P42166	1	2570.21	5.2402	High	0	2.752e-09
	FALSE	High	SELVANNVTLPAGEQRK		1.04494e-06	0	2	2	1	P42167; P42166	1	1825.98	4.49155	High	0	5.183e-07
	FALSE	High	SSTPLPTISSSAENTR		7.7053e-05	0	2	2	2	P42167; P42166	0	1647.82	2.97303	High	0	4.741e-05
	FALSE	High	QSQHDKIDASELSFPFHESILK		6.72081e-09	0	1	1	2	P42166	1	2556.27	4.47319	High	0	2.607e-09
	FALSE	High	TYDAASYICEAAFDEVK	1xCarbamidomethyl [C9]	3.92953e-08	0	1	1	1	P42166	0	1952.86	5.43069	High	0	1.663e-08
	FALSE	High	LASTPFKGGTLFGGEVCK	1xCarbamidomethyl [C17]	2.83228e-06	0	1	1	1	P42166	1	1868.96	3.959	High	0	1.475e-06
[truncated: 8,128 more rows]

## Sheet: REVIGO
Gene ontology MM	FDR
GO:0044822 1.2603361181813503E-103
GO:0098641 1.3568904266256938E-40
GO:0003723 8.403769612299811E-37
GO:0005515 7.135533737392991E-35
GO:0000166 3.519907594737628E-14
GO:0005200 4.9159720140718E-11
GO:0003729 5.004826717447168E-10
GO:0003725 2.2103989203251646E-9
GO:0005525 1.4526395268937195E-8
GO:0003735 2.2785763434180883E-8
GO:0004004 5.5933947236845364E-8
GO:0003730 4.437158629295776E-7
GO:0051015 4.6704673492064985E-7
GO:0005198 6.434790082160574E-7
GO:0032403 9.691070111277475E-7
GO:0008143 1.2801650241329668E-6
GO:0005524 5.2491700948908625E-6
GO:0031625 6.063982389000314E-6
GO:0003697 1.914788780628418E-5
GO:0003676 2.334348214937457E-5
GO:0019904 2.334348214937457E-5
GO:0003724 4.028823522242519E-5
GO:0019899 4.963537591301143E-5
GO:0004386 5.1450157766612305E-5
GO:0044325 1.0336183515845924E-4
GO:0042802 5.8685114411795E-4
GO:0019901 8.504135974754125E-4
GO:0051020 0.0013369239585657568
GO:0044183 0.0013369239585657568
