# Supplementary material for: VE-Cadherin modulates β-catenin/TCF-4 to enhance Vasculogenic Mimicry
Source: Cell Death Dis. 2023 Feb 17;14(2):135. doi: 10.1038/s41419-023-05666-7 (PMC9935922; doi:10.1038/s41419-023-05666-7)
Supplement: Supplementary file 6 — Table S2 [file 41419_2023_5666_MOESM6_ESM.xlsx]

## Sheet: Proteins
Checked	Master	Accession	Description	Coverage	# Peptides	# PSMs	# Unique Peptides	# Protein Groups	# AAs	MW [kDa]	calc. pI	Score Sequest HT	# Peptides Sequest HT
FALSE	Master Protein	P35579	Myosin-9 OS=Homo sapiens OX=9606 GN=MYH9 PE=1 SV=4	59.6429	132	182	119	1	1960	226.392	5.6	583.566	132
	Checked	Confidence	Sequence	Modifications	Qvality PEP	Qvality q-value	# Protein Groups	# Proteins	# PSMs	Master Protein Accessions	# Missed Cleavages	Theo. MH+ [Da]	XCorr Sequest HT	Confidence Sequest HT	Percolator q-Value Sequest HT	Percolator PEP Sequest HT
	FALSE	High	FLSNGHVTIPGQQDKDMFQETMEAMR		7.00907e-07	0	1	1	1	P35579	1	3010.39	5.23984	High	0	2.872e-07
	FALSE	High	SMMQDREDQSILCTGESGAGKTENTK	1xCarbamidomethyl [C13]	1.55836e-08	0	1	1	1	P35579	2	2873.27	5.63037	High	0	5.078e-09
	FALSE	High	KTLEEEAKTHEAQIQEMR		7.58624e-06	0	1	1	1	P35579	2	2171.08	3.94527	High	0	3.592e-06
	FALSE	High	IAQLEEELEEEQGNTELINDRLKK		0.00010984	0	1	1	2	P35579	2	2841.45	3.65134	High	0	6.126e-05
	FALSE	High	LKDVLLQVDDERR		4.58792e-05	0	1	1	2	P35579	2	1598.89	3.61338	High	0.0001285	0.0006898
	FALSE	High	KVEAQLQELQVK		8.64106e-06	0	1	1	1	P35579	1	1412.81	4.71423	High	0	4.112e-06
	FALSE	High	VEDMAELTCLNEASVLHNLKER	1xCarbamidomethyl [C9]	1.15304e-06	0	1	1	1	P35579	1	2571.25	3.9027	High	0	4.869e-07
	FALSE	High	IMGIPEEEQMGLLR		1.36464e-06	0	1	1	1	P35579	0	1615.82	3.16392	High	0	5.828e-07
	FALSE	High	KKVEAQLQELQVK		4.50674e-06	0	1	1	2	P35579	2	1540.91	4.79502	High	0	2.456e-06
	FALSE	High	QLEEAEEEAQRANASR		0.000901954	0	1	1	1	P35579	1	1830.86	2.67003	High	0	0.000569
	FALSE	High	TVGQLYKEQLAK		2.83195e-05	0	1	1	1	P35579	1	1377.77	3.93873	High	0	1.446e-05
	FALSE	High	YKASITALEAK		0.000208987	0	1	1	2	P35579	1	1194.67	3.73943	High	0	0.0001203
	FALSE	High	MQQNIQELEEQLEEEESARQK		7.82222e-06	0	1	1	1	P35579	1	2589.21	4.79522	High	0	3.695e-06
	FALSE	High	LDPHLVLDQLR		0.000841916	0	2	2	1	P35580; P35579	0	1318.75	2.49816	High	0	0.0005275
	FALSE	High	EQADFAIEALAK		0.000362701	0	1	2	2	P35579	0	1305.67	3.00635	High	0	0.0002158
	FALSE	High	VSHLLGINVTDFTR		8.00402e-06	0	1	1	1	P35579	0	1571.85	3.89925	High	0	3.795e-06
	FALSE	High	KANLQIDQINTDLNLER		2.83922e-07	0	1	1	1	P35579	1	1998.06	5.16868	High	0	1.107e-07
	FALSE	High	KVIQYLAYVASSHK		8.31644e-06	0	1	1	1	P35579	1	1606.9	3.49011	High	0	3.943e-06
	FALSE	High	VEAQLQELQVK		9.28098e-05	0	1	1	1	P35579	0	1284.72	3.88114	High	0	5.099e-05
	FALSE	High	VIQYLAYVASSHK		5.45772e-06	0	1	1	2	P35579	0	1478.8	4.16833	High	0	2.524e-06
	FALSE	High	VDYKADEWLMK		1.5824e-05	0	2	2	1	P35580; P35579	1	1397.68	2.77241	High	0	7.853e-06
	FALSE	High	KFDQLLAEEKTISAK		6.0137e-07	0	1	1	1	P35579	2	1720.95	4.30136	High	0	2.443e-07
	FALSE	High	TEMEDLMSSKDDVGKSVHELEK		5.96782e-07	0	1	1	1	P35579	2	2507.16	4.59966	High	0	2.421e-07
	FALSE	High	HSQAVEELAEQLEQTKR		6.49239e-10	0	1	1	2	P35579	1	1996.01	6.24516	High	0	1.752e-10
	FALSE	High	IAQLEEQLDNETKER		8.70749e-06	0	1	1	2	P35579	1	1815.91	4.64979	High	0	4.143e-06
	FALSE	High	TLEEEAKTHEAQIQEMR		9.89299e-07	0	1	1	2	P35579	1	2042.98	4.28571	High	0	4.141e-07
	FALSE	High	MEDSVGCLETAEEVKR	1xCarbamidomethyl [C7]	0.000269067	0	1	1	1	P35579	1	1852.84	2.8808	High	0	0.0001581
	FALSE	High	QAQQERDELADEIANSSGK		9.40053e-06	0	1	1	2	P35579	1	2088.98	4.63867	High	0	4.491e-06
	FALSE	High	LKKLEEEQIILEDQNCK	1xCarbamidomethyl [C16]	3.37745e-08	0	1	1	1	P35579	2	2130.11	5.40937	High	0	1.151e-08
	FALSE	High	ELEDATETADAMNR		1.45456e-05	0	1	1	1	P35579	0	1565.67	3.68969	High	0	7.186e-06
	FALSE	High	IAEFTTNLTEEEEKSK		1.19805e-06	0	1	1	2	P35579	1	1868.91	3.97483	High	0	5.087e-07
	FALSE	High	TEMEDLMSSKDDVGK		0.000548404	0	1	1	1	P35579	1	1684.74	2.95776	High	0	0.0003344
	FALSE	High	QEEEMMAKEEELVKVR		9.001e-05	0	1	1	1	P35579	2	1977.96	2.97505	High	0	4.959e-05
	FALSE	High	QEEEMMAKEEELVK		0.000397604	0	1	1	2	P35579	1	1722.79	3.44444	High	0	0.0002379
	FALSE	High	QKHSQAVEELAEQLEQTKR		0.000320881	0	1	1	2	P35579	2	2252.16	3.48789	High	0	0.0001897
	FALSE	High	ALEEAMEQKAELERLNK		0.000155031	0	1	1	1	P35579	2	2002.03	3.5891	High	0	8.798e-05
	FALSE	High	ALELDSNLYR		0.000739194	0	1	1	1	P35579	0	1193.62	3.29256	High	0	0.0004609
	FALSE	High	QAQQERDELADEIANSSGKGALALEEK		1.18588e-07	0	1	1	1	P35579	2	2900.42	5.24411	High	0	4.384e-08
	FALSE	High	KLEEEQIILEDQNCK	1xCarbamidomethyl [C14]	1.32347e-06	0	1	1	1	P35579	1	1888.93	4.35348	High	0	5.627e-07
	FALSE	High	SMMQDREDQSILCTGESGAGK	1xCarbamidomethyl [C13]	1.12111e-05	0	1	1	2	P35579	1	2300	4.16528	High	0	5.411e-06
	FALSE	High	SMEAEMIQLQEELAAAER	1xOxidation [M2]	0.00016232	0	1	1	2	P35579	0	2064.96	2.92976	High	0	0.0001978
	FALSE	High	SMEAEMIQLQEELAAAER		1.18588e-07	0	1	1	2	P35579	0	2048.96	4.87518	High	0	4.371e-08
	FALSE	High	VRTELADKVTK		4.24969e-05	0	1	1	2	P35579	2	1259.73	4.37248	High	0	2.228e-05
	FALSE	High	NLPIYSEEIVEMYK		1.84431e-05	0	1	1	1	P35579	0	1727.86	2.88269	High	0	9.18e-06
	FALSE	High	LQQELDDLLVDLDHQR		1.1069e-07	0	1	1	2	P35579	0	1949.99	3.88276	High	0	4.065e-08
	FALSE	High	LQVELDNVTGLLSQSDSK		5.42996e-08	0	1	1	2	P35579	0	1946.01	6.11655	High	0	1.909e-08
	FALSE	High	IIGLDQVAGMSETALPGAFK		1.61919e-08	0	1	1	2	P35579	0	2018.06	5.72869	High	0	5.288e-09
	FALSE	High	HEEKVAAYDKLEK		0.000113257	0	1	1	1	P35579	2	1559.81	3.29277	High	0	6.321e-05
	FALSE	High	YLYVDKNFINNPLAQADWAAK		0.000196568	0	1	1	1	P35579	1	2454.25	3.9351	High	0	0.0001131
	FALSE	High	NAEQYKDQADKASTR		1.55438e-06	0	1	1	2	P35579	2	1724.82	4.26336	High	0	6.684e-07
	FALSE	High	DFSALESQLQDTQELLQEENRQK		2.96516e-08	0	1	1	2	P35579	1	2749.33	5.36913	High	0	1.005e-08
	FALSE	High	VISGVLQLGNIVFK		2.67731e-06	0	1	1	2	P35579	0	1486.9	3.45249	High	0	1.189e-06
	FALSE	High	QLLQANPILEAFGNAK		2.32662e-07	0	1	3	3	P35579	0	1726.95	4.6424	High	0	8.914e-08
	FALSE	High	NTDQASMPDNTAAQK	1xOxidation [M7]	4.6351e-07	0	1	2	1	P35579	0	1607.7	3.73032	High	0	1.856e-07
	FALSE	High	NTDQASMPDNTAAQK		7.00907e-07	0	1	2	1	P35579	0	1591.7	4.07817	High	0	2.865e-07
	FALSE	High	DVDRIIGLDQVAGMSETALPGAFK		8.97836e-06	0	1	1	1	P35579	1	2503.29	3.52136	High	0	4.282e-06
	FALSE	High	VEEEEERCQHLQAEK	1xCarbamidomethyl [C8]	0.000624626	0	1	1	2	P35579	1	1913.87	2.37447	High	0	0.0003852
	FALSE	High	LKSMEAEMIQLQEELAAAER		7.31996e-08	0	1	1	1	P35579	1	2290.14	4.91264	High	0	2.612e-08
	FALSE	High	DFSALESQLQDTQELLQEENR		1.63162e-05	0	1	1	1	P35579	0	2493.17	3.42092	High	0	8.059e-06
	FALSE	High	ANLQIDQINTDLNLER		3.4914e-07	0	1	1	2	P35579	0	1869.97	4.74024	High	0	1.375e-07
	FALSE	High	MQQNIQELEEQLEEEESAR		7.28266e-07	0	1	1	2	P35579	0	2333.06	5.31628	High	0	3.005e-07
	FALSE	High	IAQLEEELEEEQGNTELINDR		3.16865e-09	0	1	1	2	P35579	0	2472.17	6.25225	High	0	9.431e-10
	FALSE	High	QLEEAEEEAQRANASRR		9.35233e-05	0	1	1	1	P35579	2	1986.96	2.95129	High	0	5.15e-05
	FALSE	High	ALEEAMEQKAELER		1.05449e-05	0	1	1	2	P35579	1	1646.81	4.09835	High	0	5.104e-06
	FALSE	High	ALEEAMEQKAELER	1xOxidation [M6]	0.00086809	0	1	1	1	P35579	1	1662.8	2.68948	High	0	0.0005459
	FALSE	High	QIATLHAQVADMKK		0.000241715	0	1	1	1	P35579	1	1553.85	1.6411	High	0	0.0001403
	FALSE	High	AKQTLENERGELANEVK		0.000756364	0	1	1	1	P35579	2	1929	3.13652	High	0	0.0004735
	FALSE	High	IAQLEEELEEEQGNTELINDRLK		4.26063e-07	0	1	1	2	P35579	1	2713.35	5.34235	High	0	1.695e-07
	FALSE	High	LKNKHEAMITDLEER		4.14268e-09	0	1	1	2	P35579	2	1826.94	4.8207	High	0	1.254e-09
	FALSE	High	RQLEEAEEEAQRANASR		0.000138208	0	1	1	1	P35579	2	1986.96	4.15504	High	0	7.79e-05
	FALSE	High	LLEDRIAEFTTNLTEEEEKSK		0.000138208	0	1	1	2	P35579	2	2495.25	3.47786	High	0	7.77e-05
	FALSE	High	LTEMETLQSQLMAEK		3.50031e-06	0	1	1	1	P35579	0	1751.86	3.36492	High	0	1.585e-06
	FALSE	High	SGFEPASLKEEVGEEAIVELVENGKK		0.000354465	0	1	1	1	P35579	2	2788.43	2.28749	High	0	0.0002118
	FALSE	High	QLEEAEEEAQR		0.000251149	0	1	1	1	P35579	0	1331.61	2.60724	High	0	0.0001461
	FALSE	High	LTKDFSALESQLQDTQELLQEENRQK		0.00010984	0	1	1	2	P35579	2	3091.55	4.18819	High	0	6.125e-05
	FALSE	High	ASREEILAQAKENEK		1.277e-05	0	1	1	2	P35579	2	1715.89	4.85969	High	0	0.0001001
	FALSE	High	ELEDATETADAMNREVSSLK		0.00323564	0.000155099	1	1	2	P35579	1	2209.03	2.81183	High	0.0001285	0.002195
	FALSE	High	MQQNIQELEEQLEEEESAR	1xOxidation [M1]	0.0029747	0.000155099	1	1	1	P35579	0	2349.05	2.20434	High	0.0001285	0.002014
	FALSE	High	SGFEPASLKEEVGEEAIVELVENGK		0.00156477	0.000155099	1	1	1	P35579	1	2660.33	3.69882	High	0.0001285	0.001024
	FALSE	High	TELADKVTK		0.00397712	0.000155099	1	1	1	P35579	1	1004.56	2.59825	High	0.0001285	0.002739
	FALSE	High	QKKFDQLLAEEK		0.0019684	0.000155099	2	2	1	P35580; P35579	2	1476.81	3.01556	High	0.0001285	0.001298
	FALSE	High	VLLQGKGDSEHKR		0.00243843	0.000155099	1	1	1	P35579	2	1466.81	2.84449	High	0.0001285	0.001633
	FALSE	High	KLEEEQIILEDQNCKLAK	1xCarbamidomethyl [C14]	0.00397712	0.000155099	1	1	1	P35579	2	2201.15	2.33745	High	0.0001285	0.002741
	FALSE	High	QIATLHAQVADMK		0.0049255	0.000155099	1	1	1	P35579	0	1425.75	2.92091	High	0.0001285	0.003437
	FALSE	High	VKVNKDDIQK		0.00150605	0.000155099	1	1	2	P35579	2	1186.68	2.97094	High	0.0001285	0.0009778
	FALSE	High	CNGVLEGIR	1xCarbamidomethyl [C1]	0.00101944	0.000155099	2	13	1	P35580; P35579	0	1017.51	2.94103	High	0.0001285	0.0006485
	FALSE	High	ASITALEAK		0.00496325	0.000155099	1	1	1	P35579	0	903.515	3.19451	High	0.0001285	0.003467
	FALSE	High	QTLENERGELANEVK		0.00222462	0.000155099	1	1	1	P35579	1	1729.87	3.43781	High	0.0001285	0.00148
	FALSE	High	KFDQLLAEEK		0.00162578	0.000155099	2	4	1	P35580; P35579	1	1220.65	3.11876	High	0.0001285	0.001064
	FALSE	High	ASREEILAQAK		0.00452864	0.000155099	1	1	1	P35579	1	1215.67	3.25082	High	0.0001285	0.00315
	FALSE	High	KAGKLDPHLVLDQLR		0.00351943	0.000155099	1	1	1	P35579	2	1703	3.13173	High	0.0001285	0.002411
	FALSE	High	VMQEQGTHPK		0.00130229	0.000155099	1	1	1	P35579	0	1154.56	2.8393	High	0.0001285	0.0008376
	FALSE	High	EEILAQAKENEK		0.00151761	0.000155099	1	1	1	P35579	1	1401.72	2.42366	High	0.0001285	0.0009873
	FALSE	High	QRYEILTPNSIPK		0.00336169	0.000155099	1	1	2	P35579	1	1558.86	3.19524	High	0.0001285	0.002294
	FALSE	High	ADFCIIHYAGK	1xCarbamidomethyl [C4]	0.00100396	0.000155099	2	2	2	P35580; P35579	0	1294.62	3.22498	High	0.0001285	0.0006374
	FALSE	High	DLEAHIDSANK		0.00172838	0.000155099	1	1	1	P35579	0	1212.59	3.18518	High	0.0001285	0.001138
	FALSE	High	GALALEEKR		0.00292956	0.000155099	1	1	1	P35579	1	986.563	2.8265	High	0.0001285	0.001978
	FALSE	High	LKQVEDEKNSFR		0.000973693	0.000155099	1	1	1	P35579	2	1492.78	2.48374	High	0.0001285	0.0006167
	FALSE	High	SKKDQGELER		0.00219086	0.000155099	1	1	2	P35579	2	1189.62	3.25917	High	0.0001285	0.001582
	FALSE	High	RGDLPFVVPR		0.00336169	0.000155099	1	1	1	P35579	1	1155.66	3.29842	High	0.0001285	0.002292
	FALSE	High	VMQEQGTHPK	1xOxidation [M2]	0.00628812	0.000298952	1	1	1	P35579	0	1170.56	2.24597	High	0.0002475	0.004469
	FALSE	High	DLEAHIDSANKNRDEAIK		0.00600676	0.000298952	1	1	1	P35579	2	2039.02	3.36669	High	0.0002475	0.004232
	FALSE	High	EDQSILCTGESGAGKTENTKK	1xCarbamidomethyl [C7]	0.00648294	0.000445128	2	4	1	P35580; P35579	2	2253.07	2.38169	High	0.0003687	0.004596
	FALSE	High	EKQLAAENR		0.00726858	0.000580349	1	1	1	P35579	1	1058.56	2.64548	High	0.0004802	0.005215
	FALSE	High	GDLPFVVPR		0.00668378	0.000580349	1	1	1	P35579	0	999.562	2.77697	High	0.0004802	0.004763
	FALSE	High	YEILTPNSIPK		0.00689081	0.000580349	1	1	1	P35579	0	1274.7	3.20916	High	0.0004802	0.004925
	FALSE	High	VKLQEMEGTVK		0.0106372	0.000674303	1	1	2	P35579	1	1261.68	2.18853	High	0.0005599	0.00782
	FALSE	High	DLEGLSQR		0.00749363	0.000674303	1	1	1	P35579	0	917.469	2.88721	High	0.0005599	0.005364
	FALSE	High	RQAQQERDELADEIANSSGK		0.00899715	0.000674303	1	1	1	P35579	2	2245.08	3.51609	High	0.0005599	0.006527
	FALSE	High	QGFPNRVVFQEFR		0.0103184	0.000674303	1	1	1	P35579	1	1623.84	2.47264	High	0.0005599	0.007534
	FALSE	High	AGKLDPHLVLDQLR		0.0101625	0.000674303	2	2	2	P35580; P35579	1	1574.9	2.35153	High	0.007489	0.1117
	FALSE	High	VNKDDIQK		0.00985783	0.000674303	1	1	1	P35579	1	959.516	2.50259	High	0.0005599	0.007201
	FALSE	High	TVKNDNSSR		0.0109658	0.000674303	2	4	1	P35580; P35579	1	1020.51	2.10925	High	0.0005599	0.008018
	FALSE	High	CIIPNHEKK	1xCarbamidomethyl [C1]	0.0113045	0.000674303	1	1	2	P35579	1	1138.6	2.36222	High	0.0005599	0.008289
	FALSE	High	CIIPNHEK	1xCarbamidomethyl [C1]	0.0117425	0.000933896	2	3	1	P35580; P35579	0	1010.51	2.49587	High	0.0007746	0.008656
	FALSE	High	KMQQNIQELEEQLEEEESARQK		0.0131601	0.00103367	1	1	1	P35579	2	2717.3	2.39676	High	0.0008573	0.009728
	FALSE	High	EMEAELEDERKQR		0.0133615	0.00103367	1	1	2	P35579	2	1662.78	3.02994	High	0.001085	0.0182
	FALSE	High	FDQLLAEEK		0.0201175	0.00130784	2	4	1	P35580; P35579	0	1092.56	2.24642	High	0.001085	0.01532
	FALSE	High	QACVLMIK	1xCarbamidomethyl [C3]	0.0297695	0.00139343	1	1	1	P35579	0	962.516	1.8169	High	0.001156	0.02331
	FALSE	High	GALALEEK		0.0304476	0.00139343	1	1	1	P35579	0	830.462	2.56464	High	0.001156	0.02383
	FALSE	High	SHAQKNENAR		0.0320889	0.00149882	1	1	1	P35579	1	1154.57	1.78014	High	0.001328	0.02521
	FALSE	High	VLLQGKGDSEHK		0.0318492	0.00149882	1	1	1	P35579	1	1310.71	2.40077	High	0.001244	0.02503
	FALSE	High	LQKDLEGLSQRHEEK		0.0448901	0.00207637	1	1	1	P35579	2	1809.95	1.68691	High	0.001814	0.03596
	FALSE	High	VRTELADK		0.0465854	0.00238224	1	1	1	P35579	1	931.521	2.29859	High	0.00198	0.0375
	FALSE	High	DLQGRDEQSEEK		0.0476319	0.00238224	1	1	1	P35579	1	1433.65	2.46181	High	0.00198	0.0383
	FALSE	High	FLSNGHVTIPGQQDKDMFQETMEAMR	1xOxidation [M17]	0.050534	0.00246654	1	1	1	P35579	1	3026.38	3.66132	High	0.002052	0.04076
	FALSE	High	DLEGLSQRHEEK		0.0509084	0.00246654	1	1	1	P35579	1	1440.71	1.55776	High	0.002052	0.04104
	FALSE	High	DRAEAEAR		0.0520477	0.00256714	2	3	1	P35580; P35579	1	917.444	1.97928	High	0.002134	0.04221
	FALSE	High	ELESQISELQEDLESERASR		0.0568527	0.00274759	1	1	1	P35579	1	2348.12	2.70817	High	0.002286	0.04645
	FALSE	High	VKPLLQVSR		0.064856	0.00341763	1	1	1	P35579	0	1039.66	1.27195	High	0.002933	0.05312
	FALSE	High	TDLLLEPYNKYR		0.0841282	0.00510604	1	1	1	P35579	1	1524.81	2.56191	High	0.004396	0.07062
	FALSE	High	NTNPNFVR		0.0929563	0.00592915	2	2	1	P35580; P35579	0	961.485	1.7593	High	0.005176	0.07812
	FALSE	High	VVFQEFR		0.0963083	0.00619443	1	1	1	P35579	0	924.494	1.97117	High	0.005315	0.08115
	FALSE	High	KLVWVPSDK		0.102618	0.00701923	1	1	1	P35579	1	1071.62	2.02774	High	0.006073	0.08727
	FALSE	High	VKLQEMEGTVK	1xOxidation [M6]	0.10554	0.00747737	1	1	1	P35579	1	1277.68	1.91808	High	0.00646	0.0896
	FALSE	High	EQEVNILKK		0.127274	0.00854517	1	1	1	P35579	1	1100.63	2.39405	High	0.00734	0.1096
	FALSE	High	QSACNLEK	1xCarbamidomethyl [C4]	0.128149	0.00854517	1	1	1	P35579	0	949.441	1.92207	High	0.00734	0.11
	FALSE	High	LVWVPSDK		0.130807	0.00881207	1	1	1	P35579	0	943.525	2.06894	High	0.007715	0.1131
	FALSE	High	IAEFTTNLTEEEEKSKSLAK		0.137194	0.00951452	1	1	1	P35579	2	2268.16	2.14704	High	0.008301	0.1187
FALSE	Master Protein	P63261	Actin, cytoplasmic 2 OS=Homo sapiens OX=9606 GN=ACTG1 PE=1 SV=1	79.7333	37	162	20	1	375	41.766	5.48	565.047	37
	Checked	Confidence	Sequence	Modifications	Qvality PEP	Qvality q-value	# Protein Groups	# Proteins	# PSMs	Master Protein Accessions	# Missed Cleavages	Theo. MH+ [Da]	XCorr Sequest HT	Confidence Sequest HT	Percolator q-Value Sequest HT	Percolator PEP Sequest HT
	FALSE	High	EITALAPSTMK	1xOxidation [M10]	0.000706012	0	2	6	3	P68032; P63261	0	1177.61	2.69834	High	0	0.0004399
	FALSE	High	VAPEEHPVLLTEAPLNPKANREK		5.06819e-05	0	1	2	1	P63261	2	2552.38	3.06255	High	0	2.679e-05
	FALSE	High	KDLYANTVLSGGTTMYPGIADR		1.60685e-11	0	1	2	2	P63261	1	2343.16	6.96472	High	0	3.483e-12
	FALSE	High	IWHHTFYNELR		4.69455e-05	0	2	9	2	P68032; P63261	0	1515.75	4.12658	High	0	2.483e-05
	FALSE	High	KDLYANTVLSGGTTMYPGIADR	1xOxidation [M15]	9.16372e-10	0	1	2	2	P63261	1	2359.16	5.63613	High	0	2.515e-10
	FALSE	High	QEYDESGPSIVHR		1.09565e-05	0	1	7	2	P63261	0	1516.7	3.13383	High	0	5.308e-06
	FALSE	High	LDLAGRDLTDYLMK		5.84716e-06	0	2	7	5	P68032; P63261	1	1623.84	3.57741	High	0	7.189e-06
	FALSE	High	LDLAGRDLTDYLMK	1xOxidation [M13]	2.23348e-05	0	2	7	5	P68032; P63261	1	1639.84	3.40377	High	0	4.762e-05
	FALSE	High	CDVDIRKDLYANTVLSGGTTMYPGIADR	1xOxidation [M21]; 1xCarbamidomethyl [C1]	4.40438e-06	0	1	2	2	P63261	2	3117.5	5.57543	High	0	2.012e-06
	FALSE	High	CDVDIRKDLYANTVLSGGTTMYPGIADR	1xCarbamidomethyl [C1]	1.70836e-08	0	1	2	2	P63261	2	3101.5	6.501	High	0	5.63e-09
	FALSE	High	SYELPDGQVITIGNER		2.20518e-07	0	2	10	8	P68032; P63261	0	1790.89	4.84318	High	0	8.44e-08
	FALSE	High	VAPEEHPVLLTEAPLNPK		2.17166e-07	0	1	2	6	P63261	0	1954.06	4.21417	High	0	8.287e-08
	FALSE	High	VAPEEHPVLLTEAPLNPKANR		8.97836e-06	0	1	2	1	P63261	1	2295.25	3.6011	High	0	4.285e-06
	FALSE	High	MQKEITALAPSTMKIK		8.5312e-05	0	2	6	1	P68032; P63261	2	1789.99	3.80622	High	0	4.652e-05
	FALSE	High	ILTERGYSFTTTAER		0.000176586	0	1	2	2	P63261	1	1744.89	3.60996	High	0	0.0001012
	FALSE	High	DIKEKLCYVALDFEQEMATAASSSSLEK	1xOxidation [M17]; 1xCarbamidomethyl [C7]	8.33744e-05	0	1	3	1	P63261	2	3179.51	3.92847	High	0	4.573e-05
	FALSE	High	HQGVMVGMGQKDSYVGDEAQSKR		2.68419e-11	0	2	6	3	P68032; P63261	2	2507.18	6.47765	High	0	6.005e-12
	FALSE	High	HQGVMVGMGQKDSYVGDEAQSKR	1xOxidation [M]	8.0246e-11	0	2	6	4	P68032; P63261	2	2523.17	5.87591	High	0	1.905e-11
	FALSE	High	HQGVMVGMGQKDSYVGDEAQSKR	2xOxidation [M5; M8]	3.10453e-05	0	2	6	1	P68032; P63261	2	2539.17	3.62049	High	0	1.593e-05
	FALSE	High	EKLCYVALDFEQEMATAASSSSLEK	1xCarbamidomethyl [C4]	3.44711e-06	0	1	3	2	P63261	1	2807.31	5.02233	High	0	1.554e-06
	FALSE	High	HQGVMVGMGQK	1xOxidation [M]	0.000176586	0	2	7	8	P68032; P63261	0	1187.57	3.53237	High	0	0.0001013
	FALSE	High	DSYVGDEAQSKR		0.000596585	0	2	6	5	P68032; P63261	1	1354.62	3.30748	High	0	0.0003679
	FALSE	High	IKIIAPPERK		4.28236e-05	0	2	7	2	P68032; P63261	2	1164.75	2.84338	High	0	2.25e-05
	FALSE	High	FRCPEALFQPSFLGMESCGIHETTFNSIMK	1xOxidation [M]; 2xCarbamidomethyl [C3; C18]	3.17668e-05	0	1	2	3	P63261	1	3550.63	4.48971	High	0	0.0003882
	FALSE	High	FRCPEALFQPSFLGMESCGIHETTFNSIMK	2xCarbamidomethyl [C3; C18]	5.33381e-09	0	1	2	2	P63261	1	3534.63	7.13437	High	0	1.639e-09
	FALSE	High	MEEEIAALVIDNGSGMCK	1xAcetyl [N-Term]; 1xCarbamidomethyl [C17]	3.44711e-06	0	1	1	1	P63261	0	2008.9	4.14743	High	0	1.559e-06
	FALSE	High	MEEEIAALVIDNGSGMCK	1xAcetyl [N-Term]; 1xOxidation [M16]; 1xCarbamidomethyl [C17]	7.3197e-05	0	1	1	1	P63261	0	2024.9	2.91956	High	0	3.967e-05
	FALSE	High	MQKEITALAPSTMK		4.00744e-07	0	2	6	3	P68032; P63261	1	1548.81	4.67526	High	0	1.588e-07
	FALSE	High	MQKEITALAPSTMK	1xOxidation [M]	1.02007e-06	0	2	6	3	P68032; P63261	1	1564.81	3.81009	High	0	4.291e-07
	FALSE	High	TTGIVMDSGDGVTHTVPIYEGYALPHAILR	1xOxidation [M6]	6.86742e-09	0	1	2	7	P63261	0	3199.61	5.33504	High	0	8.063e-09
	FALSE	High	TTGIVMDSGDGVTHTVPIYEGYALPHAILR		1.83028e-11	0	1	2	7	P63261	0	3183.61	6.6241	High	0	3.979e-12
	FALSE	High	LCYVALDFEQEMATAASSSSLEK	1xOxidation [M12]; 1xCarbamidomethyl [C2]	5.33381e-09	0	1	3	6	P63261	0	2566.17	6.28418	High	0	1.636e-09
	FALSE	High	LCYVALDFEQEMATAASSSSLEK	1xCarbamidomethyl [C2]	2.04262e-10	0	1	3	8	P63261	0	2550.17	6.62907	High	0	5.131e-11
	FALSE	High	HQGVMVGMGQKDSYVGDEAQSK		1.56234e-07	0	2	6	2	P68032; P63261	1	2351.08	4.80623	High	0	5.875e-08
	FALSE	High	HQGVMVGMGQKDSYVGDEAQSK	1xOxidation [M]	1.64838e-07	0	2	6	2	P68032; P63261	1	2367.07	4.61586	High	0	6.183e-08
	FALSE	High	HQGVMVGMGQKDSYVGDEAQSK	2xOxidation [M5; M8]	0.000376856	0	2	6	1	P68032; P63261	1	2383.07	2.45526	High	0	0.0002259
	FALSE	High	DLYANTVLSGGTTMYPGIADR	1xOxidation [M14]	2.8465e-09	0	1	2	5	P63261	0	2231.06	5.46743	High	0	8.361e-10
	FALSE	High	DLYANTVLSGGTTMYPGIADR		1.72591e-10	0	1	2	4	P63261	0	2215.07	7.23044	High	0	4.312e-11
	FALSE	High	QEYDESGPSIVHRK		7.66388e-05	0	1	7	2	P63261	1	1644.8	3.28243	High	0	0.0004651
	FALSE	High	CPEALFQPSFLGMESCGIHETTFNSIMK	1xOxidation [M]; 2xCarbamidomethyl [C1; C16]	2.64333e-05	0	1	2	4	P63261	0	3247.46	4.0308	High	0	1.343e-05
	FALSE	High	HQGVMVGMGQK		0.00115223	0.000155099	2	7	3	P68032; P63261	0	1171.57	3.32265	High	0.0001285	0.001951
	FALSE	High	AVFPSIVGRPR		0.00286314	0.000155099	2	9	2	P68032; P63261	0	1198.71	2.88688	High	0.0001285	0.00194
	FALSE	High	GYSFTTTAER		0.00281969	0.000155099	1	2	2	P63261	0	1132.53	2.68724	High	0.0001285	0.001903
	FALSE	High	GYSFTTTAEREIVR		0.00377	0.000155099	1	2	2	P63261	1	1629.82	2.65304	High	0.0001285	0.002582
	FALSE	High	DSYVGDEAQSK		0.00290725	0.000155099	2	6	1	P68032; P63261	0	1198.52	3.18116	High	0.0001285	0.001975
	FALSE	High	AGFAGDDAPR		0.00515639	0.000298952	2	10	3	P68032; P63261	0	976.448	2.99239	High	0.001034	0.01204
	FALSE	High	DLTDYLMK		0.00515639	0.000298952	2	7	2	P68032; P63261	0	998.486	2.32234	High	0.001328	0.02615
	FALSE	High	AGFAGDDAPRAVFPSIVGRPR		0.0129617	0.00103367	2	9	1	P68032; P63261	1	2156.14	3.27565	High	0.0008573	0.009587
	FALSE	High	EKLCYVALDFEQEMATAASSSSLEK	1xOxidation [M14]; 1xCarbamidomethyl [C4]	0.0156697	0.00124905	1	3	1	P63261	1	2823.31	1.97655	High	0.001034	0.01172
	FALSE	High	CPEALFQPSFLGMESCGIHETTFNSIMK	2xOxidation [M13; M27]; 2xCarbamidomethyl [C1; C16]	0.0212104	0.00130784	1	2	1	P63261	0	3263.45	3.19936	High	0.001085	0.01616
	FALSE	High	EITALAPSTMKIK		0.0246655	0.00130784	2	6	1	P68032; P63261	1	1402.8	3.51974	High	0.001085	0.01898
	FALSE	High	CPEALFQPSFLGMESCGIHETTFNSIMK	2xCarbamidomethyl [C1; C16]	0.0297695	0.00139343	1	2	2	P63261	0	3231.46	3.14782	High	0.003865	0.06511
	FALSE	High	CDVDIRK	1xCarbamidomethyl [C1]	0.0351055	0.00166435	1	3	1	P63261	1	905.451	2.40653	High	0.001386	0.02761
	FALSE	High	HQGVMVGMGQK	2xOxidation [M5; M8]	0.0351055	0.00166435	2	7	1	P68032; P63261	0	1203.56	1.83104	High	0.001386	0.02775
	FALSE	High	EITALAPSTMK		0.0532113	0.00264867	2	6	1	P68032; P63261	0	1161.62	2.28133	High	0.002202	0.04313
	FALSE	High	EITALAPSTMKIK	1xOxidation [M10]	0.064856	0.00341763	2	6	1	P68032; P63261	1	1418.79	3.28434	High	0.002933	0.05324
	FALSE	High	FRCPEALFQPSFLGMESCGIHETTFNSIMK	2xOxidation [M15; M29]; 2xCarbamidomethyl [C3; C18]	0.0677517	0.00380706	1	2	1	P63261	1	3566.62	1.91266	High	0.003258	0.05604
	FALSE	High	DLTDYLMK	1xOxidation [M7]	0.0744461	0.00405479	2	7	3	P68032; P63261	0	1014.48	2.06529	High	0.004627	0.07439
	FALSE	High	GYSFTTTAEREIVRDIK		0.100475	0.00664316	1	2	1	P63261	2	1986.03	1.95465	High	0.005769	0.08506
	FALSE	High	MQKEITALAPSTMK	2xOxidation [M1; M13]	0.10778	0.00792578	2	6	1	P68032; P63261	1	1580.8	2.34905	High	0.006755	0.09154
FALSE	Master Protein	Q15149	Plectin OS=Homo sapiens OX=9606 GN=PLEC PE=1 SV=3	35.5892	141	155	140	1	4684	531.466	5.96	461.135	141
	Checked	Confidence	Sequence	Modifications	Qvality PEP	Qvality q-value	# Protein Groups	# Proteins	# PSMs	Master Protein Accessions	# Missed Cleavages	Theo. MH+ [Da]	XCorr Sequest HT	Confidence Sequest HT	Percolator q-Value Sequest HT	Percolator PEP Sequest HT
	FALSE	High	QVQVALETAQR		0.000168656	0	1	1	1	Q15149	0	1242.68	3.317	High	0	9.613e-05
	FALSE	High	SSIAGLLLK		0.000523783	0	1	1	1	Q15149	0	901.572	3.3868	High	0	0.0003204
	FALSE	High	SQVEEELFSVR		0.000341151	0	1	1	1	Q15149	0	1322.66	3.5696	High	0	0.0002036
	FALSE	High	LLFNDVQTLK		0.000515824	0	1	1	1	Q15149	0	1190.68	3.36237	High	0	0.0003143
	FALSE	High	SQVMDEATALQLR		7.24554e-06	0	1	1	2	Q15149	0	1461.74	4.62666	High	0	3.426e-06
	FALSE	High	VLADPSDDTKGFFDPNTHENLTYR		9.001e-05	0	1	1	1	Q15149	1	2752.28	3.59519	High	0	4.946e-05
	FALSE	High	RKELEEVSPETPVVPATTQR		4.80365e-05	0	1	1	1	Q15149	2	2266.2	3.56948	High	0	2.534e-05
	FALSE	High	CITDPQTGLCLLPLKEK	2xCarbamidomethyl [C1; C10]	0.00010984	0	1	1	1	Q15149	1	1986.04	3.78365	High	0	6.083e-05
	FALSE	High	LGFHLPLEVAYQR		1.55836e-08	0	1	1	1	Q15149	0	1542.84	4.59725	High	0	5.082e-09
	FALSE	High	GLILKDHGIR		0.000722412	0	1	1	1	Q15149	1	1121.68	3.12501	High	0	0.0004479
	FALSE	High	LTAEDLFEAR		0.000239871	0	1	1	1	Q15149	0	1164.59	3.84302	High	0	0.0001392
	FALSE	High	AVTGYKDPYTGQQISLFQAMQK		6.18497e-08	0	1	1	1	Q15149	1	2474.24	4.76401	High	0	2.19e-08
	FALSE	High	CVEDPETGLCLLPLTDKAAK	2xCarbamidomethyl [C1; C10]	0.000196568	0	1	1	1	Q15149	1	2230.11	3.17922	High	0	0.000113
	FALSE	High	SMVEEGTGLR		0.000351761	0	1	1	1	Q15149	0	1078.52	3.16669	High	0	0.0002101
	FALSE	High	LRQLAEEDLAQQR		0.000653985	0	1	1	1	Q15149	1	1569.83	3.08015	High	0	0.0004057
	FALSE	High	AALAHSEEVTASQVAATK		9.30508e-07	0	1	1	2	Q15149	0	1783.92	4.94079	High	0	3.873e-07
	FALSE	High	CVEDPETGLR	1xCarbamidomethyl [C1]	0.000368298	0	1	1	1	Q15149	0	1175.54	2.61154	High	0	0.0002208
	FALSE	High	GYLNKDTHDQLSEPSEVR		6.7803e-08	0	1	1	2	Q15149	1	2088	4.22776	High	0	2.41e-08
	FALSE	High	AGEVERDLDKADSMIR		6.36107e-06	0	1	1	1	Q15149	2	1804.89	4.06488	High	0	2.991e-06
	FALSE	High	GRLPLLAVCDYK	1xCarbamidomethyl [C9]	0.000189185	0	1	1	1	Q15149	1	1404.77	3.23824	High	0	0.0001087
	FALSE	High	AYSDPSTGEPATYGELQQR		3.26718e-06	0	1	1	1	Q15149	0	2069.94	3.61235	High	0	1.473e-06
	FALSE	High	LSVYAALQR		0.000804127	0	1	1	1	Q15149	0	1020.58	3.11559	High	0	0.000502
	FALSE	High	NLVDNITGQR		0.00025896	0	1	1	1	Q15149	0	1129.6	3.3674	High	0	0.0001509
	FALSE	High	WQAVLAQTDVR		0.00014142	0	1	1	1	Q15149	0	1286.69	3.0215	High	0	7.983e-05
	FALSE	High	GYYSPYSVSGSGSTAGSR		8.97845e-09	0	1	1	1	Q15149	0	1782.79	4.36042	High	0	2.829e-09
	FALSE	High	SKGIYQSLEGAVQAGQLK		0.000150354	0	1	1	2	Q15149	1	1877.01	3.9431	High	0	8.535e-05
	FALSE	High	KQITMEELVR		0.000239871	0	1	1	1	Q15149	1	1246.68	3.24363	High	0	0.0001393
	FALSE	High	ARQEELYSELQAR		6.92015e-06	0	1	1	2	Q15149	1	1592.8	4.53183	High	0	3.249e-06
	FALSE	High	SSSVGSSSSYPISPAVSR		9.71737e-05	0	1	1	1	Q15149	0	1754.86	3.52994	High	0	5.349e-05
	FALSE	High	SLVPAAELLESR		0.00014142	0	1	1	1	Q15149	0	1284.72	3.0521	High	0	7.997e-05
	FALSE	High	SKEQAELEAAR		0.000316005	0	1	1	1	Q15149	1	1231.63	2.97705	High	0	0.0001873
	FALSE	High	DPYTGQSVSLFQALK		1.17383e-05	0	1	1	1	Q15149	0	1653.85	3.17887	High	0	5.716e-06
	FALSE	High	DLLPSDMAVALLEAQAGTGHIIDPATSAR		8.12755e-06	0	1	1	1	Q15149	0	2933.5	2.72714	High	0	3.867e-06
	FALSE	High	QLAEGTAQQR		0.000500268	0	1	1	1	Q15149	0	1101.56	2.8558	High	0	0.0003047
	FALSE	High	LKQSAEEQAQAR		9.64324e-05	0	1	1	1	Q15149	1	1358.7	2.91126	High	0	5.321e-05
	FALSE	High	QTNLENLDQAFSVAERDLGVTR		0.000895077	0	1	1	1	Q15149	1	2476.24	2.20802	High	0	0.0005651
	FALSE	High	LKAEATEAAR		0.000256985	0	1	1	1	Q15149	1	1059.58	2.97815	High	0	0.0001502
	FALSE	High	DPYSGSTISLFQAMQK		7.92274e-07	0	1	1	1	Q15149	0	1772.85	3.70075	High	0	3.267e-07
	FALSE	High	ESADPLGAWLQDAR		5.84716e-06	0	1	1	1	Q15149	0	1528.74	3.69676	High	0	2.732e-06
	FALSE	High	GFFDPNTHENLTYLQLLER		0.000182078	0	2	2	1	P58107; Q15149	0	2307.14	4.43817	High	0	0.0001044
	FALSE	High	AGTLSITEFADMLSGNAGGFR		1.99621e-07	0	1	1	1	Q15149	0	2115.02	4.83862	High	0	7.612e-08
	FALSE	High	QYINAIKDYELQLVTYK		4.73064e-05	0	1	1	1	Q15149	1	2102.12	4.40531	High	0	2.503e-05
	FALSE	High	CRPDQLTGLSLLPLSEK	1xCarbamidomethyl [C1]	3.25887e-07	0	1	1	2	Q15149	0	1927.03	4.29356	High	0	1.275e-07
	FALSE	High	QTNLENLDQAFSVAER		3.234e-07	0	1	1	2	Q15149	0	1834.89	5.09054	High	0	1.271e-07
	FALSE	High	VQSGSESVIQEYVDLR		6.83243e-08	0	1	1	1	Q15149	0	1808.9	5.62944	High	0	2.447e-08
	FALSE	High	SLAAEEEAAR		0.00060117	0	1	1	1	Q15149	0	1046.51	3.22977	High	0	0.0003687
	FALSE	High	LLEAAAQSTK		0.000168656	0	1	1	1	Q15149	0	1031.57	3.771	High	0	9.587e-05
	FALSE	High	APVPASELLASGVLSR		3.58166e-06	0	1	1	1	Q15149	0	1566.88	4.76871	High	0	1.626e-06
	FALSE	High	ATTAALLLEAQAATGFLVDPVR		0.000138208	0	1	1	1	Q15149	0	2228.23	3.93265	High	0	7.8e-05
	FALSE	High	AVTGYRDPYSGSTISLFQAMQK		1.02268e-05	0	1	1	1	Q15149	1	2420.19	3.75234	High	0	4.947e-06
	FALSE	High	RPELEDSTLR		0.000429242	0	1	1	1	Q15149	0	1215.63	2.75823	High	0	0.0002586
	FALSE	High	AVTGYRDPYTEQTISLFQAMK		2.99558e-07	0	1	1	1	Q15149	1	2419.2	4.8745	High	0	1.171e-07
	FALSE	High	FLEGTSCIAGVFVDATKER	1xCarbamidomethyl [C7]	0.000535952	0	1	1	1	Q15149	1	2100.04	2.74581	High	0	0.0003265
	FALSE	High	KGLVGPELHDR		0.000362701	0	1	1	2	Q15149	1	1220.67	3.44637	High	0	0.0002159
	FALSE	High	LQNVQIALDYLR		5.3884e-05	0	1	1	1	Q15149	0	1445.81	3.62467	High	0	2.877e-05
	FALSE	High	IISLETYNLLR		6.18479e-05	0	1	1	1	Q15149	0	1334.77	3.6303	High	0	3.309e-05
	FALSE	High	GLFDEEMNEILTDPSDDTK		0.000120412	0	1	1	1	Q15149	0	2168.95	3.88807	High	0	6.719e-05
	FALSE	High	GANVIAGVWLEEAGQK		1.5824e-05	0	1	1	1	Q15149	0	1641.86	3.86867	High	0	7.818e-06
	FALSE	High	AVTGYKDPYSGK		0.000727963	0	1	1	1	Q15149	1	1285.64	3.36042	High	0	0.0004545
	FALSE	High	AGTLSITEFADMLSGNAGGFR	1xOxidation [M12]	0.00113473	0.000155099	1	1	1	Q15149	0	2131.01	2.97681	High	0.0001285	0.0007252
	FALSE	High	RLTAEDLFEAR		0.00413199	0.000155099	1	1	1	Q15149	1	1320.69	3.19527	High	0.0001285	0.002851
	FALSE	High	GGELVYTDSEARDVFEK		0.00229373	0.000155099	1	1	1	Q15149	1	1914.91	3.01024	High	0.0001285	0.001531
	FALSE	High	YASGSSASLGGPESAVA		0.00135307	0.000155099	1	1	1	Q15149	0	1510.7	2.59032	High	0.0001285	0.0008761
	FALSE	High	RDDGTGQLLLPLSDAR		0.00236497	0.000155099	1	1	1	Q15149	1	1726.91	3.17344	High	0.0001285	0.001586
	FALSE	High	LLEAQACTGGIIDPSTGERFPVTDAVNK	1xCarbamidomethyl [C7]	0.00236497	0.000155099	1	1	1	Q15149	1	2959.48	3.90326	High	0.0001285	0.001578
	FALSE	High	SYVDPSTDERLSYTQLLR		0.00391681	0.000155099	1	1	1	Q15149	1	2143.07	2.61373	High	0.0001285	0.002688
	FALSE	High	DPYTGQSVSLFQALKK		0.00118804	0.000155099	1	1	2	Q15149	1	1781.94	3.0233	High	0.0001285	0.0007642
	FALSE	High	LSFSGLRAPVPASELLASGVLSR		0.00273477	0.000155099	1	1	1	Q15149	1	2327.31	3.6493	High	0.0001285	0.001845
	FALSE	High	EGLTSIEEVTKNLQK		0.00186578	0.000155099	1	1	1	Q15149	1	1688.91	2.67041	High	0.0001285	0.001226
	FALSE	High	LSYTQLLR		0.0030437	0.000155099	1	1	1	Q15149	0	993.573	2.70777	High	0.0001285	0.002068
	FALSE	High	DDGTGQLLLPLSDAR		0.00106734	0.000155099	1	1	1	Q15149	0	1570.81	3.40162	High	0.0001285	0.0006776
	FALSE	High	QTLSIYQALKK		0.00104312	0.000155099	1	1	2	Q15149	1	1292.76	3.06621	High	0.0001285	0.0006609
	FALSE	High	QQGLASYDYVR		0.00459834	0.000155099	1	1	1	Q15149	0	1299.63	1.9716	High	0.0001285	0.003189
	FALSE	High	CDNFTSSWR	1xCarbamidomethyl [C1]	0.00400763	0.000155099	1	1	1	Q15149	0	1172.48	2.351	High	0.0001285	0.002759
	FALSE	High	GCLDEETSR	1xCarbamidomethyl [C2]	0.0021576	0.000155099	1	1	1	Q15149	0	1066.45	2.76275	High	0.0001285	0.001437
	FALSE	High	VPLDVACAR	1xCarbamidomethyl [C7]	0.0018801	0.000155099	1	1	1	Q15149	0	1000.52	2.67727	High	0.0001285	0.001243
	FALSE	High	QSSEAEIQAK		0.00377	0.000155099	1	1	1	Q15149	0	1090.54	2.67606	High	0.0001285	0.002582
	FALSE	High	MVEGYQGLR		0.00474098	0.000155099	1	1	1	Q15149	0	1052.52	2.88602	High	0.0001285	0.003318
	FALSE	High	SLQEEHVAVAQLREEAERR		0.000922902	0.000155099	1	1	1	Q15149	2	2250.16	2.78506	High	0.0001285	0.0005813
	FALSE	High	DSQDAGGFGPEDR		0.00199874	0.000155099	1	1	1	Q15149	0	1350.56	2.40099	High	0.0001285	0.001327
	FALSE	High	MGIVGPEFKDK		0.00128251	0.000155099	1	1	1	Q15149	1	1220.63	2.47322	High	0.0001285	0.0008234
	FALSE	High	ISYKDALDR		0.00311431	0.000155099	1	1	1	Q15149	1	1080.57	2.61851	High	0.0001285	0.002117
	FALSE	High	LREQLQLLEEQHR		0.00445999	0.000155099	1	1	1	Q15149	1	1691.92	3.0771	High	0.0001285	0.003108
	FALSE	High	LTVDEAVRK		0.00385741	0.000155099	1	1	1	Q15149	1	1030.59	2.68686	High	0.0001285	0.002656
	FALSE	High	RKQEELQQLEQQR		0.00343965	0.000155099	1	1	2	Q15149	2	1712.9	2.86973	High	0.0002475	0.003598
	FALSE	High	SLSAIYLEK		0.00292956	0.000155099	1	1	1	Q15149	0	1023.57	2.39162	High	0.0001285	0.001983
	FALSE	High	FRELAEEAAR		0.00174165	0.000155099	1	1	1	Q15149	1	1191.61	3.28163	High	0.0001285	0.001147
	FALSE	High	AQFEQLKDGK		0.00267275	0.000155099	1	1	1	Q15149	1	1163.61	3.30541	High	0.0001285	0.001794
	FALSE	High	TLARPGPEPAPATDERDR		0.00130229	0.000155099	1	1	1	Q15149	1	1948.98	3.58052	High	0.0001285	0.0008362
	FALSE	High	SWSLATFR		0.00539806	0.000298952	1	1	1	Q15149	0	967.5	2.37406	High	0.0002475	0.003803
	FALSE	High	MSAAQALKK		0.00582618	0.000298952	1	1	1	Q15149	1	947.534	2.86283	High	0.0002475	0.004103
	FALSE	High	AFCGFEDPR	1xCarbamidomethyl [C3]	0.00605276	0.000298952	1	1	1	Q15149	0	1098.47	2.07345	High	0.0002475	0.00427
	FALSE	High	LFNAIIHR		0.00523572	0.000298952	1	1	1	Q15149	0	983.579	2.76048	High	0.0002475	0.003671
	FALSE	High	SIITYVSSLYDAMPR		0.00653258	0.000445128	1	1	2	Q15149	0	1715.87	2.57178	High	0.0005599	0.006995
	FALSE	High	ELIPTEEALR		0.00648294	0.000445128	1	1	1	Q15149	0	1170.64	1.94537	High	0.0003687	0.004618
	FALSE	High	VIDRELYQQLQR		0.00668378	0.000580349	1	1	1	Q15149	1	1560.85	2.9841	High	0.0004802	0.004746
	FALSE	High	AIYEVLFR		0.00705025	0.000580349	1	1	1	Q15149	0	1010.57	2.31835	High	0.0004802	0.005039
	FALSE	High	GKAEEQAVR		0.00710422	0.000580349	1	1	1	Q15149	1	987.522	2.68271	High	0.0004802	0.005062
	FALSE	High	HGEKVEECQR	1xCarbamidomethyl [C8]	0.00743672	0.000580349	1	1	1	Q15149	1	1271.58	1.87778	High	0.0004802	0.005331
	FALSE	High	LTVDEAVR		0.00715859	0.000580349	1	1	1	Q15149	0	902.494	2.6593	High	0.0004802	0.005105
	FALSE	High	IKELQNAGDR		0.00948969	0.000674303	1	1	1	Q15149	1	1143.61	2.84841	High	0.0005599	0.006916
	FALSE	High	CISELKDIR	1xCarbamidomethyl [C1]	0.0104766	0.000674303	1	1	1	Q15149	1	1133.6	2.26934	High	0.0005599	0.007647
	FALSE	High	GFFDPNTEENLTYLQLMER		0.00886115	0.000674303	1	1	1	Q15149	0	2317.08	2.6136	High	0.0005599	0.006396
	FALSE	High	TQLASWSDPTEETGPVAGILDTETLEK		0.0117425	0.000933896	1	1	1	Q15149	0	2888.4	2.71455	High	0.0007746	0.00864
	FALSE	High	GLLSAEVAR		0.0124786	0.00103367	1	1	1	Q15149	0	915.526	2.51696	High	0.0008573	0.009224
	FALSE	High	ETFEKTPVEVPVGGFK		0.0130605	0.00103367	1	1	1	Q15149	1	1763.92	3.29476	High	0.0008573	0.009661
	FALSE	High	LTVEEAVR		0.0144153	0.00103367	1	2	1	Q15149	0	916.51	2.56875	High	0.0008573	0.01076
	FALSE	High	LYVHEAVK		0.0134633	0.00103367	1	1	1	Q15149	0	958.536	2.28405	High	0.0008573	0.009998
	FALSE	High	AEEAEAQKR		0.0140908	0.00103367	1	1	1	Q15149	1	1031.51	2.28376	High	0.0008573	0.01053
	FALSE	High	EGLTSIEEVTK		0.0138785	0.00103367	1	1	1	Q15149	0	1205.63	2.91498	High	0.0008573	0.01036
	FALSE	High	VSIYEAMR		0.0165236	0.00124905	1	1	1	Q15149	0	968.487	2.4359	High	0.001034	0.01243
	FALSE	High	LLLWSQR		0.020735	0.00130784	1	1	1	Q15149	0	915.541	2.64997	High	0.001085	0.01584
	FALSE	High	AQAEVEGLGKGVAR		0.021861	0.00130784	1	1	1	Q15149	1	1384.75	2.55726	High	0.001085	0.01668
	FALSE	High	TLKPEEQR		0.0205789	0.00130784	1	1	1	Q15149	0	1000.54	1.94953	High	0.001085	0.01575
	FALSE	High	AVVQLKPR		0.0278228	0.00139343	1	1	1	Q15149	0	910.583	1.86532	High	0.001156	0.0216
	FALSE	High	ADAKAYSDPSTGEPATYGELQQR		0.0286721	0.00139343	1	1	1	Q15149	1	2455.14	2.37052	High	0.001156	0.0224
	FALSE	High	SALDQYR		0.0267958	0.00139343	1	1	1	Q15149	0	852.421	2.33432	High	0.001156	0.02075
	FALSE	High	FAEQTLR		0.0356344	0.00166435	1	1	1	Q15149	0	864.457	2.32104	High	0.001386	0.02812
	FALSE	High	QYDIDDAIAK		0.0383972	0.00166435	1	1	1	Q15149	0	1151.56	2.08929	High	0.001386	0.0306
	FALSE	High	CVEDPETGLCLLPLTDK	2xCarbamidomethyl [C1; C10]	0.0345842	0.00166435	1	1	1	Q15149	0	1959.94	1.41128	High	0.001386	0.02728
	FALSE	High	DLLPSDMAVALLEAQAGTGHIIDPATSAR	1xOxidation [M7]	0.0410603	0.00176952	1	1	1	Q15149	0	2949.5	1.67257	High	0.001474	0.03275
	FALSE	High	LRLQAEEVAQQK		0.0407558	0.00176952	1	1	1	Q15149	1	1412.79	2.40352	High	0.001474	0.03237
	FALSE	High	ALQALEELR		0.0448901	0.00207637	1	1	1	Q15149	0	1042.59	2.26617	High	0.001814	0.03602
	FALSE	High	GLVEDTLR		0.045561	0.00218087	1	1	1	Q15149	0	902.494	1.84865	High	0.001814	0.03651
	FALSE	High	ARAEEAEAQKR		0.0476319	0.00238224	1	1	1	Q15149	2	1258.65	2.74021	High	0.00198	0.03833
	FALSE	High	RLQEDKEQMAQQLAEETQGFQR		0.049793	0.00246654	1	1	1	Q15149	2	2663.28	4.60991	High	0.002052	0.04015
	FALSE	High	AQAEAQQPTFDALRDELR		0.0536047	0.00264867	1	1	1	Q15149	1	2059.02	2.55245	High	0.002202	0.04349
	FALSE	High	SHRVPLDVACAR	1xCarbamidomethyl [C10]	0.0572716	0.00274759	1	1	1	Q15149	1	1380.72	2.52916	High	0.002373	0.04652
	FALSE	High	SNAEDTLR		0.058546	0.00294643	1	1	1	Q15149	0	905.432	1.88902	High	0.002452	0.04782
	FALSE	High	MGIVGPEFK		0.0576934	0.00294643	1	1	1	Q15149	0	977.512	2.22677	High	0.002452	0.04697
	FALSE	High	AQLEPVASPAK		0.0634521	0.00332792	1	1	1	Q15149	0	1110.62	2.69695	High	0.00277	0.0519
	FALSE	High	LSFSGLR		0.0643848	0.00341763	1	1	1	Q15149	0	779.441	1.92251	High	0.002933	0.05295
	FALSE	High	VQMEELSK		0.0658081	0.00372007	1	1	1	Q15149	0	963.482	1.95385	High	0.003186	0.05398
	FALSE	High	LSVYQAMK		0.0718015	0.003981	1	1	1	Q15149	0	939.497	2.05779	High	0.003401	0.05931
	FALSE	High	AGLVGPEFHEK		0.0805855	0.0047265	1	1	1	Q15149	0	1183.61	2.30757	High	0.00402	0.06719
	FALSE	High	LVASMEEAR		0.0811663	0.0047265	1	1	1	Q15149	0	1005.5	1.9706	High	0.004099	0.06752
	FALSE	High	SEFERLECLQR	1xCarbamidomethyl [C8]	0.0878133	0.0053718	1	1	1	Q15149	1	1466.71	1.48362	High	0.004627	0.07393
	FALSE	High	LDLQYAK		0.0909964	0.00555078	1	1	1	Q15149	0	850.467	2.20627	High	0.004946	0.07682
	FALSE	High	QVEVTVHKGDECQLVGPAQPSHWK	1xCarbamidomethyl [C12]	0.0929563	0.00592915	1	1	1	Q15149	1	2729.35	1.58355	High	0.005257	0.07843
	FALSE	High	RLEEQAAQHKADIEER		0.124679	0.00854517	1	1	1	Q15149	2	1922.97	1.66822	High	0.00734	0.107
	FALSE	High	LQLEACETR	1xCarbamidomethyl [C6]	0.125539	0.00854517	1	1	1	Q15149	0	1119.55	2.07076	High	0.00734	0.1083
	FALSE	High	GGELVYTDSEAR		0.141919	0.00994286	1	1	1	Q15149	0	1296.61	1.72859	High	0.008656	0.1227
	FALSE	High	LCFEGLR	1xCarbamidomethyl [C2]	0.140013	0.00994286	1	1	1	Q15149	0	894.45	1.65862	High	0.008656	0.1218
FALSE	Master Protein	P08670	Vimentin OS=Homo sapiens OX=9606 GN=VIM PE=1 SV=4	83.691	64	137	59	1	466	53.619	5.12	419.976	64
	Checked	Confidence	Sequence	Modifications	Qvality PEP	Qvality q-value	# Protein Groups	# Proteins	# PSMs	Master Protein Accessions	# Missed Cleavages	Theo. MH+ [Da]	XCorr Sequest HT	Confidence Sequest HT	Percolator q-Value Sequest HT	Percolator PEP Sequest HT
	FALSE	High	KVESLQEEIAFLK		8.42331e-07	0	1	1	2	P08670	1	1533.85	5.45442	High	0	3.499e-07
	FALSE	High	FADLSEAANRNNDALRQAK		0.000429242	0	1	1	1	P08670	2	2104.05	3.49893	High	0	0.0002588
	FALSE	High	LQEEMLQREEAENTLQSFR		3.77894e-09	0	1	1	2	P08670	1	2351.13	5.68083	High	0	1.13e-09
	FALSE	High	ILLAELEQLKGQGK		2.18275e-05	0	1	1	6	P08670	1	1539.91	4.10494	High	0	1.103e-05
	FALSE	High	FADLSEAANR		0.000107346	0	1	1	1	P08670	0	1093.53	3.92982	High	0	5.937e-05
	FALSE	High	QQYESVAAKNLQEAEEWYKSK		8.14808e-05	0	1	1	2	P08670	2	2529.23	4.35623	High	0	4.453e-05
	FALSE	High	EMEENFAVEAANYQDTIGR	1xOxidation [M2]	1.16191e-06	0	1	1	1	P08670	0	2202.96	4.49868	High	0	4.922e-07
	FALSE	High	EMEENFAVEAANYQDTIGR		4.9532e-08	0	1	1	1	P08670	0	2186.97	5.50368	High	0	1.735e-08
	FALSE	High	VELQELNDRFANYIDKVR		1.50749e-06	0	1	1	2	P08670	2	2222.16	3.34859	High	0	6.45e-07
	FALSE	High	TVETRDGQVINETSQHHDDLE		2.15511e-10	0	1	1	5	P08670	1	2423.11	5.68582	High	0	1.993e-10
	FALSE	High	DGQVINETSQHHDDLE		8.33744e-05	0	1	1	2	P08670	0	1836.8	3.40595	High	0	4.554e-05
	FALSE	High	LQEEMLQREEAENTLQSFRQDVDNASLAR	1xOxidation [M5]	1.10408e-08	0	1	1	1	P08670	2	3436.64	4.18842	High	0	3.533e-09
	FALSE	High	LQEEMLQREEAENTLQSFRQDVDNASLAR		2.65691e-09	0	1	1	2	P08670	2	3420.64	5.83971	High	0	7.826e-10
	FALSE	High	DVRQQYESVAAK		4.76701e-05	0	1	1	2	P08670	1	1393.71	3.0597	High	0	2.523e-05
	FALSE	High	SLYASSPGGVYATR		1.05449e-05	0	1	1	4	P08670	0	1428.71	3.44449	High	0	0.0002168
	FALSE	High	TNEKVELQELNDR		7.6251e-07	0	2	2	3	P17661; P08670	1	1587.8	4.38969	High	0	3.152e-07
	FALSE	High	EEAENTLQSFRQDVDNASLAR		8.40186e-08	0	1	1	2	P08670	1	2393.13	4.67917	High	0	3.046e-08
	FALSE	High	SKFADLSEAANR		3.32605e-05	0	1	1	2	P08670	1	1308.65	3.80576	High	0	1.715e-05
	FALSE	High	ETNLDSLPLVDTHSK		1.11256e-05	0	1	1	2	P08670	0	1668.84	3.44598	High	0	5.393e-06
	FALSE	High	TLLIKTVETRDGQVINETSQHHDDLE		3.89646e-06	0	1	1	2	P08670	2	2991.5	4.57648	High	0	1.768e-06
	FALSE	High	VEVERDNLAEDIMRLR		1.02268e-05	0	1	1	1	P08670	2	1958.01	4.36717	High	0	4.931e-06
	FALSE	High	EKLQEEMLQREEAENTLQSFR	1xOxidation [M7]	0.000527809	0	1	1	1	P08670	2	2624.26	3.92009	High	0	0.0003223
	FALSE	High	KVESLQEEIAFLKK		1.09846e-07	0	1	1	4	P08670	2	1661.95	5.91372	High	0	4.034e-08
	FALSE	High	RQVQSLTCEVDALKGTNESLER	1xCarbamidomethyl [C8]	7.17202e-10	0	1	1	2	P08670	2	2533.27	6.48519	High	0	1.946e-10
	FALSE	High	QVQSLTCEVDALKGTNESLER	1xCarbamidomethyl [C7]	1.23532e-06	0	1	1	2	P08670	1	2377.17	4.5824	High	0	1.039e-06
	FALSE	High	LGDLYEEEMRELRR		7.20845e-05	0	1	1	2	P08670	2	1808.9	3.29046	High	0.001034	0.01215
	FALSE	High	VEVERDNLAEDIMR	1xOxidation [M13]	4.15326e-08	0	1	1	3	P08670	1	1704.82	4.22558	High	0	1.442e-08
	FALSE	High	VEVERDNLAEDIMR		1.30335e-06	0	1	1	4	P08670	1	1688.83	3.4295	High	0.0002475	0.003907
	FALSE	High	FADLSEAANRNNDALR		0.000346416	0	1	1	3	P08670	1	1776.86	2.9949	High	0	0.000206
	FALSE	High	ETNLDSLPLVDTHSKR		6.60936e-06	0	1	1	4	P08670	1	1824.95	4.21018	High	0	3.113e-06
	FALSE	High	QVQSLTCEVDALK	1xCarbamidomethyl [C7]	2.7606e-06	0	1	1	1	P08670	0	1490.75	3.92044	High	0	1.232e-06
	FALSE	High	QMREMEENFAVEAANYQDTIGR	2xOxidation [M2; M5]	9.69296e-06	0	1	1	1	P08670	1	2634.16	4.06548	High	0	4.671e-06
	FALSE	High	HLREYQDLLNVK		2.2971e-06	0	3	4	3	P17661; P08670; Q16352	1	1527.83	5.00663	High	0	1.013e-06
	FALSE	High	NLQEAEEWYKSK		0.000256985	0	1	2	4	P08670	1	1524.73	3.36082	High	0	0.0001505
	FALSE	High	EEAENTLQSFR		0.000750597	0	1	1	1	P08670	0	1323.62	2.57715	High	0	0.0004693
	FALSE	High	LQDEIQNMKEEMAR		3.00323e-06	0	1	1	2	P08670	1	1734.81	4.89061	High	0	1.34e-06
	FALSE	High	RQVDQLTNDKAR		6.64322e-07	0	1	1	2	P08670	2	1443.77	4.81131	High	0	2.716e-07
	FALSE	High	LLQDSVDFSLADAINTEFKNTR		0.000629426	0	1	1	4	P08670	1	2497.26	2.88703	High	0	0.0003871
	FALSE	High	QVDQLTNDKAR		0.000144706	0	1	1	2	P08670	1	1287.67	2.74895	High	0	8.153e-05
	FALSE	High	ISLPLPNFSSLNLR		3.67422e-05	0	1	1	5	P08670	0	1570.9	3.48842	High	0	7.027e-05
	FALSE	High	FLEQQNKILLAELEQLKGQGK		2.30301e-11	0	1	1	3	P08670	2	2427.36	6.3012	High	0	5.101e-12
	FALSE	High	QDVDNASLAR		0.00040997	0	1	1	1	P08670	0	1088.53	3.10054	High	0	0.0002463
	FALSE	High	LLQDSVDFSLADAINTEFK		1.17085e-09	0	1	1	2	P08670	0	2126.07	6.08703	High	0	3.283e-10
	FALSE	High	LGDLYEEEMR		0.00122496	0.000155099	1	1	1	P08670	0	1254.57	2.81644	High	0.0001285	0.0007875
	FALSE	High	NLQEAEEWYK		0.000973693	0.000155099	1	2	2	P08670	0	1309.61	3.46932	High	0.0001285	0.001442
	FALSE	High	TNEKVELQELNDRFANYIDK		0.000958903	0.000155099	1	1	1	P08670	2	2439.22	3.92334	High	0.0001285	0.0006077
	FALSE	High	VESLQEEIAFLKK		0.00102728	0.000155099	1	1	1	P08670	1	1533.85	2.80992	High	0.0001285	0.0006514
	FALSE	High	ISLPLPNFSSLNLRETNLDSLPLVDTHSKR		0.00219086	0.000155099	1	1	1	P08670	2	3376.82	3.58259	High	0.0001285	0.00146
	FALSE	High	LGDLYEEEMRELR		0.0021576	0.000155099	1	1	2	P08670	1	1652.79	2.44144	High	0.0001285	0.001432
	FALSE	High	KLLEGEESR		0.00410054	0.000155099	4	5	1	P08729; P17661; P08670; P05787	1	1060.56	2.68645	High	0.0001285	0.00284
	FALSE	High	SKFADLSEAANRNNDALR		0.00234696	0.000155099	1	1	2	P08670	2	1991.99	2.47396	High	0.0001285	0.001564
	FALSE	High	RQVDQLTNDK		0.00229373	0.000155099	1	1	1	P08670	1	1216.63	2.95974	High	0.0001285	0.001524
	FALSE	High	SRLGDLYEEEMR		0.00279822	0.000155099	1	1	1	P08670	1	1497.7	2.75933	High	0.0001285	0.001895
	FALSE	High	LQDEIQNMKEEMAR	2xOxidation [M8; M12]	0.00638479	0.000445128	1	1	1	P08670	1	1766.8	2.04894	High	0.0003687	0.004538
	FALSE	High	FANYIDKVR		0.00899715	0.000674303	1	1	3	P08670	1	1125.61	3.02221	High	0.0005599	0.006495
	FALSE	High	ILLAELEQLK		0.0108827	0.000674303	1	1	1	P08670	0	1169.71	2.79383	High	0.0005599	0.007985
	FALSE	High	DNLAEDIMR		0.00948969	0.000674303	1	1	1	P08670	0	1076.5	2.76614	High	0.0005599	0.006907
	FALSE	High	SRLGDLYEEEMRELR		0.0242965	0.00130784	1	1	1	P08670	2	1895.93	2.69465	High	0.001085	0.0188
	FALSE	High	TYSLGSALRPSTSR		0.0202702	0.00130784	1	1	3	P08670	0	1495.79	2.52085	High	0.001085	0.01543
	FALSE	High	FANYIDK		0.0210508	0.00130784	1	1	1	P08670	0	870.436	2.76375	High	0.001085	0.01602
	FALSE	High	LGDLYEEEMRELRR	1xOxidation [M9]	0.0230471	0.00130784	1	1	2	P08670	2	1824.89	2.3819	High	0.001085	0.01764
	FALSE	High	QVDQLTNDK		0.0401533	0.00166435	1	1	1	P08670	0	1060.53	1.94618	High	0.001386	0.03202
	FALSE	High	SVSSSSYR		0.0364423	0.00166435	1	1	1	P08670	0	872.411	2.11629	High	0.001386	0.02883
	FALSE	High	GTNESLER		0.0367155	0.00166435	1	2	1	P08670	0	905.432	2.52642	High	0.001386	0.02904
	FALSE	High	SYVTTSTR		0.0407558	0.00176952	1	1	1	P08670	0	914.458	2.26253	High	0.001474	0.03253
	FALSE	High	QQYESVAAK		0.0490624	0.00246654	1	1	1	P08670	0	1023.51	1.68598	High	0.002052	0.03968
	FALSE	High	EKLQEEMLQREEAENTLQSFR		0.0594105	0.00304008	1	1	1	P08670	2	2608.27	2.85508	High	0.00253	0.04871
	FALSE	High	MFGGPGTASRPSSSR	1xOxidation [M1]	0.0697491	0.0038917	1	1	1	P08670	0	1510.71	1.494	High	0.003329	0.05749
	FALSE	High	LLEGEESR		0.07391	0.00405479	5	6	1	P08729; P17661; P08670; Q9NSB2; P05787	0	932.468	2.37439	High	0.003462	0.06111
	FALSE	High	FLEQQNK		0.140963	0.00994286	8	18	1	P08729; P08670; P04259; P02538; Q9NSB2; P05787; Q8N1N4; P13647	0	906.468	2.14492	High	0.008656	0.1219
FALSE	Master Protein	P07900	Heat shock protein HSP 90-alpha OS=Homo sapiens OX=9606 GN=HSP90AA1 PE=1 SV=5	68.5792	66	114	44	1	732	84.607	5.02	369.965	66
	Checked	Confidence	Sequence	Modifications	Qvality PEP	Qvality q-value	# Protein Groups	# Proteins	# PSMs	Master Protein Accessions	# Missed Cleavages	Theo. MH+ [Da]	XCorr Sequest HT	Confidence Sequest HT	Percolator q-Value Sequest HT	Percolator PEP Sequest HT
	FALSE	High	YESLTDPSKLDSGK		8.08592e-05	0	2	4	1	P07900; P08238	1	1539.75	3.12428	High	0	4.407e-05
	FALSE	High	CLELFTELAEDKENYKK	1xCarbamidomethyl [C1]	4.1851e-05	0	1	1	2	P07900	2	2130.04	3.17481	High	0	2.192e-05
	FALSE	High	NPDDITNEEYGEFYK		1.36116e-07	0	1	1	4	P07900	0	1833.78	5.23974	High	0	4.604e-07
	FALSE	High	GVVDSEDIPLNLSR		3.79826e-07	0	3	3	4	P07900; P08238; Q12931	0	1513.79	3.97971	High	0	3.002e-05
	FALSE	High	KHGLEVIYMIEPIDEYCVQQLK	1xOxidation [M9]; 1xCarbamidomethyl [C17]	0.000153848	0	1	1	1	P07900	1	2721.36	3.27428	High	0	8.745e-05
	FALSE	High	KHGLEVIYMIEPIDEYCVQQLK	1xCarbamidomethyl [C17]	1.4179e-06	0	1	1	2	P07900	1	2705.37	4.38991	High	0	2.977e-05
	FALSE	High	HSQFIGYPITLFVEKER		6.95565e-10	0	1	1	1	P07900	1	2064.09	6.11501	High	0	1.887e-10
	FALSE	High	YIDQEELNKTKPIWTRNPDDITNEEYGEFYK		7.9228e-10	0	1	1	2	P07900	2	3848.83	6.08075	High	0	2.171e-10
	FALSE	High	YIDQEELNKTKPIWTR		9.28138e-08	0	2	4	3	P07900; P08238	1	2034.07	4.11724	High	0	9.059e-06
	FALSE	High	ELISNSSDALDKIR		1.96084e-05	0	1	1	2	P07900	1	1560.82	3.55009	High	0	9.838e-06
	FALSE	High	HLEINPDHSIIETLR		8.16919e-07	0	1	1	1	P07900	0	1786.94	4.11135	High	0	3.372e-07
	FALSE	High	VTVITKHNDDEQYAWESSAGGSFTVR		8.59712e-08	0	1	2	1	P07900	1	2897.37	5.11515	High	0	3.101e-08
	FALSE	High	VILHLKEDQTEYLEER		1.04378e-06	0	2	4	3	P07900; P08238	1	2015.04	5.86225	High	0	5.468e-07
	FALSE	High	SLTNDWEDHLAVK		0.000810305	0	2	2	1	P07900; P08238	0	1527.74	1.59185	High	0	0.0005078
	FALSE	High	HFSVEGQLEFR		0.00040374	0	2	5	1	P07900; P08238	0	1348.66	3.81875	High	0	0.0002428
	FALSE	High	YYTSASGDEMVSLK		0.000373981	0	1	1	1	P07900	0	1550.7	2.95718	High	0	0.0002245
	FALSE	High	HIYYITGETKDQVANSAFVER		1.64e-09	0	1	1	2	P07900	1	2441.21	5.99082	High	0	4.664e-10
	FALSE	High	TKPIWTRNPDDITNEEYGEFYK		1.31673e-08	0	1	1	3	P07900	1	2716.29	4.61765	High	0	4.255e-09
	FALSE	High	VILHLKEDQTEYLEERR		6.15346e-07	0	2	3	3	P07900; P08238	2	2171.15	4.19703	High	0	2.496e-07
	FALSE	High	GTKVILHLKEDQTEYLEER		9.49709e-08	0	2	3	1	P07900; P08238	2	2301.21	5.37352	High	0	3.468e-08
	FALSE	High	RAPFDLFENR		0.000294962	0	1	1	3	P07900	1	1264.64	3.69755	High	0.0001285	0.002572
	FALSE	High	TLTIVDTGIGMTK	1xOxidation [M11]	9.99447e-06	0	2	3	4	P07900; P08238	0	1365.73	4.07266	High	0	4.798e-06
	FALSE	High	TLTLVDTGIGMTK		7.35737e-06	0	2	3	4	P07900; P08238	0	1349.73	4.31345	High	0	3.478e-06
	FALSE	High	HNDDEQYAWESSAGGSFTVR		1.8872e-08	0	2	3	2	P07900; P08238	0	2255.96	6.07326	High	0	6.209e-09
	FALSE	High	YYTSASGDEMVSLKDYCTR	1xCarbamidomethyl [C17]	7.26411e-08	0	1	1	2	P07900	1	2245.97	5.46935	High	0	2.6e-08
	FALSE	High	YYTSASGDEMVSLKDYCTR	1xOxidation [M10]; 1xCarbamidomethyl [C17]	1.10407e-05	0	1	1	2	P07900	1	2261.97	2.98717	High	0	5.327e-06
	FALSE	High	KHLEINPDHSIIETLR		3.30916e-07	0	1	1	3	P07900	1	1915.04	4.58158	High	0	1.914e-07
	FALSE	High	TLTIVDTGIGMTKADLINNLGTIAK	1xOxidation [M11]	2.59657e-09	0	2	2	2	P07900; P08238	1	2589.42	5.481	High	0	7.611e-10
	FALSE	High	TLTLVDTGIGMTKADLINNLGTIAK		2.88307e-10	0	2	2	4	P07900; P08238	1	2573.42	4.76377	High	0	7.384e-11
	FALSE	High	LGIHEDSQNR		5.47156e-05	0	1	1	2	P07900	0	1168.57	3.54988	High	0	2.908e-05
	FALSE	High	HGLEVIYMIEPIDEYCVQQLK	1xCarbamidomethyl [C16]	1.10973e-06	0	1	1	1	P07900	0	2577.27	5.28671	High	0	4.677e-07
	FALSE	High	NPDDITNEEYGEFYKSLTNDWEDHLAVK		5.62749e-06	0	1	1	1	P07900	1	3342.51	4.17503	High	0	2.619e-06
	FALSE	High	AQALRDNSTMGYMAAK		0.000176586	0	1	1	2	P07900	1	1727.82	3.84912	High	0	0.000101
	FALSE	High	LVTSPCCIVTSTYGWTANMER	1xOxidation [M19]; 2xCarbamidomethyl [C6; C7]	1.09286e-06	0	1	1	3	P07900	0	2462.11	4.03321	High	0	4.616e-07
	FALSE	High	LVTSPCCIVTSTYGWTANMER	2xCarbamidomethyl [C6; C7]	2.26798e-08	0	1	1	2	P07900	0	2446.12	5.33962	High	0	7.578e-09
	FALSE	High	EKYIDQEELNK		0.000456355	0	2	4	2	P07900; P08238	1	1408.7	3.76824	High	0	0.0002761
	FALSE	High	HSQFIGYPITLFVEK		3.69308e-06	0	1	2	3	P07900	0	1778.95	3.84313	High	0.0001285	0.001306
	FALSE	High	GVVDSEDLPLNISREMLQQSK	1xOxidation [M16]	0.00185156	0.000155099	2	2	1	P07900; P08238	1	2374.19	3.00094	High	0.0001285	0.001216
	FALSE	High	GVVDSEDLPLNISREMLQQSK		0.00114344	0.000155099	2	2	1	P07900; P08238	1	2358.2	2.76983	High	0.0001285	0.0007303
	FALSE	High	ELISNSSDALDKIRYESLTDPSK		0.00105921	0.000155099	1	1	1	P07900	2	2581.3	3.34689	High	0.0001285	0.0006769
	FALSE	High	APFDLFENR		0.00277691	0.000155099	1	1	1	P07900	0	1108.54	3.02394	High	0.0001285	0.001868
	FALSE	High	KHSQFIGYPITLFVEK		0.00134276	0.000155099	1	2	1	P07900	1	1907.04	3.06708	High	0.0001285	0.000864
	FALSE	High	YIDQEELNK		0.00503962	0.000155099	2	4	1	P07900; P08238	0	1151.56	3.13563	High	0.0001285	0.003518
	FALSE	High	KVEKVVVSNR		0.00212485	0.000155099	1	1	1	P07900	2	1157.7	3.38366	High	0.0001285	0.001412
	FALSE	High	ELHINLIPNKQDR		0.00136346	0.000155099	1	1	2	P07900	1	1589.88	3.04138	High	0.0001285	0.0008788
	FALSE	High	ADLINNLGTIAK		0.00165085	0.000155099	2	4	1	P07900; P08238	0	1242.71	2.92302	High	0.0001285	0.001078
	FALSE	High	RAPFDLFENRK		0.00172838	0.000155099	1	1	1	P07900	2	1392.74	3.34694	High	0.0001285	0.001136
	FALSE	High	TDTGEPMGR		0.00306706	0.000155099	1	1	1	P07900	0	963.42	2.55897	High	0.0001285	0.002087
	FALSE	High	EDQTEYLEER		0.00151761	0.000155099	2	4	1	P07900; P08238	0	1311.57	2.8542	High	0.0001285	0.0009912
	FALSE	High	ELISNSSDALDK		0.00161339	0.000155099	1	2	1	P07900	0	1291.64	3.40949	High	0.0001285	0.001054
	FALSE	High	DNSTMGYMAAK	1xOxidation [M5]	0.00400763	0.000155099	1	1	2	P07900	0	1204.5	2.73121	High	0.0001285	0.002775
	FALSE	High	DNSTMGYMAAK		0.00362867	0.000155099	1	1	1	P07900	0	1188.5	3.05553	High	0.0001285	0.00249
	FALSE	High	VFIMDNCEELIPEYLNFIR	1xOxidation [M4]; 1xCarbamidomethyl [C7]	0.00993314	0.000674303	1	1	1	P07900	0	2431.17	2.26133	High	0.0005599	0.007232
	FALSE	High	AEADKNDKSVK		0.00948969	0.000674303	1	1	1	P07900	2	1204.62	2.51422	High	0.0005599	0.006878
	FALSE	High	LGIHEDSQNRK		0.0120133	0.000933896	1	1	2	P07900	1	1296.67	3.20441	High	0.008656	0.1225
	FALSE	High	IKEKYIDQEELNK		0.0117425	0.000933896	2	3	1	P07900; P08238	2	1649.87	2.50222	High	0.0007746	0.008633
	FALSE	High	LDSGKELHINLIPNKQDR		0.0126696	0.00103367	1	1	1	P07900	2	2090.14	3.12422	High	0.0008573	0.009398
	FALSE	High	DNSTMGYMAAKK	1xOxidation [M8]	0.0201175	0.00130784	1	1	1	P07900	1	1332.59	1.95241	High	0.001085	0.01531
	FALSE	High	YESLTDPSK		0.0187937	0.00130784	2	5	1	P07900; P08238	0	1039.49	2.47432	High	0.001085	0.01431
	FALSE	High	IMKAQALR		0.0242965	0.00130784	2	3	1	P07900; P08238	1	930.555	2.27228	High	0.001085	0.01871
	FALSE	High	NNIKLYVR		0.0278228	0.00139343	2	3	1	P07900; P08238	1	1019.6	2.28148	High	0.001156	0.02172
	FALSE	High	IMKDILEKK		0.0330652	0.00159758	1	1	1	P07900	2	1117.66	2.45955	High	0.001328	0.0261
	FALSE	High	FYEQFSK		0.0404535	0.00166435	1	1	2	P07900	0	948.446	2.35945	High	0.001474	0.03227
	FALSE	High	LGLGIDEDDPTADDTSAAVTEEMPPLEGDDDTSRMEEVD	1xOxidation [M23]	0.0383972	0.00166435	1	1	1	P07900	1	4166.75	2.20209	High	0.001386	0.03058
	FALSE	High	EMLQQSK	1xOxidation [M2]	0.0369907	0.00166435	2	3	1	P07900; P08238	0	879.424	2.23757	High	0.001386	0.02929
	FALSE	High	QKAEADKNDK		0.0381118	0.00166435	2	3	1	P07900; P08238	2	1146.57	1.42948	High	0.001386	0.03016
	FALSE	High	KLSELLR		0.0452244	0.00218087	1	1	1	P07900	1	858.541	2.46053	High	0.001814	0.03622
	FALSE	High	TDTGEPMGRGTK		0.0512855	0.00246654	1	1	1	P07900	1	1249.58	1.27345	High	0.002052	0.04158
	FALSE	High	TKFENLCK	1xCarbamidomethyl [C7]	0.0616248	0.00312953	1	2	1	P07900	1	1039.52	2.26218	High	0.002604	0.05046
	FALSE	High	AILFVPR		0.0672608	0.00380706	1	2	4	P07900	0	815.514	2.02522	High	0.003258	0.05522
	FALSE	High	IMKDILEK		0.077181	0.00434827	1	1	1	P07900	1	989.57	2.36608	High	0.003783	0.06431
	FALSE	High	HIYYITGETK		0.0976795	0.0063768	1	2	1	P07900	0	1224.63	1.7866	High	0.005546	0.0824
	FALSE	High	AQALRDNSTMGYMAAK	1xOxidation [M10]	0.12213	0.0083079	1	1	1	P07900	1	1743.82	2.42895	High	0.007289	0.1052
	FALSE	High	APFDLFENRK		0.137194	0.00951452	1	1	1	P07900	1	1236.64	1.92653	High	0.00853	0.119
FALSE	Master Protein	P08238	Heat shock protein HSP 90-beta OS=Homo sapiens OX=9606 GN=HSP90AB1 PE=1 SV=4	65.3315	60	106	37	1	724	83.212	5.03	357.923	60
	Checked	Confidence	Sequence	Modifications	Qvality PEP	Qvality q-value	# Protein Groups	# Proteins	# PSMs	Master Protein Accessions	# Missed Cleavages	Theo. MH+ [Da]	XCorr Sequest HT	Confidence Sequest HT	Percolator q-Value Sequest HT	Percolator PEP Sequest HT
	FALSE	High	NPDDITQEEYGEFYK		5.78778e-07	0	1	1	2	P08238	0	1847.8	5.31949	High	0	2.352e-07
	FALSE	High	YESLTDPSKLDSGK		8.08592e-05	0	2	4	1	P07900; P08238	1	1539.75	3.12428	High	0	4.407e-05
	FALSE	High	KHSQFIGYPITLYLEK		4.55292e-05	0	1	2	1	P08238	1	1937.05	3.34164	High	0	2.399e-05
	FALSE	High	EQVANSAFVER		0.000535952	0	1	2	1	P08238	0	1249.62	2.61555	High	0	0.0003279
	FALSE	High	KHLEINPDHPIVETLR		1.757e-06	0	1	1	3	P08238	1	1911.04	5.07745	High	0	7.59e-07
	FALSE	High	YESLTDPSKLDSGKELK		6.62609e-05	0	1	3	2	P08238	2	1909.98	2.98565	High	0	4.677e-05
	FALSE	High	TKPIWTRNPDDITQEEYGEFYK		7.68372e-07	0	1	1	2	P08238	1	2730.3	4.83563	High	0	3.175e-07
	FALSE	High	GVVDSEDIPLNLSR		3.79826e-07	0	3	3	4	P07900; P08238; Q12931	0	1513.79	3.97971	High	0	3.002e-05
	FALSE	High	KRGFEVVYMTEPIDEYCVQQLK	1xCarbamidomethyl [C17]	2.01156e-07	0	1	1	1	P08238	2	2732.34	4.4813	High	0	7.682e-08
	FALSE	High	HSQFLGYPITLYLEKER		1.13553e-09	0	1	2	2	P08238	1	2094.1	6.46641	High	0	3.174e-10
	FALSE	High	YIDQEELNKTKPIWTRNPDDITQEEYGEFYK		1.32686e-08	0	1	1	2	P08238	2	3862.84	5.81503	High	0	4.277e-09
	FALSE	High	YIDQEELNKTKPIWTR		9.28138e-08	0	2	4	3	P07900; P08238	1	2034.07	4.11724	High	0	9.059e-06
	FALSE	High	HLEINPDHPIVETLR		3.40341e-08	0	1	1	2	P08238	0	1782.95	4.50506	High	0	8.771e-08
	FALSE	High	VVVITKHNDDEQYAWESSAGGSFTVR		1.92612e-06	0	1	1	1	P08238	1	2895.39	4.69021	High	0	8.428e-07
	FALSE	High	VILHLKEDQTEYLEER		1.04378e-06	0	2	4	3	P07900; P08238	1	2015.04	5.86225	High	0	5.468e-07
	FALSE	High	SLTNDWEDHLAVK		0.000810305	0	2	2	1	P07900; P08238	0	1527.74	1.59185	High	0	0.0005078
	FALSE	High	HFSVEGQLEFR		0.00040374	0	2	5	1	P07900; P08238	0	1348.66	3.81875	High	0	0.0002428
	FALSE	High	CLELFSELAEDKENYKK	1xCarbamidomethyl [C1]	1.15304e-06	0	1	1	3	P08238	2	2116.03	4.12033	High	0.0001285	0.00173
	FALSE	High	VILHLKEDQTEYLEERR		6.15346e-07	0	2	3	3	P07900; P08238	2	2171.15	4.19703	High	0	2.496e-07
	FALSE	High	YHTSQSGDEMTSLSEYVSR		5.01684e-09	0	1	1	2	P08238	0	2176.95	5.5369	High	0	1.532e-09
	FALSE	High	GTKVILHLKEDQTEYLEER		9.49709e-08	0	2	3	1	P07900; P08238	2	2301.21	5.37352	High	0	3.468e-08
	FALSE	High	YHTSQSGDEMTSLSEYVSR	1xOxidation [M10]	1.47702e-08	0	1	1	1	P08238	0	2192.94	4.95119	High	0	4.791e-09
	FALSE	High	AQALRDNSTMGYMMAK		2.64333e-05	0	1	2	2	P08238	1	1787.82	3.4842	High	0	1.348e-05
	FALSE	High	SIYYITGESKEQVANSAFVER		6.45931e-09	0	1	1	2	P08238	1	2391.18	6.41323	High	0	1.997e-09
	FALSE	High	ELISNASDALDKIR		9.99447e-06	0	2	2	2	P14625; P08238	1	1544.83	3.78994	High	0	4.811e-06
	FALSE	High	TLTIVDTGIGMTK	1xOxidation [M11]	9.99447e-06	0	2	3	4	P07900; P08238	0	1365.73	4.07266	High	0	4.798e-06
	FALSE	High	RAPFDLFENKK		2.52462e-05	0	1	2	3	P08238	2	1364.73	3.40638	High	0	1.279e-05
	FALSE	High	TLTLVDTGIGMTK		7.35737e-06	0	2	3	4	P07900; P08238	0	1349.73	4.31345	High	0	3.478e-06
	FALSE	High	HNDDEQYAWESSAGGSFTVR		1.8872e-08	0	2	3	2	P07900; P08238	0	2255.96	6.07326	High	0	6.209e-09
	FALSE	High	RAPFDLFENK		0.000445993	0	1	2	2	P08238	1	1236.64	3.12628	High	0	0.0002686
	FALSE	High	TLTIVDTGIGMTKADLINNLGTIAK	1xOxidation [M11]	2.59657e-09	0	2	2	2	P07900; P08238	1	2589.42	5.481	High	0	7.611e-10
	FALSE	High	TLTLVDTGIGMTKADLINNLGTIAK		2.88307e-10	0	2	2	4	P07900; P08238	1	2573.42	4.76377	High	0	7.384e-11
	FALSE	High	GFEVVYMTEPIDEYCVQQLK	1xCarbamidomethyl [C15]	3.75961e-05	0	1	1	2	P08238	0	2448.15	4.42874	High	0	4.748e-05
	FALSE	High	NPDDITQEEYGEFYKSLTNDWEDHLAVK		0.000311202	0	1	1	1	P08238	1	3356.52	3.4401	High	0	0.0001833
	FALSE	High	NLKLGIHEDSTNR		6.78009e-05	0	1	1	1	P08238	1	1496.78	3.00568	High	0	3.658e-05
	FALSE	High	EKYIDQEELNK		0.000456355	0	2	4	2	P07900; P08238	1	1408.7	3.76824	High	0	0.0002761
	FALSE	High	LVSSPCCIVTSTYGWTANMER	1xOxidation [M19]; 2xCarbamidomethyl [C6; C7]	2.88304e-07	0	1	1	2	P08238	0	2448.1	4.7201	High	0	1.122e-07
	FALSE	High	LVSSPCCIVTSTYGWTANMER	2xCarbamidomethyl [C6; C7]	1.66956e-08	0	1	1	3	P08238	0	2432.1	5.11811	High	0	5.467e-09
	FALSE	High	AEADKNDKAVK		0.00051189	0	1	2	2	P08238	2	1188.62	2.96444	High	0	0.0003111
	FALSE	High	HSQFLGYPITLYLEK		2.50536e-05	0	1	3	6	P08238	0	1808.96	4.10617	High	0	8.584e-05
	FALSE	High	LGLGIDEDEVAAEEPNAAVPDEIPPLEGDEDASRMEEVD		0.00146066	0.000155099	1	1	1	P08238	1	4135.87	3.86647	High	0.0001285	0.0009454
	FALSE	High	GVVDSEDLPLNISREMLQQSK	1xOxidation [M16]	0.00185156	0.000155099	2	2	1	P07900; P08238	1	2374.19	3.00094	High	0.0001285	0.001216
	FALSE	High	GVVDSEDLPLNISREMLQQSK		0.00114344	0.000155099	2	2	1	P07900; P08238	1	2358.2	2.76983	High	0.0001285	0.0007303
	FALSE	High	YIDQEELNK		0.00503962	0.000155099	2	4	1	P07900; P08238	0	1151.56	3.13563	High	0.0001285	0.003518
	FALSE	High	ADLINNLGTIAK		0.00165085	0.000155099	2	4	1	P07900; P08238	0	1242.71	2.92302	High	0.0001285	0.001078
	FALSE	High	LGIHEDSTNR		0.00106734	0.000155099	1	1	2	P08238	0	1141.56	3.10803	High	0.0001285	0.0006774
	FALSE	High	SIYYITGESK		0.0010838	0.000155099	1	2	1	P08238	0	1160.58	3.20746	High	0.0001285	0.000689
	FALSE	High	EDQTEYLEER		0.00151761	0.000155099	2	4	1	P07900; P08238	0	1311.57	2.8542	High	0.0001285	0.0009912
	FALSE	High	DNSTMGYMMAK		0.00288511	0.000155099	1	2	1	P08238	0	1248.51	2.8808	High	0.0001285	0.001951
	FALSE	High	DNSTMGYMMAK	1xOxidation [M]	0.00158889	0.000155099	1	2	2	P08238	0	1264.5	2.65061	High	0.0001285	0.001039
	FALSE	High	ALLFIPR		0.00853004	0.000674303	1	1	3	P08238	0	829.529	1.99054	High	0.00994	0.1361
	FALSE	High	LGLGIDEDEVAAEEPNAAVPDEIPPLEGDEDASR		0.00766695	0.000674303	1	1	1	P08238	0	3532.64	2.71551	High	0.0005599	0.005495
	FALSE	High	IKEKYIDQEELNK		0.0117425	0.000933896	2	3	1	P07900; P08238	2	1649.87	2.50222	High	0.0007746	0.008633
	FALSE	High	AKFENLCK	1xCarbamidomethyl [C7]	0.0155513	0.00124905	1	2	1	P08238	1	1009.51	2.24943	High	0.001034	0.01162
	FALSE	High	YESLTDPSK		0.0187937	0.00130784	2	5	1	P07900; P08238	0	1039.49	2.47432	High	0.001085	0.01431
	FALSE	High	IMKAQALR		0.0242965	0.00130784	2	3	1	P07900; P08238	1	930.555	2.27228	High	0.001085	0.01871
	FALSE	High	NNIKLYVR		0.0278228	0.00139343	2	3	1	P07900; P08238	1	1019.6	2.28148	High	0.001156	0.02172
	FALSE	High	LMKEILDKK		0.0306769	0.00139343	1	3	1	P08238	2	1117.66	2.85566	High	0.001156	0.02394
	FALSE	High	LGLGIDEDEVAAEEPNAAVPDEIPPLEGDEDASRMEEVD	1xOxidation [M35]	0.0316113	0.00149882	1	1	1	P08238	1	4151.86	2.82402	High	0.001244	0.02472
	FALSE	High	APFDLFENKK		0.0351055	0.00166435	1	2	1	P08238	1	1208.63	1.44933	High	0.001386	0.02779
	FALSE	High	EMLQQSK	1xOxidation [M2]	0.0369907	0.00166435	2	3	1	P07900; P08238	0	879.424	2.23757	High	0.001386	0.02929
	FALSE	High	QKAEADKNDK		0.0381118	0.00166435	2	3	1	P07900; P08238	2	1146.57	1.42948	High	0.001386	0.03016
	FALSE	High	ADHGEPIGR		0.0543997	0.00264867	1	1	1	P08238	0	951.464	2.41911	High	0.002202	0.0441
	FALSE	High	EILDKKVEK		0.077739	0.00444638	1	2	1	P08238	2	1101.65	2.59876	High	0.003783	0.06446
	FALSE	High	LGIHEDSTNRR		0.0811663	0.0047265	1	1	1	P08238	1	1297.66	2.58566	High	0.004099	0.06779
	FALSE	High	IDIIPNPQER		0.0929563	0.00592915	1	2	1	P08238	0	1194.65	2.08694	High	0.005176	0.07838
	FALSE	High	FYEAFSK		0.140013	0.00994286	1	1	1	P08238	0	891.425	1.95853	High	0.008656	0.1215
FALSE	Master Protein	P11142	Heat shock cognate 71 kDa protein OS=Homo sapiens OX=9606 GN=HSPA8 PE=1 SV=1	65.3251	55	104	46	1	646	70.854	5.52	352.251	55
	Checked	Confidence	Sequence	Modifications	Qvality PEP	Qvality q-value	# Protein Groups	# Proteins	# PSMs	Master Protein Accessions	# Missed Cleavages	Theo. MH+ [Da]	XCorr Sequest HT	Confidence Sequest HT	Percolator q-Value Sequest HT	Percolator PEP Sequest HT
	FALSE	High	MVNHFIAEFKR		0.000452874	0	1	1	2	P11142	1	1391.73	3.26165	High	0	0.0002736
	FALSE	High	LLQDFFNGKELNK		3.99715e-05	0	1	3	2	P11142	1	1565.83	4.27404	High	0	2.083e-05
	FALSE	High	ELEKVCNPIITK	1xCarbamidomethyl [C6]	0.000531865	0	1	1	2	P11142	1	1443.79	3.42394	High	0	0.0003255
	FALSE	High	FDDAVVQSDMKHWPFMVVNDAGRPK	1xOxidation [M16]	0.000100196	0	1	1	2	P11142	1	2905.38	4.57359	High	0	8.936e-05
	FALSE	High	FDDAVVQSDMKHWPFMVVNDAGRPK		1.27701e-08	0	1	1	3	P11142	1	2889.38	4.68596	High	0	4.132e-09
	FALSE	High	SFYPEEVSSMVLTK		1.29341e-06	0	1	1	3	P11142	0	1616.79	3.59207	High	0	5.206e-06
	FALSE	High	STAGDTHLGGEDFDNR		1.23847e-05	0	1	2	2	P11142	0	1691.73	4.46665	High	0	6.026e-06
	FALSE	High	VEILANDQGNR		6.88473e-05	0	3	7	2	P11142; P11021; P0DMV9	0	1228.63	3.35011	High	0	3.714e-05
	FALSE	High	TVTNAVVTVPAYFNDSQR		3.50928e-08	0	1	1	4	P11142	0	1982	4.42721	High	0	1.204e-08
	FALSE	High	ARFEELNADLFRGTLDPVEK		2.87566e-05	0	1	1	2	P11142	2	2320.19	3.8955	High	0.0002475	0.003762
	FALSE	High	IINEPTAAAIAYGLDK		8.31653e-09	0	2	4	2	P11142; P11021	0	1659.9	4.89909	High	0	2.616e-09
	FALSE	High	MKEIAEAYLGK		1.21965e-05	0	1	1	1	P11142	1	1252.66	3.85513	High	0	5.946e-06
	FALSE	High	MKEIAEAYLGK	1xOxidation [M1]	0.000810305	0	1	1	2	P11142	1	1268.66	2.77709	High	0.0002475	0.003776
	FALSE	High	NQVAMNPTNTVFDAKR		1.55438e-06	0	1	1	2	P11142	1	1805.9	4.65655	High	0	6.689e-07
	FALSE	High	NQVAMNPTNTVFDAKR	1xOxidation [M5]	2.31476e-06	0	1	1	2	P11142	1	1821.89	3.87536	High	0	1.018e-06
	FALSE	High	SFYPEEVSSMVLTK	1xOxidation [M10]	4.1851e-05	0	1	1	1	P11142	0	1632.78	3.60846	High	0	2.19e-05
	FALSE	High	MVNHFIAEFK		0.000198079	0	1	1	1	P11142	0	1235.62	2.98684	High	0	0.0001136
	FALSE	High	LDKSQIHDIVLVGGSTR		1.42516e-07	0	1	1	3	P11142	1	1838.01	5.55564	High	0	5.327e-08
	FALSE	High	QATKDAGTIAGLNVLR		4.67074e-07	0	1	1	2	P11142	1	1627.91	4.77807	High	0	1.962e-06
	FALSE	High	TTPSYVAFTDTER		0.000442591	0	2	6	2	P11142; P0DMV9	0	1487.7	2.48723	High	0	0.0002684
	FALSE	High	LIGDAAKNQVAMNPTNTVFDAK		1.78869e-08	0	1	1	2	P11142	1	2318.18	4.49803	High	0	5.894e-09
	FALSE	High	NSLESYAFNMK		0.000153848	0	1	1	1	P11142	0	1303.6	3.68746	High	0	8.697e-05
	FALSE	High	NSLESYAFNMK	1xOxidation [M10]	0.000173902	0	1	1	2	P11142	0	1319.59	3.41277	High	0	9.901e-05
	FALSE	High	IINEPTAAAIAYGLDKK		5.1861e-08	0	1	2	3	P11142	1	1787.99	5.729	High	0	1.821e-08
	FALSE	High	NQVAMNPTNTVFDAK		8.77443e-06	0	1	1	1	P11142	0	1649.8	4.35903	High	0	4.179e-06
	FALSE	High	NQVAMNPTNTVFDAK	1xOxidation [M5]	8.38038e-06	0	1	1	2	P11142	0	1665.79	3.64646	High	0	3.979e-06
	FALSE	High	VEIIANDQGNRTTPSYVAFTDTER		7.35737e-06	0	2	6	2	P11142; P0DMV9	1	2697.31	4.16784	High	0	3.481e-06
	FALSE	High	IINEPTAAAIAYGLDKKVGAER		0.000445993	0	1	1	1	P11142	2	2300.26	2.48781	High	0	0.0002701
	FALSE	High	ARFEELNADLFR		4.12149e-05	0	1	2	2	P11142	1	1480.75	4.3007	High	0	2.151e-05
	FALSE	High	SQIHDIVLVGGSTR		4.27151e-06	0	1	1	2	P11142	0	1481.81	4.43074	High	0	1.946e-06
	FALSE	High	RFDDAVVQSDMKHWPFMVVNDAGRPK	1xOxidation [M11]	6.92015e-06	0	1	1	2	P11142	2	3061.48	4.0003	High	0	3.269e-06
	FALSE	High	RFDDAVVQSDMKHWPFMVVNDAGRPK		4.26067e-10	0	1	1	2	P11142	2	3045.48	6.00491	High	0	1.123e-10
	FALSE	High	DAKLDKSQIHDIVLVGGSTR		1.56234e-07	0	1	1	3	P11142	2	2152.17	4.19734	High	0	4.45e-07
	FALSE	High	LIGDAAKNQVAMNPTNTVFDAKR		6.26438e-06	0	1	1	1	P11142	2	2474.28	4.62023	High	0	2.93e-06
	FALSE	High	HWPFMVVNDAGRPK		1.62747e-06	0	1	1	1	P11142	0	1653.83	4.4932	High	0	7.03e-07
	FALSE	High	MVQEAEKYKAEDEK		0.00044942	0	1	1	2	P11142	2	1697.81	2.32451	High	0	0.0002716
	FALSE	High	QTQTFTTYSDNQPGVLIQVYEGER		3.39474e-09	0	1	1	2	P11142	0	2774.33	5.87831	High	0	1.009e-09
	FALSE	High	LYQSAGGMPGGMPGGFPGGGAPPSGGASSGPTIEEVD		7.78216e-05	0	1	1	1	P11142	0	3346.5	4.44266	High	0	4.242e-05
	FALSE	High	TTPSYVAFTDTERLIGDAAKNQVAMNPTNTVFDAK		4.99115e-05	0	1	1	1	P11142	2	3786.86	3.97556	High	0	2.654e-05
	FALSE	High	NTTIPTKQTQTFTTYSDNQPGVLIQVYEGER		0.000791911	0	1	1	1	P11142	1	3529.74	4.56755	High	0	0.0004966
	FALSE	High	DAGTIAGLNVLR		2.08472e-05	0	1	1	2	P11142	0	1199.67	3.63435	High	0	2.085e-05
	FALSE	High	FEELNADLFR		0.000531865	0	1	2	1	P11142	0	1253.62	3.38043	High	0	0.0003244
	FALSE	High	STAGDTHLGGEDFDNRMVNHFIAEFK		3.08085e-05	0	1	1	1	P11142	1	2908.33	3.57323	High	0	1.583e-05
	FALSE	High	SINPDEAVAYGAAVQAAILSGDK		2.94256e-11	0	1	1	2	P11142	0	2260.15	7.00123	High	0	6.598e-12
	FALSE	High	AMTKDNNLLGK		0.000496452	0	1	2	1	P11142	1	1204.64	3.07847	High	0	0.000301
	FALSE	High	LIGDAAKNQVAMNPTNTVFDAK	1xOxidation [M12]	0.00161339	0.000155099	1	1	1	P11142	1	2334.18	2.95432	High	0.0001285	0.001054
	FALSE	High	FEELNADLFRGTLDPVEK		0.00178208	0.000155099	1	1	1	P11142	1	2093.05	3.0139	High	0.0001285	0.001171
	FALSE	High	EIAEAYLGK		0.00141663	0.000155099	1	1	1	P11142	0	993.525	2.60321	High	0.0001285	0.0009148
	FALSE	High	VQVEYKGETK		0.00323564	0.000155099	1	2	1	P11142	1	1180.62	3.3629	High	0.0001285	0.002196
	FALSE	High	RFDDAVVQSDMK		0.00117898	0.000155099	1	1	2	P11142	1	1410.67	3.58972	High	0.0001285	0.0007534
	FALSE	High	RFDDAVVQSDMK	1xOxidation [M11]	0.00354643	0.000155099	1	1	1	P11142	1	1426.66	2.57389	High	0.0001285	0.002425
	FALSE	High	GTLDPVEKALR		0.00429286	0.000155099	1	1	2	P11142	1	1198.68	2.62105	High	0.001085	0.01599
	FALSE	High	HWPFMVVNDAGRPK	1xOxidation [M5]	0.0016011	0.000155099	1	1	1	P11142	0	1669.83	3.00527	High	0.0001285	0.001047
	FALSE	High	LIGDAAKNQVAMNPTNTVFDAKR	1xOxidation [M12]	0.000937138	0.000155099	1	1	1	P11142	2	2490.28	3.12987	High	0.0001285	0.0005931
	FALSE	High	YKAEDEKQR		0.00263219	0.000155099	1	1	1	P11142	2	1166.58	2.29859	High	0.0001285	0.001773
	FALSE	High	ITITNDKGR		0.0108003	0.000674303	2	5	1	P11142; P0DMV9	1	1017.57	2.55473	High	0.0005599	0.007935
	FALSE	High	STGKENKITITNDK		0.0114777	0.000674303	1	2	1	P11142	2	1548.82	1.78211	High	0.0006706	0.008445
	FALSE	High	LLQDFFNGK		0.0131601	0.00103367	1	3	1	P11142	0	1081.57	2.91198	High	0.0008573	0.009758
	FALSE	High	EIAEAYLGKTVTNAVVTVPAYFNDSQR		0.0280328	0.00139343	1	1	1	P11142	1	2956.51	2.72685	High	0.001156	0.02185
	FALSE	High	KDISENKR		0.0304476	0.00139343	1	1	1	P11142	2	989.537	2.25239	High	0.001156	0.02378
	FALSE	High	TTPSYVAFTDTERLIGDAAK		0.0381118	0.00166435	2	4	1	P11142; P0DMV9	1	2156.09	2.8394	High	0.001386	0.03014
	FALSE	High	MVQEAEK		0.0501622	0.00246654	2	2	1	P11142; P0DMV9	0	834.403	2.38756	High	0.002052	0.04046
	FALSE	High	HKKDISENK		0.0543997	0.00264867	1	1	1	P11142	2	1098.59	1.97313	High	0.002202	0.0441
	FALSE	High	ITITNDK		0.0707684	0.003981	2	5	1	P11142; P0DMV9	0	804.446	1.77898	High	0.003401	0.05831
	FALSE	High	LSKEDIER		0.0878133	0.0053718	1	1	1	P11142	1	989.526	2.27123	High	0.004627	0.07372
	FALSE	High	MVQEAEKYK		0.136265	0.00924007	2	2	1	P11142; P0DMV9	1	1125.56	2.18664	High	0.008072	0.1175
FALSE	Master Protein	P04264	Keratin, type II cytoskeletal 1 OS=Homo sapiens OX=9606 GN=KRT1 PE=1 SV=6	68.1677	55	98	49	1	644	65.999	8.12	320.753	55
	Checked	Confidence	Sequence	Modifications	Qvality PEP	Qvality q-value	# Protein Groups	# Proteins	# PSMs	Master Protein Accessions	# Missed Cleavages	Theo. MH+ [Da]	XCorr Sequest HT	Confidence Sequest HT	Percolator q-Value Sequest HT	Percolator PEP Sequest HT
	FALSE	High	LLRDYQELMNTK		0.000519789	0	1	1	2	P04264	1	1523.79	3.64709	High	0.0001285	0.001651
	FALSE	High	MSGECAPNVSVSVSTSHTTISGGGSR	1xCarbamidomethyl [C5]	1.2576e-08	0	1	1	2	P04264	0	2565.17	4.68109	High	0	4.06e-09
	FALSE	High	MSGECAPNVSVSVSTSHTTISGGGSR	1xOxidation [M1]; 1xCarbamidomethyl [C5]	3.40341e-08	0	1	1	2	P04264	0	2581.16	3.91019	High	0	1.164e-08
	FALSE	High	SGGGGGRFSSCGGGGGSFGAGGGFGSR	1xCarbamidomethyl [C11]	6.90253e-07	0	1	1	2	P04264	1	2293.98	5.54826	High	0	2.832e-07
	FALSE	High	LDSELKNMQDMVEDYR		5.08125e-07	0	1	1	1	P04264	1	1985.89	4.68717	High	0	2.049e-07
	FALSE	High	LDSELKNMQDMVEDYR	2xOxidation [M8; M11]	1.13842e-05	0	1	1	1	P04264	1	2017.88	3.39331	High	0	5.543e-06
	FALSE	High	SLNNQFASFIDK		0.000133016	0	1	1	1	P04264	0	1383.69	3.83754	High	0	7.476e-05
	FALSE	High	WELLQQVDTSTR		3.48245e-05	0	1	1	1	P04264	0	1475.75	4.24481	High	0	1.807e-05
	FALSE	High	SLNNQFASFIDKVR		8.64106e-06	0	1	1	2	P04264	1	1638.86	3.92501	High	0	4.803e-06
	FALSE	High	EQIKSLNNQFASFIDKVR		5.37476e-06	0	1	1	2	P04264	2	2137.14	4.83295	High	0	2.487e-06
	FALSE	High	NSKIEISELNR		0.000277436	0	1	1	2	P04264	1	1302.7	3.92052	High	0	0.0001633
	FALSE	High	TNAENEFVTIKK		0.000129004	0	1	1	3	P04264	1	1393.73	3.64385	High	0	7.223e-05
	FALSE	High	QISNLQQSISDAEQRGENALKDAK		4.28236e-05	0	1	1	2	P04264	2	2643.33	3.27812	High	0	2.244e-05
	FALSE	High	FSSCGGGGGSFGAGGGFGSR	1xCarbamidomethyl [C4]	1.70401e-09	0	1	1	3	P04264	0	1765.73	5.93346	High	0	4.873e-10
	FALSE	High	TNAENEFVTIK		0.000463397	0	1	1	1	P04264	0	1265.64	3.47336	High	0	0.0002807
	FALSE	High	QISNLQQSISDAEQR		4.79149e-06	0	1	1	1	P04264	0	1716.85	3.99807	High	0	2.206e-06
	FALSE	High	SGGGFSSGSAGIINYQR		4.00744e-07	0	1	1	1	P04264	0	1657.79	4.56524	High	0	1.587e-07
	FALSE	High	SKAEAESLYQSKYEELQITAGR		4.05896e-11	0	1	1	3	P04264	2	2501.25	6.56792	High	0	9.296e-12
	FALSE	High	NKLNDLEDALQQAK		2.00131e-06	0	1	1	2	P04264	1	1599.83	4.61711	High	0	8.764e-07
	FALSE	High	DVDGAYMTKVDLQAK	1xOxidation [M7]	0.000744873	0	1	1	1	P04264	1	1669.81	2.93068	High	0	0.0004625
	FALSE	High	YEELQITAGR		0.000184888	0	2	2	1	P04264; P04259	0	1179.6	3.72937	High	0	0.0001057
	FALSE	High	AEAESLYQSKYEELQITAGR		2.86835e-06	0	1	1	1	P04264	1	2286.12	3.96532	High	0	1.278e-06
	FALSE	High	FLEQQNQVLQTK		1.48836e-05	0	3	3	1	Q7Z794; P35908; P04264	0	1475.79	4.56522	High	0	7.325e-06
	FALSE	High	NKYEDEINKR		0.000269067	0	5	6	2	P04264; P04259; P02538; P05787; P13647	2	1308.65	3.32498	High	0	0.0001582
	FALSE	High	LNDLEDALQQAKEDLAR		2.1661e-05	0	1	1	2	P04264	1	1941.99	3.3484	High	0	1.094e-05
	FALSE	High	SKAEAESLYQSK		7.72279e-05	0	1	1	1	P04264	1	1340.67	3.79875	High	0	4.215e-05
	FALSE	High	AQYEDIAQKSK		0.000346416	0	1	1	1	P04264	1	1280.65	3.15337	High	0	0.0002062
	FALSE	High	SLDLDSIIAEVK		2.10075e-05	0	1	1	6	P04264	0	1302.72	4.38471	High	0	1.058e-05
	FALSE	High	THNLEPYFESFINNLR		7.54766e-08	0	1	1	5	P04264	0	1993.98	4.92284	High	0	2.716e-08
	FALSE	High	GSGGGSSGGSIGGR		0.000556865	0	1	1	1	P04264	0	1092.5	3.46048	High	0	0.0003413
	FALSE	High	RVDQLKSDQSR		0.00048518	0	1	1	1	P04264	2	1331.7	3.69717	High	0	0.0002951
	FALSE	High	GGGGGGYGSGGSSYGSGGGSYGSGGGGGGGR		5.48572e-10	0	1	1	3	P04264	0	2383.95	7.02752	High	0	4.203e-09
	FALSE	High	GGSGGGGGGSSGGR		0.000140341	0	1	1	1	P04264	0	1006.43	1.54274	High	0	7.903e-05
	FALSE	High	GSYGSGGSSYGSGGGSYGSGGGGGGHGSYGSGSSSGGYR		1.24802e-11	0	1	1	1	P04264	0	3312.31	7.87257	High	0	2.646e-12
	FALSE	High	FLEQQNQVLQTKWELLQQVDTSTR		2.51823e-09	0	1	1	3	P04264	1	2932.52	6.60094	High	0	7.345e-10
	FALSE	High	NKLNDLEDALQQAKEDLAR		3.12845e-08	0	1	1	2	P04264	2	2184.13	5.51679	High	0	1.067e-08
	FALSE	High	THNLEPYFESFINNLRR		0.00130229	0.000155099	1	1	2	P04264	1	2150.08	3.35924	High	0.0001285	0.001834
	FALSE	High	TNAENEFVTIKKDVDGAYMTK	1xOxidation [M19]	0.00185156	0.000155099	1	1	2	P04264	2	2390.15	2.41414	High	0.0001285	0.001223
	FALSE	High	LLRDYQELMNTK	1xOxidation [M9]	0.000988711	0.000155099	1	1	2	P04264	1	1539.78	3.08458	High	0.0001285	0.0006254
	FALSE	High	SLVNLGGSK		0.00245715	0.000155099	1	1	1	P04264	0	874.499	2.54444	High	0.0001285	0.001639
	FALSE	High	DVDGAYMTK	1xOxidation [M7]	0.00397712	0.000155099	1	1	1	P04264	0	1015.44	2.80079	High	0.0001285	0.002746
	FALSE	High	NMQDMVEDYR		0.00459834	0.000155099	1	1	1	P04264	0	1300.53	2.82719	High	0.0001285	0.003208
	FALSE	High	IEISELNR		0.00609912	0.000298952	2	2	1	P35908; P04264	0	973.531	2.89463	High	0.0002475	0.004332
	FALSE	High	GENALKDAK		0.00920505	0.000674303	1	1	1	P04264	1	945.5	3.25434	High	0.0005599	0.006662
	FALSE	High	LRSEIDNVKK		0.0114777	0.000674303	1	1	1	P04264	2	1201.69	3.45156	High	0.0006706	0.008435
	FALSE	High	IEISELNRVIQR		0.0108003	0.000674303	2	2	1	P35908; P04264	1	1469.84	2.13722	High	0.0005599	0.007911
	FALSE	High	NMQDMVEDYR	2xOxidation [M2; M5]	0.0116536	0.000933896	1	1	1	P04264	0	1332.52	1.79461	High	0.0007746	0.008571
	FALSE	High	LDSELKNMQDMVEDYR	1xOxidation [M11]	0.0118321	0.000933896	1	1	1	P04264	1	2001.89	1.93105	High	0.0007746	0.008726
	FALSE	High	KQISNLQQSISDAEQR		0.0133615	0.00103367	1	1	1	P04264	1	1844.95	2.1284	High	0.0008573	0.009893
	FALSE	High	DVDGAYMTK		0.0153172	0.00124905	1	1	1	P04264	0	999.445	2.34072	High	0.001034	0.01144
	FALSE	High	AQYEDIAQK		0.024114	0.00130784	1	1	1	P04264	0	1065.52	2.91888	High	0.001085	0.01857
	FALSE	High	SDQSRLDSELK		0.0187937	0.00130784	1	1	1	P04264	1	1277.63	1.98908	High	0.001085	0.01428
	FALSE	High	EQIKSLNNQFASFIDK		0.0248521	0.00130784	1	1	1	P04264	1	1881.97	2.4853	High	0.001085	0.01924
	FALSE	High	DYQELMNTK		0.0261975	0.00130784	1	1	1	P04264	0	1141.52	2.75555	High	0.001085	0.02026
	FALSE	High	GGSGGGGGGSSGGRGSGGGSSGGSIGGR		0.0187937	0.00130784	1	1	2	P04264	1	2079.91	2.53713	High	0.003462	0.06147
	FALSE	High	DYQELMNTK	1xOxidation [M6]	0.0269982	0.00139343	1	1	1	P04264	0	1157.51	2.08294	High	0.001156	0.0209
	FALSE	High	YEDEINKR		0.0276144	0.00139343	7	11	1	Q7Z794; P35908; P04264; P04259; P02538; P05787; P13647	1	1066.52	1.76168	High	0.001156	0.02142
	FALSE	High	VDQLKSDQSR		0.0272021	0.00139343	1	1	1	P04264	1	1175.6	2.97255	High	0.001156	0.02113
	FALSE	High	KDVDGAYMTK	1xOxidation [M8]	0.0338164	0.00159758	1	1	1	P04264	1	1143.54	1.9718	High	0.001328	0.02669
	FALSE	High	LRSEIDNVK		0.0983716	0.00647065	1	1	1	P04264	1	1073.59	2.31421	High	0.005546	0.08314
	FALSE	High	DVDGAYMTKVDLQAK		0.106282	0.00765763	1	1	1	P04264	1	1653.82	1.32254	High	0.006535	0.09059
	FALSE	High	GSGGGSSGGSIGGRGSSSGGVK		0.109297	0.00792578	1	1	1	P04264	1	1751.83	2.16196	High	0.006822	0.09327
	FALSE	High	SISISVAR		0.134424	0.00915041	1	1	1	P04264	0	832.489	1.84051	High	0.008001	0.1159
FALSE	Master Protein	P11021	Endoplasmic reticulum chaperone BiP OS=Homo sapiens OX=9606 GN=HSPA5 PE=1 SV=2	63.1498	54	92	52	1	654	72.288	5.16	310.921	54
	Checked	Confidence	Sequence	Modifications	Qvality PEP	Qvality q-value	# Protein Groups	# Proteins	# PSMs	Master Protein Accessions	# Missed Cleavages	Theo. MH+ [Da]	XCorr Sequest HT	Confidence Sequest HT	Percolator q-Value Sequest HT	Percolator PEP Sequest HT
	FALSE	High	QATKDAGTIAGLNVMR		1.25439e-06	0	1	1	2	P11021	1	1645.87	3.74544	High	0	3.545e-06
	FALSE	High	VLEDSDLKKSDIDEIVLVGGSTR		8.29528e-07	0	1	1	3	P11021	2	2488.31	5.65884	High	0	1.32e-06
	FALSE	High	IINEPTAAAIAYGLDKR		1.8163e-08	0	1	1	1	P11021	1	1816	4.56063	High	0	5.989e-09
	FALSE	High	IDTRNELESYAYSLK		3.08085e-05	0	1	1	1	P11021	1	1801.9	4.32513	High	0	1.59e-05
	FALSE	High	VEILANDQGNR		6.88473e-05	0	3	7	2	P11142; P11021; P0DMV9	0	1228.63	3.35011	High	0	3.714e-05
	FALSE	High	ITPSYVAFTPEGERLIGDAAK		0.00012321	0	1	1	2	P11021	1	2235.17	4.26294	High	0	0.000111
	FALSE	High	SDIDEIVLVGGSTR		2.06882e-05	0	1	1	2	P11021	0	1460.76	3.83987	High	0	0.0002082
	FALSE	High	IINEPTAAAIAYGLDK		8.31653e-09	0	2	4	2	P11142; P11021	0	1659.9	4.89909	High	0	2.616e-09
	FALSE	High	TFAPEEISAMVLTK		9.00137e-08	0	1	1	4	P11021	0	1536.8	4.72585	High	0	3.269e-08
	FALSE	High	ELEEIVQPIISK		0.000189185	0	1	1	1	P11021	0	1397.79	3.49002	High	0	0.0001085
	FALSE	High	KTKPYIQVDIGGGQTK		1.9911e-05	0	1	1	1	P11021	1	1732.96	4.25389	High	0	1.001e-05
	FALSE	High	VEIIANDQGNRITPSYVAFTPEGER		1.19195e-05	0	1	1	1	P11021	1	2776.39	4.3988	High	0	5.785e-06
	FALSE	High	KSDIDEIVLVGGSTR		8.35905e-07	0	1	1	1	P11021	1	1588.85	4.64062	High	0	3.461e-07
	FALSE	High	KKELEEIVQPIISK		0.000158634	0	1	1	1	P11021	2	1653.98	3.78531	High	0	9.023e-05
	FALSE	High	SQIFSTASDNQPTVTIK		2.32069e-08	0	1	1	2	P11021	0	1836.93	5.59887	High	0	7.744e-09
	FALSE	High	LIGDAAKNQLTSNPENTVFDAKR		2.30295e-05	0	1	1	1	P11021	2	2502.29	4.6815	High	0	1.164e-05
	FALSE	High	LYGSAGPPPTGEEDTAEKDEL		2.47993e-06	0	1	1	3	P11021	1	2175.99	4.55139	High	0	1.095e-06
	FALSE	High	NQLTSNPENTVFDAK		2.31476e-06	0	1	1	1	P11021	0	1677.81	5.00008	High	0	1.024e-06
	FALSE	High	DAGTIAGLNVMR	1xOxidation [M11]	1.31672e-05	0	1	1	2	P11021	0	1233.63	3.82366	High	0	1.234e-05
	FALSE	High	DAGTIAGLNVMR		2.85372e-05	0	1	1	1	P11021	0	1217.63	3.93461	High	0	1.458e-05
	FALSE	High	ITPSYVAFTPEGER		7.84199e-05	0	1	1	2	P11021	0	1566.78	3.80397	High	0	4.285e-05
	FALSE	High	IQQLVKEFFNGKEPSR		1.32347e-06	0	1	1	3	P11021	2	1920.03	4.25108	High	0	5.636e-07
	FALSE	High	VTHAVVTVPAYFNDAQR		3.12046e-06	0	1	1	3	P11021	0	1887.97	4.37658	High	0	1.397e-06
	FALSE	High	NQLTSNPENTVFDAKR		4.40438e-06	0	1	1	1	P11021	1	1833.91	4.11001	High	0	2.014e-06
	FALSE	High	TKPYIQVDIGGGQTK		6.81496e-06	0	1	1	3	P11021	0	1604.86	4.41482	High	0	3.206e-06
	FALSE	High	AKFEELNMDLFR	1xOxidation [M8]	1.20111e-05	0	1	1	1	P11021	1	1528.75	5.03199	High	0	5.824e-06
	FALSE	High	AKFEELNMDLFR		8.5312e-05	0	1	1	2	P11021	1	1512.75	3.68468	High	0	4.65e-05
	FALSE	High	TWNDPSVQQDIK		0.000227352	0	1	1	1	P11021	0	1430.69	3.46467	High	0	0.0001323
	FALSE	High	KVTHAVVTVPAYFNDAQR		1.26725e-05	0	1	1	2	P11021	1	2016.07	4.02223	High	0	2.555e-05
	FALSE	High	KSQIFSTASDNQPTVTIK		6.05993e-07	0	1	1	2	P11021	1	1965.03	5.58055	High	0	2.46e-07
	FALSE	High	FEELNMDLFR		0.000320881	0	1	1	1	P11021	0	1313.62	3.27534	High	0	0.0001905
	FALSE	High	NKITITNDQNR		0.000504112	0	1	1	1	P11021	1	1316.69	3.03382	High	0	0.0003069
	FALSE	High	MKETAEAYLGKK		6.60943e-09	0	1	1	2	P11021	2	1368.72	5.18829	High	0	2.047e-09
	FALSE	High	MKETAEAYLGKK	1xOxidation [M1]	7.96302e-05	0	1	1	1	P11021	2	1384.71	3.45499	High	0	4.331e-05
	FALSE	High	IEIESFYEGEDFSETLTR		1.14426e-09	0	1	1	3	P11021	0	2164.99	5.43055	High	0	3.186e-10
	FALSE	High	VTAEDKGTGNK		0.000629426	0	1	1	1	P11021	1	1119.56	3.15013	High	0	0.0003876
	FALSE	High	MKETAEAYLGK		0.000279568	0	1	1	1	P11021	1	1240.62	3.97606	High	0	0.0001648
	FALSE	High	MKETAEAYLGK	1xOxidation [M1]	0.000328337	0	1	1	1	P11021	1	1256.62	2.56396	High	0	0.0001943
	FALSE	High	NGRVEIIANDQGNR		0.000388576	0	1	1	1	P11021	1	1555.79	3.8795	High	0	0.0002335
	FALSE	High	VTAEDKGTGNKNK		0.000292712	0	1	1	2	P11021	2	1361.7	3.25203	High	0	0.0001727
	FALSE	High	RALSSQHQAR		0.000294962	0	1	1	2	P11021	1	1153.62	3.84525	High	0	0.0001741
	FALSE	High	MVNDAEKFAEEDKK		0.00011678	0	1	1	2	P11021	2	1653.78	3.391	High	0	0.0001228
	FALSE	High	TFAPEEISAMVLTK	1xOxidation [M10]	0.00377	0.000155099	1	1	1	P11021	0	1552.79	1.54636	High	0.0001285	0.002587
	FALSE	High	DNHLLGTFDLTGIPPAPR		0.00136346	0.000155099	1	1	4	P11021	0	1934.01	3.07182	High	0.0001285	0.002015
	FALSE	High	NELESYAYSLK		0.00158889	0.000155099	1	1	1	P11021	0	1316.64	3.08447	High	0.0001285	0.00104
	FALSE	High	ITITNDQNRLTPEEIER		0.00333609	0.000155099	1	1	1	P11021	1	2042.05	2.98435	High	0.0001285	0.002268
	FALSE	High	ITITNDQNR		0.00821123	0.000674303	1	1	1	P11021	0	1074.55	2.53226	High	0.0005599	0.00594
	FALSE	High	ALSSQHQAR		0.00760874	0.000674303	1	1	1	P11021	0	997.517	2.97213	High	0.0005599	0.005448
	FALSE	High	QATKDAGTIAGLNVMR	1xOxidation [M15]	0.0138785	0.00103367	1	1	1	P11021	1	1661.86	1.98233	High	0.0008573	0.01033
	FALSE	High	FLPFKVVEKK		0.0131601	0.00103367	1	1	1	P11021	2	1234.76	0.786485	High	0.0008573	0.009737
	FALSE	High	VYEGERPLTKDNHLLGTFDLTGIPPAPR		0.0216965	0.00130784	1	1	1	P11021	1	3106.63	2.76084	High	0.001085	0.01667
	FALSE	High	TWNDPSVQQDIKFLPFK		0.0295468	0.00139343	1	1	1	P11021	1	2063.06	2.2146	High	0.001156	0.02306
	FALSE	High	VLEDSDLKK		0.0299939	0.00139343	1	1	1	P11021	1	1046.57	2.61028	High	0.001156	0.02339
	FALSE	High	NQIGDKEK		0.0286721	0.00139343	1	1	1	P11021	1	931.484	2.71196	High	0.001156	0.02227
	FALSE	High	VMEHFIK		0.055206	0.00264867	1	1	1	P11021	0	903.476	2.20287	High	0.002202	0.04491
	FALSE	High	STMKPVQK		0.0568527	0.00274759	1	1	1	P11021	0	918.508	2.26809	High	0.002286	0.04633
	FALSE	High	NTVVPTKK		0.0581182	0.00294643	1	1	1	P11021	1	886.536	2.02106	High	0.002452	0.04731
	FALSE	High	EFFNGKEPSR		0.068246	0.00380706	1	1	1	P11021	1	1210.59	2.06665	High	0.003329	0.05648
	FALSE	High	VLEDSDLK		0.103342	0.00710558	1	1	1	P11021	0	918.478	2.13695	High	0.006073	0.08782
	FALSE	High	FLPFKVVEK		0.129916	0.00872174	1	1	1	P11021	1	1106.66	1.73767	High	0.007562	0.1121
FALSE	Master Protein	P14618	Pyruvate kinase PKM OS=Homo sapiens OX=9606 GN=PKM PE=1 SV=4	74.7646	47	83	47	1	531	57.9	7.84	294.031	47
	Checked	Confidence	Sequence	Modifications	Qvality PEP	Qvality q-value	# Protein Groups	# Proteins	# PSMs	Master Protein Accessions	# Missed Cleavages	Theo. MH+ [Da]	XCorr Sequest HT	Confidence Sequest HT	Percolator q-Value Sequest HT	Percolator PEP Sequest HT
	FALSE	High	AGKPVICATQMLESMIK	1xOxidation [M11]; 1xCarbamidomethyl [C7]	1.95087e-07	0	1	1	2	P14618	0	1892.96	5.37299	High	0	7.411e-08
	FALSE	High	AGKPVICATQMLESMIK	1xCarbamidomethyl [C7]	2.69103e-07	0	1	1	3	P14618	0	1876.97	4.77215	High	0	1.046e-07
	FALSE	High	QKGADFLVTEVENGGSLGSK		2.53111e-07	0	1	1	2	P14618	1	2036.03	5.87094	High	0	9.77e-08
	FALSE	High	GADFLVTEVENGGSLGSKK		0.000727963	0	1	1	1	P14618	1	1907.97	2.44692	High	0	0.0004516
	FALSE	High	GVNLPGAAVDLPAVSEK		3.80796e-06	0	1	1	1	P14618	0	1636.89	4.13616	High	0	1.728e-06
	FALSE	High	TGLIKGSGTAEVELKK		1.83494e-07	0	1	1	2	P14618	2	1630.94	5.85897	High	0	6.93e-08
	FALSE	High	RFDEILEASDGIMVAR	1xOxidation [M13]	6.54224e-07	0	1	1	2	P14618	1	1837.91	4.81092	High	0	2.668e-07
	FALSE	High	RFDEILEASDGIMVAR		1.64838e-07	0	1	1	2	P14618	1	1821.92	5.3221	High	0	6.205e-08
	FALSE	High	APIIAVTRNPQTAR		0.000739194	0	1	1	2	P14618	1	1507.87	2.7655	High	0	0.0004598
	FALSE	High	KGVNLPGAAVDLPAVSEKDIQDLK		8.04515e-13	0	1	1	2	P14618	2	2477.36	6.46315	High	0	1.458e-13
	FALSE	High	LDIDSPPITAR		5.95245e-05	0	1	1	1	P14618	0	1197.65	3.72331	High	0	3.187e-05
	FALSE	High	NTGIICTIGPASR	1xCarbamidomethyl [C6]	1.21034e-05	0	1	1	2	P14618	0	1359.7	4.18835	High	0	5.896e-06
	FALSE	High	QKGADFLVTEVENGGSLGSKK		5.25269e-06	0	1	1	1	P14618	2	2164.12	4.17854	High	0	2.43e-06
	FALSE	High	VNFAMNVGK		0.000689984	0	1	1	1	P14618	0	979.503	3.2006	High	0	0.0004285
	FALSE	High	KGVNLPGAAVDLPAVSEK		1.32347e-06	0	1	1	2	P14618	1	1764.99	4.46492	High	0	5.66e-07
	FALSE	High	AEGSDVANAVLDGADCIMLSGETAKGDYPLEAVR	1xOxidation [M18]; 1xCarbamidomethyl [C16]	1.7303e-06	0	1	1	1	P14618	1	3510.64	4.92179	High	0	7.469e-07
	FALSE	High	AEGSDVANAVLDGADCIMLSGETAKGDYPLEAVR	1xCarbamidomethyl [C16]	7.17208e-13	0	1	1	3	P14618	1	3494.64	7.7738	High	0	1.285e-13
	FALSE	High	LAPITSDPTEATAVGAVEASFK		2.79609e-10	0	1	1	3	P14618	0	2175.12	6.36997	High	0	7.149e-11
	FALSE	High	ITLDNAYMEKCDENILWLDYK	1xCarbamidomethyl [C11]	1.21965e-05	0	1	1	1	P14618	1	2647.24	2.71047	High	0	5.958e-06
	FALSE	High	IISKIENHEGVR		4.87779e-05	0	1	1	2	P14618	1	1394.78	3.44349	High	0	2.591e-05
	FALSE	High	FDEILEASDGIMVAR		0.00012802	0	1	1	1	P14618	0	1665.82	2.92014	High	0	7.17e-05
	FALSE	High	AEGSDVANAVLDGADCIMLSGETAK	1xCarbamidomethyl [C16]	4.90289e-09	0	1	1	2	P14618	0	2494.14	5.90976	High	0	1.495e-09
	FALSE	High	SVETLKEMIKSGMNVAR		0.00014694	0	1	1	1	P14618	2	1892.99	3.04264	High	0	8.335e-05
	FALSE	High	GIFPVLCKDPVQEAWAEDVDLR	1xCarbamidomethyl [C7]	4.52987e-10	0	1	1	2	P14618	1	2557.28	5.634	High	0	1.199e-10
	FALSE	High	FGVEQDVDMVFASFIRK		7.78216e-05	0	1	1	1	P14618	1	1987.99	3.05035	High	0	4.252e-05
	FALSE	High	FGVEQDVDMVFASFIRK	1xOxidation [M9]	0.000439215	0	1	1	1	P14618	1	2003.99	2.72181	High	0	0.0002651
	FALSE	High	LNFSHGTHEYHAETIK		1.3201e-07	0	1	1	3	P14618	0	1883.9	4.91944	High	0	4.886e-08
	FALSE	High	GADFLVTEVENGGSLGSK		1.757e-06	0	1	1	2	P14618	0	1779.88	5.40077	High	0	7.637e-07
	FALSE	High	CDENILWLDYKNICK	2xCarbamidomethyl [C1; C14]	0.000456355	0	1	1	1	P14618	1	1983.93	2.84475	High	0	0.0002759
	FALSE	High	LNFSHGTHEYHAETIKNVR		3.5817e-09	0	1	1	3	P14618	1	2253.12	4.54912	High	0	1.07e-09
	FALSE	High	RLAPITSDPTEATAVGAVEASFK		1.26725e-05	0	1	1	2	P14618	1	2331.22	3.83717	High	0	6.194e-06
	FALSE	High	TATESFASDPILYRPVAVALDTKGPEIR		1.8728e-08	0	1	1	2	P14618	1	3017.59	4.89098	High	0	6.157e-09
	FALSE	High	TATESFASDPILYRPVAVALDTK		0.000574181	0	1	1	2	P14618	0	2465.29	3.37143	High	0	0.0003526
	FALSE	High	ITLDNAYMEKCDENILWLDYKNICK	2xCarbamidomethyl [C11; C24]	0.000119494	0	1	1	1	P14618	2	3162.49	4.26919	High	0	6.697e-05
	FALSE	High	GDLGIEIPAEKVFLAQK		8.50972e-06	0	1	2	3	P14618	1	1828.02	3.35812	High	0	4.065e-06
	FALSE	High	EAEAAIYHLQLFEELRR		0.00148318	0.000155099	1	1	2	P14618	1	2088.09	2.31891	High	0.0001285	0.0009663
	FALSE	High	GSGTAEVELKK		0.00174165	0.000155099	1	1	1	P14618	1	1118.61	3.42932	High	0.0001285	0.001146
	FALSE	High	KASDVHEVRK		0.00503962	0.000155099	1	1	2	P14618	2	1168.64	2.94048	High	0.0001285	0.003528
	FALSE	High	KASDVHEVR		0.00346604	0.000155099	1	1	1	P14618	1	1040.55	2.89948	High	0.0001285	0.002375
	FALSE	High	ASDVHEVRK		0.00336169	0.000155099	1	1	1	P14618	1	1040.55	2.53879	High	0.0001285	0.002294
	FALSE	High	GSGTAEVELK		0.00267275	0.000155099	1	1	1	P14618	0	990.51	2.78574	High	0.0001285	0.001803
	FALSE	High	GDLGIEIPAEK		0.00605276	0.000298952	1	2	1	P14618	0	1141.61	2.92819	High	0.0002475	0.004271
	FALSE	High	TGLIKGSGTAEVELK		0.0069967	0.000580349	1	1	1	P14618	1	1502.84	3.48652	High	0.0004802	0.004982
	FALSE	High	GDYPLEAVR		0.0112189	0.000674303	1	1	1	P14618	0	1019.52	2.91028	High	0.0005599	0.008237
	FALSE	High	SVETLKEMIK	1xOxidation [M8]	0.0167759	0.00124905	1	1	1	P14618	1	1193.64	2.98637	High	0.001034	0.01259
	FALSE	High	SVETLKEMIK		0.0227019	0.00130784	1	1	1	P14618	1	1177.65	3.04229	High	0.001085	0.01738
	FALSE	High	ASDVHEVR		0.0195181	0.00130784	1	1	1	P14618	0	912.453	2.56218	High	0.001085	0.01489
	FALSE	High	IENHEGVR		0.020424	0.00130784	1	1	1	P14618	0	953.48	2.99156	High	0.001085	0.01557
	FALSE	High	GIFPVLCK	1xCarbamidomethyl [C7]	0.0404535	0.00166435	1	1	1	P14618	0	933.523	1.93247	High	0.001386	0.03213
	FALSE	High	MQHLIAR		0.0540008	0.00264867	1	1	1	P14618	0	868.482	2.35304	High	0.002202	0.04375
	FALSE	High	YRPRAPIIAVTR		0.060287	0.00312953	1	1	1	P14618	1	1412.85	3.06167	High	0.002604	0.04914
	FALSE	High	MQHLIAR	1xOxidation [M1]	0.0692447	0.0038917	1	1	1	P14618	0	884.477	2.26033	High	0.003329	0.05723
	FALSE	High	SAHQVAR		0.120457	0.0083079	1	1	1	P14618	0	768.411	2.14741	High	0.007065	0.103
FALSE	Master Protein	P68371	Tubulin beta-4B chain OS=Homo sapiens OX=9606 GN=TUBB4B PE=1 SV=1	75.7303	32	89	2	1	445	49.799	4.89	292.899	32
	Checked	Confidence	Sequence	Modifications	Qvality PEP	Qvality q-value	# Protein Groups	# Proteins	# PSMs	Master Protein Accessions	# Missed Cleavages	Theo. MH+ [Da]	XCorr Sequest HT	Confidence Sequest HT	Percolator q-Value Sequest HT	Percolator PEP Sequest HT
	FALSE	High	EIVHIQAGQCGNQIGAK	1xCarbamidomethyl [C10]	2.65691e-09	0	5	6	4	Q13885; Q13509; P04350; P07437; P68371	0	1822.92	5.34664	High	0	8.602e-08
	FALSE	High	INVYYNEATGGK		3.25051e-05	0	1	1	1	P68371	0	1328.65	3.39721	High	0	1.684e-05
	FALSE	High	AVLVDLEPGTMDSVR	1xOxidation [M11]	4.17449e-06	0	2	3	2	P04350; P68371	0	1617.82	3.50891	High	0	1.903e-06
	FALSE	High	AVLVDLEPGTMDSVR		9.91823e-06	0	2	3	1	P04350; P68371	0	1601.82	3.21601	High	0	4.755e-06
	FALSE	High	MSMKEVDEQMLNVQNK	1xOxidation [M]	1.17383e-05	0	3	4	4	Q13885; P07437; P68371	1	1939.89	4.71816	High	0	5.702e-06
	FALSE	High	MSMKEVDEQMLNVQNK		1.24482e-06	0	3	4	2	Q13885; P07437; P68371	1	1923.9	4.57238	High	0	5.298e-07
	FALSE	High	LHFFMPGFAPLTSR	1xOxidation [M5]	2.54403e-05	0	5	8	2	Q13885; P04350; Q9BUF5; P07437; P68371	0	1636.83	3.20479	High	0	0.0005402
	FALSE	High	LHFFMPGFAPLTSR		3.93639e-05	0	5	8	2	Q13885; P04350; Q9BUF5; P07437; P68371	0	1620.84	3.86557	High	0	2.063e-05
	FALSE	High	EVDEQMLNVQNK		3.67422e-05	0	3	4	1	Q13885; P07437; P68371	0	1446.69	4.42869	High	0	1.915e-05
	FALSE	High	EVDEQMLNVQNK	1xOxidation [M6]	0.000519789	0	3	4	1	Q13885; P07437; P68371	0	1462.68	2.90838	High	0	0.0003163
	FALSE	High	MREIVHLQAGQCGNQIGAK	1xCarbamidomethyl [C12]	8.50981e-09	0	5	6	4	Q13885; Q13509; P04350; P07437; P68371	1	2110.06	5.54222	High	0	2.686e-09
	FALSE	High	MREIVHLQAGQCGNQIGAK	1xOxidation [M1]; 1xCarbamidomethyl [C12]	0.000139271	0	5	6	4	Q13885; Q13509; P04350; P07437; P68371	1	2126.06	3.67605	High	0	7.831e-05
	FALSE	High	ALTVPELTQQMFDAK	1xOxidation [M11]	6.57555e-05	0	3	3	1	Q13509; P04350; P68371	0	1707.86	2.5922	High	0	3.534e-05
	FALSE	High	ALTVPELTQQMFDAK		1.00457e-06	0	3	3	3	Q13509; P04350; P68371	0	1691.87	3.36661	High	0	1.011e-05
	FALSE	High	ISEQFTAMFR		0.00058304	0	5	6	1	Q13885; Q13509; P04350; P07437; P68371	0	1229.6	3.09627	High	0	0.0003576
	FALSE	High	IREEYPDRIMNTFSVVPSPK		0.000727963	0	2	2	3	P07437; P68371	2	2378.22	3.73795	High	0.0001285	0.003108
	FALSE	High	IMNTFSVVPSPK	1xOxidation [M2]	4.21727e-05	0	4	4	1	Q13509; P04350; P07437; P68371	0	1335.7	3.38457	High	0	2.207e-05
	FALSE	High	IMNTFSVVPSPK		2.41124e-05	0	4	4	1	Q13509; P04350; P07437; P68371	0	1319.7	4.02914	High	0	1.223e-05
	FALSE	High	FPGQLNADLR		0.000634263	0	6	10	3	Q13885; Q13509; P04350; Q9BUF5; P07437; P68371	0	1130.6	2.86777	High	0	0.0004801
	FALSE	High	KLAVNMVPFPR		0.000138208	0	6	10	2	Q13885; Q13509; P04350; Q9BUF5; P07437; P68371	1	1271.73	3.79464	High	0	7.817e-05
	FALSE	High	INVYYNEATGGKYVPR		3.60001e-07	0	1	1	2	P68371	1	1843.93	4.0095	High	0	1.422e-07
	FALSE	High	LAVNMVPFPR	1xOxidation [M5]	0.000158634	0	6	10	2	Q13885; Q13509; P04350; Q9BUF5; P07437; P68371	0	1159.63	3.41445	High	0	8.98e-05
	FALSE	High	LAVNMVPFPR		0.000187741	0	6	10	1	Q13885; Q13509; P04350; Q9BUF5; P07437; P68371	0	1143.63	3.31795	High	0	0.0001078
	FALSE	High	MSMKEVDEQMLNVQNKNSSYFVEWIPNNVK		0.000153848	0	3	4	2	Q13885; P07437; P68371	2	3601.71	3.28639	High	0	8.707e-05
	FALSE	High	GHYTEGAELVDSVLDVVR		1.88239e-09	0	4	5	2	Q13885; Q13509; P07437; P68371	0	1958.98	6.92716	High	0	5.393e-10
	FALSE	High	SGPFGQIFRPDNFVFGQSGAGNNWAK		5.9073e-14	0	4	5	5	Q13885; P04350; P07437; P68371	0	2798.34	7.82573	High	0	9.126e-15
	FALSE	High	MSATFIGNSTAIQELFK	1xOxidation [M1]	4.39317e-07	0	2	3	1	Q13885; P68371	0	1873.94	4.14429	High	0	1.746e-07
	FALSE	High	MSATFIGNSTAIQELFK		1.07076e-05	0	2	3	1	Q13885; P68371	0	1857.94	3.61871	High	0	5.164e-06
	FALSE	High	FWEVISDEHGIDPTGTYHGDSDLQLER		3.18485e-07	0	2	2	2	P04350; P68371	0	3116.42	3.99595	High	0	1.251e-07
	FALSE	High	EAESCDCLQGFQLTHSLGGGTGSGMGTLLISK	1xOxidation [M25]; 2xCarbamidomethyl [C5; C7]	4.9532e-08	0	3	5	2	P04350; P07437; P68371	0	3327.53	6.73239	High	0	1.729e-08
	FALSE	High	EAESCDCLQGFQLTHSLGGGTGSGMGTLLLSK	2xCarbamidomethyl [C5; C7]	1.19196e-08	0	3	5	2	P04350; P07437; P68371	0	3311.53	6.3357	High	0	3.815e-09
	FALSE	High	GHYTEGAELVDSVLDVVRK		4.58807e-11	0	4	5	3	Q13885; Q13509; P07437; P68371	1	2087.08	5.28509	High	0	1.06e-11
	FALSE	High	KEAESCDCLQGFQLTHSLGGGTGSGMGTLLLSK	2xCarbamidomethyl [C6; C8]	4.90285e-06	0	3	5	2	P04350; P07437; P68371	1	3439.63	3.9478	High	0	2.255e-06
	FALSE	High	LTTPTYGDLNHLVSATMSGVTTCLR	1xOxidation [M17]; 1xCarbamidomethyl [C23]	2.62991e-07	0	4	5	2	Q13885; P04350; P07437; P68371	0	2724.33	3.61481	High	0	1.015e-07
	FALSE	High	LTTPTYGDLNHLVSATMSGVTTCLR	1xCarbamidomethyl [C23]	0.000150354	0	4	5	2	Q13885; P04350; P07437; P68371	0	2708.34	3.90923	High	0	8.511e-05
	FALSE	High	MSATFIGNSTAIQELFKR		0.000565457	0	2	3	1	Q13885; P68371	1	2014.04	2.76016	High	0	0.0003466
	FALSE	High	NSSYFVEWIPNNVK		6.55894e-06	0	6	7	5	Q13885; Q13509; P04350; Q9BUF5; P07437; P68371	0	1696.83	4.30624	High	0	3.065e-06
	FALSE	High	YLTVAAVFR		0.00247601	0.000155099	3	3	1	P04350; P07437; P68371	0	1039.59	2.8221	High	0.0001285	0.00166
	FALSE	High	TAVCDIPPR	1xCarbamidomethyl [C4]	0.00174165	0.000155099	4	7	6	Q13885; P04350; P07437; P68371	0	1028.52	2.75759	High	0.0001285	0.001141
	FALSE	High	NMMAACDPR	1xCarbamidomethyl [C6]	0.00605276	0.000298952	6	9	1	Q13885; Q13509; P04350; Q9BUF5; P07437; P68371	0	1065.43	2.90028	High	0.0002475	0.004287
	FALSE	High	KLAVNMVPFPR	1xOxidation [M6]	0.0102401	0.000674303	6	10	2	Q13885; Q13509; P04350; Q9BUF5; P07437; P68371	1	1287.72	2.46663	High	0.001085	0.01712
	FALSE	High	FPGQLNADLRK		0.0119224	0.000933896	6	10	2	Q13885; Q13509; P04350; Q9BUF5; P07437; P68371	1	1258.69	2.39503	High	0.0008573	0.0106
	FALSE	High	NMMAACDPR	1xOxidation [M]; 1xCarbamidomethyl [C6]	0.0367155	0.00166435	6	9	3	Q13885; Q13509; P04350; Q9BUF5; P07437; P68371	0	1081.42	2.62026	High	0.001386	0.02917
	FALSE	High	IREEYPDR		0.0643848	0.00341763	3	7	1	Q13885; P07437; P68371	1	1077.53	2.76587	High	0.002933	0.05289
	FALSE	High	TAVCDIPPRGLK	1xCarbamidomethyl [C4]	0.107029	0.00765763	4	7	1	Q13885; P04350; P07437; P68371	1	1326.72	2.29593	High	0.006614	0.0907
	FALSE	High	NMMAACDPR	2xOxidation [M2; M3]; 1xCarbamidomethyl [C6]	0.140963	0.00994286	6	9	1	Q13885; Q13509; P04350; Q9BUF5; P07437; P68371	0	1097.42	1.9861	High	0.008656	0.1218
FALSE	Master Protein	P21333	Filamin-A OS=Homo sapiens OX=9606 GN=FLNA PE=1 SV=4	40.2342	77	93	71	1	2647	280.564	6.06	279.369	77
	Checked	Confidence	Sequence	Modifications	Qvality PEP	Qvality q-value	# Protein Groups	# Proteins	# PSMs	Master Protein Accessions	# Missed Cleavages	Theo. MH+ [Da]	XCorr Sequest HT	Confidence Sequest HT	Percolator q-Value Sequest HT	Percolator PEP Sequest HT
	FALSE	High	YNEQHVPGSPFTAR		4.61148e-06	0	1	1	2	P21333	0	1602.77	3.46499	High	0	2.125e-06
	FALSE	High	CSYQPTMEGVHTVHVTFAGVPIPR	1xCarbamidomethyl [C1]	6.62609e-05	0	1	1	1	P21333	0	2683.31	3.5622	High	0	3.584e-05
	FALSE	High	VQVQDNEGCPVEALVKDNGNGTYSCSYVPR	2xCarbamidomethyl [C9; C25]	3.56338e-05	0	1	1	1	P21333	1	3355.53	3.81416	High	0	1.851e-05
	FALSE	High	DAGEGLLAVQITDPEGKPK		2.83195e-05	0	1	1	2	P21333	0	1938.02	4.76476	High	0	1.452e-05
	FALSE	High	TGVAVNKPAEFTVDAK		0.000432541	0	1	1	1	P21333	0	1646.87	3.00622	High	0	0.000262
	FALSE	High	RLTVSSLQESGLK		2.14957e-05	0	1	1	2	P21333	1	1417.8	3.73796	High	0	1.079e-05
	FALSE	High	VTAQGPGLEPSGNIANK		9.11693e-06	0	1	1	2	P21333	0	1652.86	4.2371	High	0	4.362e-06
	FALSE	High	IANLQTDLSDGLR		7.88236e-06	0	1	1	1	P21333	0	1415.75	3.7822	High	0	3.73e-06
	FALSE	High	AFGPGLQGGSAGSPAR		7.78216e-05	0	1	1	1	P21333	0	1429.72	3.00557	High	0	4.248e-05
	FALSE	High	CSGPGLSPGMVR	1xCarbamidomethyl [C1]	0.000829127	0	1	1	1	P21333	0	1217.58	3.75169	High	0	0.0005203
	FALSE	High	VDVGKDQEFTVK		3.67422e-05	0	1	1	1	P21333	1	1364.71	3.96679	High	0	1.918e-05
	FALSE	High	YGGDEIPFSPYR		0.000103313	0	1	1	1	P21333	0	1400.65	2.95128	High	0	5.735e-05
	FALSE	High	YTPVQQGPVGVNVTYGGDPIPK		8.77443e-06	0	1	1	1	P21333	0	2286.18	4.795	High	0	4.203e-06
	FALSE	High	TGVELGKPTHFTVNAK		0.00040374	0	1	1	2	P21333	0	1698.92	3.67758	High	0	0.0002435
	FALSE	High	AWGPGLEGGVVGK		0.000379752	0	1	1	1	P21333	0	1226.65	2.96511	High	0	0.0002275
	FALSE	High	VQVQDNEGCPVEALVK	1xCarbamidomethyl [C9]	8.35905e-07	0	1	1	1	P21333	0	1784.88	4.68825	High	0	3.46e-07
	FALSE	High	LTVSSLQESGLK		0.000435866	0	1	1	1	P21333	0	1261.7	3.24307	High	0	0.0002631
	FALSE	High	IVGPSGAAVPCKVEPGLGADNSVVR	1xCarbamidomethyl [C11]	9.86779e-08	0	1	1	1	P21333	1	2449.29	4.15576	High	0	3.586e-08
	FALSE	High	VNQPASFAVSLNGAK		2.19953e-05	0	1	1	1	P21333	0	1502.8	4.21336	High	0	1.113e-05
	FALSE	High	ANLPQSFQVDTSK		4.62319e-05	0	1	1	2	P21333	0	1434.72	3.66292	High	0	2.429e-05
	FALSE	High	SPYTVTVGQACNPSACR	2xCarbamidomethyl [C11; C16]	3.75008e-06	0	1	1	2	P21333	0	1867.84	3.74893	High	0	1.704e-06
	FALSE	High	VSGLGEKVDVGKDQEFTVK		3.87656e-05	0	1	1	2	P21333	2	2035.07	3.77424	High	0	2.018e-05
	FALSE	High	NGQHVASSPIPVVISQSEIGDASR		3.70254e-08	0	1	1	1	P21333	0	2448.25	5.80814	High	0	1.277e-08
	FALSE	High	DNGNGTYSCSYVPR	1xCarbamidomethyl [C9]	0.000215487	0	1	1	1	P21333	0	1589.66	2.81851	High	0	0.0001247
	FALSE	High	KTHIQDNHDGTYTVAYVPDVTGR		4.47236e-06	0	1	1	1	P21333	1	2587.25	4.73333	High	0	2.055e-06
	FALSE	High	YGGQPVPNFPSK		0.000245445	0	1	1	1	P21333	0	1290.65	2.84668	High	0	0.0001427
	FALSE	High	VHSPSGALEECYVTEIDQDKYAVR	1xCarbamidomethyl [C11]	0.000750597	0	1	1	1	P21333	1	2766.3	3.43088	High	0	0.0004672
	FALSE	High	AGNNMLLVGVHGPR		0.000245445	0	1	1	1	P21333	0	1434.76	3.62842	High	0	0.0001429
	FALSE	High	VTVLFAGQHIAK		3.81764e-05	0	1	1	1	P21333	0	1283.75	2.77415	High	0	1.997e-05
	FALSE	High	YGGPYHIGGSPFK		1.25759e-05	0	1	1	2	P21333	0	1379.67	3.6985	High	0	6.114e-06
	FALSE	High	SPFEVYVDKSQGDASK		8.55332e-07	0	1	1	2	P21333	1	1756.84	4.42071	High	0	8.279e-06
	FALSE	High	VKVEPSHDASK		0.000619863	0	1	1	2	P21333	1	1196.63	2.87955	High	0.0001285	0.0005898
	FALSE	High	VHGPGIQSGTTNKPNK		0.000164825	0	1	1	2	P21333	0	1634.86	2.54298	High	0	9.357e-05
	FALSE	High	ATCAPQHGAPGPGPADASK	1xCarbamidomethyl [C3]	3.03402e-05	0	1	1	2	P21333	0	1789.83	3.37806	High	0	1.561e-05
	FALSE	High	AGGPGLERAEAGVPAEFSIWTR		8.21103e-08	0	1	1	1	P21333	1	2271.15	3.94164	High	0	2.966e-08
	FALSE	High	SPFSVAVSPSLDLSK		0.000249233	0	1	1	1	P21333	0	1533.82	3.89565	High	0	0.000146
	FALSE	High	FGGEHVPNSPFQVTALAGDQPSVQPPLR		2.35648e-05	0	1	1	1	P21333	0	2945.49	4.10844	High	0	1.194e-05
	FALSE	High	MDCQECPEGYR	2xCarbamidomethyl [C3; C6]	0.00086809	0	1	1	1	P21333	0	1444.53	2.38206	High	0	0.000548
	FALSE	High	LPQLPITNFSR		0.000648998	0	1	1	1	P21333	0	1285.73	2.5636	High	0	0.0003998
	FALSE	High	FNEEHIPDSPFVVPVASPSGDAR		0.000134039	0	1	1	1	P21333	0	2467.19	3.7047	High	0	7.543e-05
	FALSE	High	MDCQECPEGYRVTYTPMAPGSYLISIK	2xCarbamidomethyl [C3; C6]	0.000269067	0	1	1	1	P21333	1	3166.44	3.9111	High	0	0.0001577
	FALSE	High	GLVEPVDVVDNADGTQTVNYVPSR		4.00744e-07	0	1	1	2	P21333	0	2544.26	4.84471	High	0	1.084e-06
	FALSE	High	EGPYSISVLYGDEEVPRSPFK		1.69531e-05	0	1	1	1	P21333	1	2369.17	2.46132	High	0	8.406e-06
	FALSE	High	HTAMVSWGGVSIPNSPFR		0.00485085	0.000155099	1	1	1	P21333	0	1942.96	2.8345	High	0.0001285	0.003382
	FALSE	High	LLGWIQNK		0.003887	0.000155099	3	3	1	P21333; O75369; Q14315	0	971.567	2.69682	High	0.0001285	0.002681
	FALSE	High	WGDEHIPGSPYR		0.00362867	0.000155099	1	1	1	P21333	0	1413.65	2.68077	High	0.0001285	0.002483
	FALSE	High	VNVGAGSHPNK		0.00139512	0.000155099	1	1	1	P21333	0	1079.56	2.91747	High	0.0001285	0.0009051
	FALSE	High	CSGPGLER	1xCarbamidomethyl [C1]	0.00410054	0.000155099	1	1	1	P21333	0	875.404	2.67446	High	0.0001285	0.002827
	FALSE	High	NGHVGISFVPK		0.0021576	0.000155099	1	1	1	P21333	0	1154.63	3.18606	High	0.0001285	0.001439
	FALSE	High	ALTQTGGPHVK		0.0049255	0.000155099	1	1	1	P21333	0	1108.61	2.57671	High	0.0001285	0.00345
	FALSE	High	AGVAPLQVK		0.00449418	0.000155099	1	1	1	P21333	0	882.541	2.3331	High	0.0001285	0.00313
	FALSE	High	RAEFTVETR		0.00122496	0.000155099	1	1	1	P21333	1	1108.57	2.52691	High	0.0001285	0.0007875
	FALSE	High	LVSNHSLHETSSVFVDSLTK		0.00161339	0.000155099	1	1	1	P21333	0	2200.12	3.40552	High	0.0001285	0.00105
	FALSE	High	AYGPGIEPTGNMVK		0.000966269	0.000155099	1	1	1	P21333	0	1433.71	3.31418	High	0.0001285	0.0006094
	FALSE	High	SPFEVYVDK		0.00648294	0.000445128	1	1	1	P21333	0	1083.54	3.13543	High	0.0003687	0.0046
	FALSE	High	IECDDKGDGSCDVR	2xCarbamidomethyl [C3; C11]	0.00705025	0.000580349	2	2	1	P21333; Q14315	1	1625.65	2.19484	High	0.0004802	0.005033
	FALSE	High	DVDIIDHHDNTYTVK		0.00715859	0.000580349	1	1	2	P21333	0	1784.84	2.55868	High	0.0004802	0.005124
	FALSE	High	VTYTPMAPGSYLISIK		0.00978308	0.000674303	1	1	1	P21333	0	1740.92	2.72777	High	0.0005599	0.007144
	FALSE	High	ETGEHLVHVK		0.00899715	0.000674303	1	1	1	P21333	0	1148.61	2.58159	High	0.0005599	0.006497
	FALSE	High	ASGPGLNTTGVPASLPVEFTIDAK		0.00879392	0.000674303	1	1	1	P21333	0	2342.22	3.49191	High	0.0005599	0.006359
	FALSE	High	IQQNTFTR		0.0118321	0.000933896	3	3	1	P21333; O75369; Q14315	0	1007.53	2.70226	High	0.0007746	0.008729
	FALSE	High	SAGQGEVLVYVEDPAGHQEEAK		0.0146357	0.00115608	1	1	1	P21333	0	2313.1	1.73681	High	0.000959	0.01097
	FALSE	High	VTYCPTEPGNYIINIK	1xCarbamidomethyl [C4]	0.0149726	0.00115608	1	1	1	P21333	0	1881.94	3.66649	High	0.000959	0.01117
	FALSE	High	VGTECGNQK	1xCarbamidomethyl [C5]	0.0156697	0.00124905	1	1	1	P21333	0	992.447	1.96713	High	0.001034	0.01172
	FALSE	High	WCNEHLK	1xCarbamidomethyl [C2]	0.0202702	0.00130784	3	3	1	P21333; O75369; Q14315	0	986.451	2.67643	High	0.001085	0.0154
	FALSE	High	VKAEGPGLSR		0.0210508	0.00130784	1	1	1	P21333	1	1013.57	2.75938	High	0.001085	0.01613
	FALSE	High	AGGPGLER		0.0330652	0.00159758	2	2	1	P21333; O75369	0	756.4	2.76033	High	0.001328	0.02601
	FALSE	High	LYSVSYLLK		0.0348439	0.00166435	1	1	1	P21333	0	1085.62	2.24001	High	0.001386	0.02754
	FALSE	High	VTGDDSMR		0.0432543	0.00186546	1	1	1	P21333	0	880.383	1.58709	High	0.001553	0.03471
	FALSE	High	LSPFMADIR		0.0448901	0.00207637	1	1	1	P21333	0	1049.54	1.7898	High	0.001728	0.03589
	FALSE	High	VYGPGVAK		0.0576934	0.00294643	1	1	1	P21333	0	790.446	2.2545	High	0.002452	0.04715
	FALSE	High	VKETADFK		0.0594105	0.00304008	1	1	1	P21333	1	937.499	2.0222	High	0.00253	0.04857
	FALSE	High	DKGEYTLVVK		0.064856	0.00341763	1	1	1	P21333	1	1151.63	2.52603	High	0.003103	0.05343
	FALSE	High	CSGPGLSPGMVR	1xOxidation [M10]; 1xCarbamidomethyl [C1]	0.070257	0.0038917	1	1	1	P21333	0	1233.57	1.85573	High	0.003401	0.05809
	FALSE	High	LQVEPAVDTSGVQCYGPGIEGQGVFR	1xCarbamidomethyl [C14]	0.077739	0.00444638	1	1	1	P21333	0	2763.34	1.13045	High	0.003783	0.06465
	FALSE	High	GAGSYTIMVLFADQATPTSPIR		0.0817509	0.00492431	1	1	1	P21333	0	2296.16	1.61623	High	0.00426	0.06831
	FALSE	High	VKVLPTHDASK		0.087189	0.00517906	1	1	1	P21333	1	1194.68	2.23237	High	0.004478	0.07304
	FALSE	High	LVSIDSK		0.110063	0.00800895	3	3	1	P21333; O75369; Q14315	0	761.44	1.74712	High	0.006822	0.09359
FALSE	Master Protein	P07437	Tubulin beta chain OS=Homo sapiens OX=9606 GN=TUBB PE=1 SV=2	75.9009	31	84	5	1	444	49.639	4.89	276.531	31
	Checked	Confidence	Sequence	Modifications	Qvality PEP	Qvality q-value	# Protein Groups	# Proteins	# PSMs	Master Protein Accessions	# Missed Cleavages	Theo. MH+ [Da]	XCorr Sequest HT	Confidence Sequest HT	Percolator q-Value Sequest HT	Percolator PEP Sequest HT
	FALSE	High	EIVHIQAGQCGNQIGAK	1xCarbamidomethyl [C10]	2.65691e-09	0	5	6	4	Q13885; Q13509; P04350; P07437; P68371	0	1822.92	5.34664	High	0	8.602e-08
	FALSE	High	MSMKEVDEQMLNVQNK	1xOxidation [M]	1.17383e-05	0	3	4	4	Q13885; P07437; P68371	1	1939.89	4.71816	High	0	5.702e-06
	FALSE	High	MSMKEVDEQMLNVQNK		1.24482e-06	0	3	4	2	Q13885; P07437; P68371	1	1923.9	4.57238	High	0	5.298e-07
	FALSE	High	LHFFMPGFAPLTSR	1xOxidation [M5]	2.54403e-05	0	5	8	2	Q13885; P04350; Q9BUF5; P07437; P68371	0	1636.83	3.20479	High	0	0.0005402
	FALSE	High	LHFFMPGFAPLTSR		3.93639e-05	0	5	8	2	Q13885; P04350; Q9BUF5; P07437; P68371	0	1620.84	3.86557	High	0	2.063e-05
	FALSE	High	EVDEQMLNVQNK		3.67422e-05	0	3	4	1	Q13885; P07437; P68371	0	1446.69	4.42869	High	0	1.915e-05
	FALSE	High	EVDEQMLNVQNK	1xOxidation [M6]	0.000519789	0	3	4	1	Q13885; P07437; P68371	0	1462.68	2.90838	High	0	0.0003163
	FALSE	High	MREIVHLQAGQCGNQIGAK	1xCarbamidomethyl [C12]	8.50981e-09	0	5	6	4	Q13885; Q13509; P04350; P07437; P68371	1	2110.06	5.54222	High	0	2.686e-09
	FALSE	High	MREIVHLQAGQCGNQIGAK	1xOxidation [M1]; 1xCarbamidomethyl [C12]	0.000139271	0	5	6	4	Q13885; Q13509; P04350; P07437; P68371	1	2126.06	3.67605	High	0	7.831e-05
	FALSE	High	ISEQFTAMFR		0.00058304	0	5	6	1	Q13885; Q13509; P04350; P07437; P68371	0	1229.6	3.09627	High	0	0.0003576
	FALSE	High	IREEYPDRIMNTFSVVPSPK		0.000727963	0	2	2	3	P07437; P68371	2	2378.22	3.73795	High	0.0001285	0.003108
	FALSE	High	IMNTFSVVPSPK	1xOxidation [M2]	4.21727e-05	0	4	4	1	Q13509; P04350; P07437; P68371	0	1335.7	3.38457	High	0	2.207e-05
	FALSE	High	IMNTFSVVPSPK		2.41124e-05	0	4	4	1	Q13509; P04350; P07437; P68371	0	1319.7	4.02914	High	0	1.223e-05
	FALSE	High	FPGQLNADLR		0.000634263	0	6	10	3	Q13885; Q13509; P04350; Q9BUF5; P07437; P68371	0	1130.6	2.86777	High	0	0.0004801
	FALSE	High	ISVYYNEATGGK		0.000134039	0	1	1	1	P07437	0	1301.64	3.16345	High	0	7.533e-05
	FALSE	High	KLAVNMVPFPR		0.000138208	0	6	10	2	Q13885; Q13509; P04350; Q9BUF5; P07437; P68371	1	1271.73	3.79464	High	0	7.817e-05
	FALSE	High	ISVYYNEATGGKYVPR		1.57837e-06	0	1	1	1	P07437	1	1816.92	3.89873	High	0	6.785e-07
	FALSE	High	LAVNMVPFPR	1xOxidation [M5]	0.000158634	0	6	10	2	Q13885; Q13509; P04350; Q9BUF5; P07437; P68371	0	1159.63	3.41445	High	0	8.98e-05
	FALSE	High	LAVNMVPFPR		0.000187741	0	6	10	1	Q13885; Q13509; P04350; Q9BUF5; P07437; P68371	0	1143.63	3.31795	High	0	0.0001078
	FALSE	High	MSMKEVDEQMLNVQNKNSSYFVEWIPNNVK		0.000153848	0	3	4	2	Q13885; P07437; P68371	2	3601.71	3.28639	High	0	8.707e-05
	FALSE	High	GHYTEGAELVDSVLDVVR		1.88239e-09	0	4	5	2	Q13885; Q13509; P07437; P68371	0	1958.98	6.92716	High	0	5.393e-10
	FALSE	High	ALTVPELTQQVFDAK		1.20726e-06	0	1	1	4	P07437	0	1659.9	3.61628	High	0	1.248e-05
	FALSE	High	SGPFGQIFRPDNFVFGQSGAGNNWAK		5.9073e-14	0	4	5	5	Q13885; P04350; P07437; P68371	0	2798.34	7.82573	High	0	9.126e-15
	FALSE	High	EAESCDCLQGFQLTHSLGGGTGSGMGTLLISK	1xOxidation [M25]; 2xCarbamidomethyl [C5; C7]	4.9532e-08	0	3	5	2	P04350; P07437; P68371	0	3327.53	6.73239	High	0	1.729e-08
	FALSE	High	EAESCDCLQGFQLTHSLGGGTGSGMGTLLLSK	2xCarbamidomethyl [C5; C7]	1.19196e-08	0	3	5	2	P04350; P07437; P68371	0	3311.53	6.3357	High	0	3.815e-09
	FALSE	High	GHYTEGAELVDSVLDVVRK		4.58807e-11	0	4	5	3	Q13885; Q13509; P07437; P68371	1	2087.08	5.28509	High	0	1.06e-11
	FALSE	High	AILVDLEPGTMDSVR		1.18285e-05	0	3	4	2	Q13885; Q13509; P07437	0	1615.84	3.10542	High	0	5.727e-06
	FALSE	High	FWEVISDEHGIDPTGTYHGDSDLQLDR		0.000854903	0	1	1	1	P07437	0	3102.41	3.07425	High	0	0.000536
	FALSE	High	KEAESCDCLQGFQLTHSLGGGTGSGMGTLLLSK	2xCarbamidomethyl [C6; C8]	4.90285e-06	0	3	5	2	P04350; P07437; P68371	1	3439.63	3.9478	High	0	2.255e-06
	FALSE	High	LTTPTYGDLNHLVSATMSGVTTCLR	1xOxidation [M17]; 1xCarbamidomethyl [C23]	2.62991e-07	0	4	5	2	Q13885; P04350; P07437; P68371	0	2724.33	3.61481	High	0	1.015e-07
	FALSE	High	LTTPTYGDLNHLVSATMSGVTTCLR	1xCarbamidomethyl [C23]	0.000150354	0	4	5	2	Q13885; P04350; P07437; P68371	0	2708.34	3.90923	High	0	8.511e-05
	FALSE	High	NSSYFVEWIPNNVK		6.55894e-06	0	6	7	5	Q13885; Q13509; P04350; Q9BUF5; P07437; P68371	0	1696.83	4.30624	High	0	3.065e-06
	FALSE	High	MAVTFIGNSTAIQELFKR	1xOxidation [M1]	0.00481395	0.000155099	1	1	1	P07437	1	2042.07	1.87625	High	0.0001285	0.00335
	FALSE	High	YLTVAAVFR		0.00247601	0.000155099	3	3	1	P04350; P07437; P68371	0	1039.59	2.8221	High	0.0001285	0.00166
	FALSE	High	TAVCDIPPR	1xCarbamidomethyl [C4]	0.00174165	0.000155099	4	7	6	Q13885; P04350; P07437; P68371	0	1028.52	2.75759	High	0.0001285	0.001141
	FALSE	High	NMMAACDPR	1xCarbamidomethyl [C6]	0.00605276	0.000298952	6	9	1	Q13885; Q13509; P04350; Q9BUF5; P07437; P68371	0	1065.43	2.90028	High	0.0002475	0.004287
	FALSE	High	KLAVNMVPFPR	1xOxidation [M6]	0.0102401	0.000674303	6	10	2	Q13885; Q13509; P04350; Q9BUF5; P07437; P68371	1	1287.72	2.46663	High	0.001085	0.01712
	FALSE	High	FPGQLNADLRK		0.0119224	0.000933896	6	10	2	Q13885; Q13509; P04350; Q9BUF5; P07437; P68371	1	1258.69	2.39503	High	0.0008573	0.0106
	FALSE	High	NMMAACDPR	1xOxidation [M]; 1xCarbamidomethyl [C6]	0.0367155	0.00166435	6	9	3	Q13885; Q13509; P04350; Q9BUF5; P07437; P68371	0	1081.42	2.62026	High	0.001386	0.02917
	FALSE	High	IREEYPDR		0.0643848	0.00341763	3	7	1	Q13885; P07437; P68371	1	1077.53	2.76587	High	0.002933	0.05289
	FALSE	High	TAVCDIPPRGLK	1xCarbamidomethyl [C4]	0.107029	0.00765763	4	7	1	Q13885; P04350; P07437; P68371	1	1326.72	2.29593	High	0.006614	0.0907
	FALSE	High	NMMAACDPR	2xOxidation [M2; M3]; 1xCarbamidomethyl [C6]	0.140963	0.00994286	6	9	1	Q13885; Q13509; P04350; Q9BUF5; P07437; P68371	0	1097.42	1.9861	High	0.008656	0.1218
FALSE	Master Protein	P23246	Splicing factor, proline- and glutamine-rich OS=Homo sapiens OX=9606 GN=SFPQ PE=1 SV=2	57.0014	50	88	50	1	707	76.102	9.44	275.807	50
	Checked	Confidence	Sequence	Modifications	Qvality PEP	Qvality q-value	# Protein Groups	# Proteins	# PSMs	Master Protein Accessions	# Missed Cleavages	Theo. MH+ [Da]	XCorr Sequest HT	Confidence Sequest HT	Percolator q-Value Sequest HT	Percolator PEP Sequest HT
	FALSE	High	YGEPGEVFINKGK		9.25765e-06	0	1	1	2	P23246	1	1437.74	3.49457	High	0	7.705e-06
	FALSE	High	FAQHGTFEYEYSQR		7.28266e-07	0	1	1	2	P23246	0	1762.78	4.59586	High	0	4.6e-07
	FALSE	High	FATHAAALSVR		5.84716e-06	0	1	1	2	P23246	0	1143.63	4.06282	High	0	2.73e-06
	FALSE	High	MGGGGAMNMGDPYGSGGQK	1xOxidation [M]	3.4914e-07	0	1	1	3	P23246	0	1787.71	4.41261	High	0	1.377e-07
	FALSE	High	MGGGGAMNMGDPYGSGGQK		1.4288e-06	0	1	1	1	P23246	0	1771.72	3.33022	High	0	6.125e-07
	FALSE	High	FGQGGAGPVGGQGPR		8.12755e-06	0	1	1	2	P23246	0	1341.67	4.33444	High	0	3.867e-06
	FALSE	High	VRFATHAAALSVR		0.000104107	0	1	1	2	P23246	1	1398.8	3.14098	High	0	5.766e-05
	FALSE	High	CRLFVGNLPADITEDEFKR	1xCarbamidomethyl [C1]	5.1861e-08	0	1	1	2	P23246	2	2280.14	4.90208	High	0	1.822e-08
	FALSE	High	SEEKISDSEGFKANLSLLR		0.000544222	0	1	1	1	P23246	2	2123.1	4.09959	High	0	0.0003322
	FALSE	High	YGEPGEVFINK		0.000488908	0	1	1	1	P23246	0	1252.62	3.05701	High	0	0.0002966
	FALSE	High	ALAEIAKAELDDTPMR		5.02965e-08	0	1	1	2	P23246	1	1743.89	4.82431	High	0	3.419e-07
	FALSE	High	ALAEIAKAELDDTPMR	1xOxidation [M15]	2.30295e-05	0	1	1	2	P23246	1	1759.89	3.34318	High	0	0.0002483
	FALSE	High	ISDSEGFKANLSLLR		6.39365e-07	0	1	1	2	P23246	1	1649.89	3.93062	High	0	2.608e-07
	FALSE	High	DAKDKLESEMEDAYHEHQANLLR		1.49219e-10	0	1	1	3	P23246	2	2742.28	5.42757	High	0	6.53e-06
	FALSE	High	ALAEIAKAELDDTPMRGR		8.40153e-05	0	1	1	2	P23246	2	1957.02	3.00333	High	0	4.606e-05
	FALSE	High	ALAEIAKAELDDTPMRGR	1xOxidation [M15]	0.000142507	0	1	1	1	P23246	2	1973.01	3.26443	High	0	8.029e-05
	FALSE	High	DKLESEMEDAYHEHQANLLR		1.32011e-10	0	1	1	2	P23246	1	2428.12	5.9903	High	0	3.224e-11
	FALSE	High	MEELHNQEMQK		9.35233e-05	0	1	1	1	P23246	0	1416.62	3.5586	High	0	5.156e-05
	FALSE	High	GREEYEGPNKKPR		0.000316005	0	1	1	3	P23246	2	1559.79	3.62354	High	0	0.0001869
	FALSE	High	RMEELHNQEMQK		2.50536e-05	0	1	1	3	P23246	1	1572.73	4.33694	High	0	1.278e-05
	FALSE	High	CSEGVFLLTTTPRPVIVEPLEQLDDEDGLPEK	1xCarbamidomethyl [C1]	2.35049e-06	0	1	1	2	P23246	0	3596.8	5.20036	High	0	1.036e-06
	FALSE	High	MEELHNQEMQK	1xOxidation [M]	0.000103313	0	1	1	2	P23246	0	1432.62	2.93206	High	0	5.727e-05
	FALSE	High	QHHPPYHQQHHQGPPPGGPGGR		0.000207392	0	1	1	2	P23246	0	2403.14	2.56627	High	0.0002475	0.003598
	FALSE	High	RMEELHNQEMQKR		1.4179e-06	0	1	1	2	P23246	2	1728.83	4.57363	High	0	6.081e-07
	FALSE	High	LFVGNLPADITEDEFKR		4.64694e-06	0	1	1	3	P23246	1	1964.01	4.35548	High	0	2.139e-06
	FALSE	High	STGKGIVEFASKPAAR		6.5089e-06	0	1	1	2	P23246	1	1618.89	3.7896	High	0	0.0002084
	FALSE	High	LFVGNLPADITEDEFK		1.38217e-07	0	1	1	1	P23246	0	1807.91	4.64737	High	0	5.139e-08
	FALSE	High	NLSPYVSNELLEEAFSQFGPIER		3.24229e-09	0	1	1	2	P23246	0	2639.3	6.01664	High	0	9.669e-10
	FALSE	High	GMGPGTPAGYGR	1xOxidation [M2]	0.000207392	0	1	1	1	P23246	0	1136.52	3.18794	High	0	0.0001196
	FALSE	High	GFGFIKLESR		0.00126303	0.000155099	1	1	2	P23246	1	1153.64	2.93437	High	0.0001285	0.0008115
	FALSE	High	SPPPGMGLNQNR		0.00481395	0.000155099	1	1	1	P23246	0	1267.62	2.07786	High	0.0001285	0.003352
	FALSE	High	WKSLDEMEKQQR		0.00107554	0.000155099	1	1	1	P23246	2	1577.77	2.78276	High	0.0001285	0.0006867
	FALSE	High	QREMEEQMR		0.00328548	0.000155099	1	1	2	P23246	1	1236.55	2.75625	High	0.0001285	0.002236
	FALSE	High	GIVEFASKPAAR		0.00139512	0.000155099	1	1	2	P23246	0	1245.69	3.22108	High	0.0001285	0.0009058
	FALSE	High	SEEKISDSEGFK		0.00147187	0.000155099	1	1	1	P23246	1	1355.63	3.18283	High	0.0001285	0.0009575
	FALSE	High	RMEELHNQEMQK	1xOxidation [M10]	0.00172838	0.000155099	1	1	1	P23246	1	1588.72	2.93175	High	0.0001285	0.00113
	FALSE	High	AVVIVDDRGR		0.00527584	0.000298952	1	1	1	P23246	1	1099.62	3.26185	High	0.0002475	0.00369
	FALSE	High	SLDEMEKQQR		0.00591578	0.000298952	1	1	1	P23246	1	1263.6	2.65377	High	0.0002475	0.004192
	FALSE	High	ISDSEGFK		0.0106372	0.000674303	1	1	1	P23246	0	882.42	2.34141	High	0.0005599	0.007771
	FALSE	High	AELDDTPMR		0.0089289	0.000674303	1	1	1	P23246	0	1047.48	2.30499	High	0.0005599	0.006447
	FALSE	High	ETPPRFAQHGTFEYEYSQR		0.00755097	0.000674303	1	1	1	P23246	1	2343.08	2.47804	High	0.0005599	0.005433
	FALSE	High	LFVGNLPADITEDEFKRLFAK		0.0132604	0.00103367	1	1	1	P23246	2	2423.3	2.32701	High	0.0008573	0.009811
	FALSE	High	QGPGPGGPK		0.017032	0.00124905	1	1	1	P23246	0	794.416	2.57627	High	0.001034	0.01287
	FALSE	High	EMQLRQEEER		0.0246655	0.00130784	1	1	2	P23246	1	1347.63	2.66793	High	0.007289	0.1052
	FALSE	High	CSEGVFLLTTTPRPVIVEPLEQLDDEDGLPEKLAQK	1xCarbamidomethyl [C1]	0.025806	0.00130784	1	1	1	P23246	1	4037.08	2.6735	High	0.001085	0.01995
	FALSE	High	QREESYSR		0.0353689	0.00166435	1	1	1	P23246	1	1054.49	2.59557	High	0.001386	0.02801
	FALSE	High	GMGPGTPAGYGR		0.0410603	0.00176952	1	1	1	P23246	0	1120.52	2.43824	High	0.001553	0.03276
	FALSE	High	SLDEMEK		0.0407558	0.00176952	1	1	1	P23246	0	851.382	2.31003	High	0.001474	0.03253
	FALSE	High	GKGFGFIK		0.041367	0.00186546	1	1	1	P23246	1	853.493	2.10897	High	0.001553	0.03308
	FALSE	High	RPGEKTYTQR		0.0465854	0.00238224	1	1	1	P23246	1	1235.65	1.98394	High	0.00198	0.03748
	FALSE	High	MGYMDPR		0.0543997	0.00264867	1	1	1	P23246	0	869.364	2.44528	High	0.002202	0.04421
	FALSE	High	GREEYEGPNK		0.0620769	0.00322753	1	1	1	P23246	1	1178.54	2.5945	High	0.002685	0.05075
	FALSE	High	LAQKNPMYQK		0.07391	0.00405479	1	1	1	P23246	1	1220.65	2.52613	High	0.003462	0.06142
	FALSE	High	NPMYQKER		0.0829317	0.00510604	1	1	1	P23246	1	1065.51	2.32219	High	0.004333	0.06917
	FALSE	High	EMQLRQEEERR		0.0922988	0.00592915	1	1	1	P23246	2	1503.73	2.17062	High	0.005098	0.07755
	FALSE	High	ANLSLLR		0.0949546	0.00619443	1	1	1	P23246	0	786.483	2.25938	High	0.005315	0.08035
	FALSE	High	SLDEMEKQQR	1xOxidation [M5]	0.124679	0.00854517	1	1	1	P23246	1	1279.59	1.8132	High	0.00734	0.1071
FALSE	Master Protein	P68032	Actin, alpha cardiac muscle 1 OS=Homo sapiens OX=9606 GN=ACTC1 PE=1 SV=1	34.748	19	84	2	1	377	41.992	5.39	268.369	19
	Checked	Confidence	Sequence	Modifications	Qvality PEP	Qvality q-value	# Protein Groups	# Proteins	# PSMs	Master Protein Accessions	# Missed Cleavages	Theo. MH+ [Da]	XCorr Sequest HT	Confidence Sequest HT	Percolator q-Value Sequest HT	Percolator PEP Sequest HT
	FALSE	High	EITALAPSTMK	1xOxidation [M10]	0.000706012	0	2	6	3	P68032; P63261	0	1177.61	2.69834	High	0	0.0004399
	FALSE	High	IWHHTFYNELR		4.69455e-05	0	2	9	2	P68032; P63261	0	1515.75	4.12658	High	0	2.483e-05
	FALSE	High	LDLAGRDLTDYLMK		5.84716e-06	0	2	7	5	P68032; P63261	1	1623.84	3.57741	High	0	7.189e-06
	FALSE	High	LDLAGRDLTDYLMK	1xOxidation [M13]	2.23348e-05	0	2	7	5	P68032; P63261	1	1639.84	3.40377	High	0	4.762e-05
	FALSE	High	GILTLKYPIEHGIITNWDDMEK		3.30068e-05	0	1	4	2	P68032	1	2586.33	4.21071	High	0	1.713e-05
	FALSE	High	SYELPDGQVITIGNER		2.20518e-07	0	2	10	8	P68032; P63261	0	1790.89	4.84318	High	0	8.44e-08
	FALSE	High	YPIEHGIITNWDDMEK		3.45588e-05	0	1	4	2	P68032	0	1960.91	3.90262	High	0	7.285e-05
	FALSE	High	MQKEITALAPSTMKIK		8.5312e-05	0	2	6	1	P68032; P63261	2	1789.99	3.80622	High	0	4.652e-05
	FALSE	High	HQGVMVGMGQKDSYVGDEAQSKR		2.68419e-11	0	2	6	3	P68032; P63261	2	2507.18	6.47765	High	0	6.005e-12
	FALSE	High	HQGVMVGMGQKDSYVGDEAQSKR	1xOxidation [M]	8.0246e-11	0	2	6	4	P68032; P63261	2	2523.17	5.87591	High	0	1.905e-11
	FALSE	High	HQGVMVGMGQKDSYVGDEAQSKR	2xOxidation [M5; M8]	3.10453e-05	0	2	6	1	P68032; P63261	2	2539.17	3.62049	High	0	1.593e-05
	FALSE	High	HQGVMVGMGQK	1xOxidation [M]	0.000176586	0	2	7	8	P68032; P63261	0	1187.57	3.53237	High	0	0.0001013
	FALSE	High	DSYVGDEAQSKR		0.000596585	0	2	6	5	P68032; P63261	1	1354.62	3.30748	High	0	0.0003679
	FALSE	High	IKIIAPPERK		4.28236e-05	0	2	7	2	P68032; P63261	2	1164.75	2.84338	High	0	2.25e-05
	FALSE	High	MQKEITALAPSTMK		4.00744e-07	0	2	6	3	P68032; P63261	1	1548.81	4.67526	High	0	1.588e-07
	FALSE	High	MQKEITALAPSTMK	1xOxidation [M]	1.02007e-06	0	2	6	3	P68032; P63261	1	1564.81	3.81009	High	0	4.291e-07
	FALSE	High	HQGVMVGMGQKDSYVGDEAQSK		1.56234e-07	0	2	6	2	P68032; P63261	1	2351.08	4.80623	High	0	5.875e-08
	FALSE	High	HQGVMVGMGQKDSYVGDEAQSK	1xOxidation [M]	1.64838e-07	0	2	6	2	P68032; P63261	1	2367.07	4.61586	High	0	6.183e-08
	FALSE	High	HQGVMVGMGQKDSYVGDEAQSK	2xOxidation [M5; M8]	0.000376856	0	2	6	1	P68032; P63261	1	2383.07	2.45526	High	0	0.0002259
	FALSE	High	GILTLKYPIEHGIITNWDDMEK	1xOxidation [M20]	0.0018801	0.000155099	1	4	1	P68032	1	2602.32	2.5896	High	0.0001285	0.001244
	FALSE	High	HQGVMVGMGQK		0.00115223	0.000155099	2	7	3	P68032; P63261	0	1171.57	3.32265	High	0.0001285	0.001951
	FALSE	High	AVFPSIVGRPR		0.00286314	0.000155099	2	9	2	P68032; P63261	0	1198.71	2.88688	High	0.0001285	0.00194
	FALSE	High	DSYVGDEAQSK		0.00290725	0.000155099	2	6	1	P68032; P63261	0	1198.52	3.18116	High	0.0001285	0.001975
	FALSE	High	AGFAGDDAPR		0.00515639	0.000298952	2	10	3	P68032; P63261	0	976.448	2.99239	High	0.001034	0.01204
	FALSE	High	DLTDYLMK		0.00515639	0.000298952	2	7	2	P68032; P63261	0	998.486	2.32234	High	0.001328	0.02615
	FALSE	High	YPIEHGIITNWDDMEK	1xOxidation [M14]	0.0112189	0.000674303	1	4	1	P68032	0	1976.91	2.73636	High	0.0005599	0.00823
	FALSE	High	AGFAGDDAPRAVFPSIVGRPR		0.0129617	0.00103367	2	9	1	P68032; P63261	1	2156.14	3.27565	High	0.0008573	0.009587
	FALSE	High	EITALAPSTMKIK		0.0246655	0.00130784	2	6	1	P68032; P63261	1	1402.8	3.51974	High	0.001085	0.01898
	FALSE	High	HQGVMVGMGQK	2xOxidation [M5; M8]	0.0351055	0.00166435	2	7	1	P68032; P63261	0	1203.56	1.83104	High	0.001386	0.02775
	FALSE	High	EITALAPSTMK		0.0532113	0.00264867	2	6	1	P68032; P63261	0	1161.62	2.28133	High	0.002202	0.04313
	FALSE	High	EITALAPSTMKIK	1xOxidation [M10]	0.064856	0.00341763	2	6	1	P68032; P63261	1	1418.79	3.28434	High	0.002933	0.05324
	FALSE	High	DLTDYLMK	1xOxidation [M7]	0.0744461	0.00405479	2	7	3	P68032; P63261	0	1014.48	2.06529	High	0.004627	0.07439
	FALSE	High	MQKEITALAPSTMK	2xOxidation [M1; M13]	0.10778	0.00792578	2	6	1	P68032; P63261	1	1580.8	2.34905	High	0.006755	0.09154
FALSE	Master Protein	P06733	Alpha-enolase OS=Homo sapiens OX=9606 GN=ENO1 PE=1 SV=2	84.1014	42	76	40	1	434	47.139	7.39	267.284	42
	Checked	Confidence	Sequence	Modifications	Qvality PEP	Qvality q-value	# Protein Groups	# Proteins	# PSMs	Master Protein Accessions	# Missed Cleavages	Theo. MH+ [Da]	XCorr Sequest HT	Confidence Sequest HT	Percolator q-Value Sequest HT	Percolator PEP Sequest HT
	FALSE	High	YNQLLRIEEELGSK		9.76747e-06	0	1	1	2	P06733	1	1691.9	3.8397	High	0	7.758e-06
	FALSE	High	LAKYNQLLRIEEELGSK		2.10075e-05	0	1	1	3	P06733	2	2004.11	3.52507	High	0	0.0004617
	FALSE	High	FTASAGIQVVGDDLTVTNPKR		4.02796e-08	0	1	1	2	P06733	1	2189.16	4.85691	High	0	1.387e-08
	FALSE	High	SGKYDLDFKSPDDPSR		8.50972e-06	0	1	1	4	P06733	2	1826.86	3.81114	High	0	4.07e-06
	FALSE	High	AGAVEKGVPLYR		0.000653985	0	1	1	2	P06733	1	1259.71	3.32373	High	0	0.0004061
	FALSE	High	IGAEVYHNLK		0.000419495	0	1	1	2	P06733	0	1143.62	3.49209	High	0.0001285	0.0008786
	FALSE	High	LMIEMDGTENK		0.000108171	0	1	1	1	P06733	0	1280.59	3.51579	High	0	6.027e-05
	FALSE	High	GNPTVEVDLFTSK		0.000338549	0	1	1	1	P06733	0	1406.72	3.35832	High	0	0.0002008
	FALSE	High	VNQIGSVTESLQACK	1xCarbamidomethyl [C14]	1.37865e-08	0	1	2	4	P06733	0	1633.82	5.94988	High	0	4.459e-09
	FALSE	High	YGKDATNVGDEGGFAPNILENK		7.08097e-06	0	1	1	1	P06733	1	2309.1	4.94365	High	0	3.348e-06
	FALSE	High	IGAEVYHNLKNVIKEK		6.39365e-07	0	1	1	2	P06733	2	1855.04	3.92265	High	0	2.601e-07
	FALSE	High	YNQLLRIEEELGSKAK		5.10728e-08	0	1	1	2	P06733	2	1891.03	4.79833	High	0	1.795e-08
	FALSE	High	LAQANGWGVMVSHR		4.03825e-07	0	1	1	2	P06733	0	1525.77	3.86933	High	0	6.773e-06
	FALSE	High	IGAEVYHNLKNVIK		1.96084e-05	0	1	1	1	P06733	1	1597.91	3.01027	High	0	9.853e-06
	FALSE	High	LAMQEFMILPVGAANFR	1xOxidation [M]	1.47701e-05	0	1	1	6	P06733	0	1923.98	3.91767	High	0	7.273e-06
	FALSE	High	LAMQEFMILPVGAANFR		4.58803e-08	0	1	1	2	P06733	0	1907.99	4.41831	High	0	5.079e-08
	FALSE	High	YDLDFKSPDDPSRYISPDQLADLYK		0.000230861	0	1	1	1	P06733	2	2961.42	2.76282	High	0	0.0001339
	FALSE	High	KLNVTEQEKIDK		8.06555e-06	0	1	1	2	P06733	2	1444.8	5.03576	High	0	3.833e-06
	FALSE	High	DATNVGDEGGFAPNILENKEGLELLKTAIGK		0.000236226	0	1	1	2	P06733	2	3213.66	3.2328	High	0	0.0005113
	FALSE	High	DATNVGDEGGFAPNILENKEGLELLK		1.43612e-07	0	1	1	2	P06733	1	2743.38	4.66388	High	0	5.361e-08
	FALSE	High	YGKDATNVGDEGGFAPNILENKEGLELLK		1.05451e-11	0	1	1	2	P06733	2	3091.56	7.33208	High	0	2.229e-12
	FALSE	High	YISPDQLADLYK		0.000142507	0	1	1	2	P06733	0	1425.73	3.67786	High	0	8.032e-05
	FALSE	High	FTASAGIQVVGDDLTVTNPK		2.71866e-09	0	1	1	1	P06733	0	2033.05	4.7215	High	0	7.961e-10
	FALSE	High	SGETEDTFIADLVVGLCTGQIK	1xCarbamidomethyl [C17]	4.69466e-08	0	2	3	2	P09104; P06733	0	2353.16	5.26353	High	0	1.644e-08
	FALSE	High	HIADLAGNSEVILPVPAFNVINGGSHAGNK		1.83494e-07	0	1	1	3	P06733	0	3011.57	4.9886	High	0	8.534e-08
	FALSE	High	SFIKDYPVVSIEDPFDQDDWGAWQK		6.97347e-12	0	1	1	1	P06733	1	2985.39	7.61826	High	0	1.428e-12
	FALSE	High	LMIEMDGTENKSK		0.000177943	0	1	1	1	P06733	1	1495.71	2.78662	High	0	0.0001014
	FALSE	High	SPDDPSRYISPDQLADLYK		0.000908883	0	1	1	1	P06733	1	2180.05	3.42701	High	0	0.0005739
	FALSE	High	EIFDSRGNPTVEVDLFTSK		6.49233e-07	0	1	1	2	P06733	1	2154.07	4.11472	High	0.0001285	0.001217
	FALSE	High	AAVPSGASTGIYEALELR		1.36116e-07	0	2	3	3	P09104; P06733	0	1804.94	5.29408	High	0	5.058e-08
	FALSE	High	AAVPSGASTGIYEALELRDNDKTR		0.00449418	0.000155099	1	1	1	P06733	2	2534.28	1.91664	High	0.0001285	0.003121
	FALSE	High	LAMQEFMILPVGAANFR	2xOxidation [M3; M7]	0.00207665	0.000155099	1	1	1	P06733	0	1939.98	2.84639	High	0.0001285	0.001378
	FALSE	High	IEEELGSKAK		0.00273477	0.000155099	1	1	1	P06733	1	1103.59	3.0896	High	0.0001285	0.001844
	FALSE	High	LNVTEQEKIDK		0.00362867	0.000155099	1	1	1	P06733	1	1316.71	2.74604	High	0.0001285	0.002483
	FALSE	High	LAKYNQLLR		0.00605276	0.000298952	1	1	1	P06733	1	1118.67	2.56706	High	0.0002475	0.004278
	FALSE	High	TIAPALVSKK		0.00527584	0.000298952	1	1	1	P06733	1	1027.65	2.38874	High	0.0002475	0.003714
	FALSE	High	KLNVTEQEK		0.0069967	0.000580349	1	1	1	P06733	1	1088.59	3.22228	High	0.0004802	0.004979
	FALSE	High	LNVTEQEK		0.00963528	0.000674303	1	1	1	P06733	0	960.5	2.20142	High	0.0005599	0.006998
	FALSE	High	DATNVGDEGGFAPNILENK		0.00821123	0.000674303	1	1	1	P06733	0	1960.92	3.48744	High	0.0005599	0.005898
	FALSE	High	AGYTDKVVIGMDVAASEFFR		0.0124786	0.00103367	1	1	1	P06733	1	2176.07	2.57664	High	0.0008573	0.009247
	FALSE	High	VVIGMDVAASEFFR		0.0239329	0.00130784	1	1	1	P06733	0	1540.78	2.31302	High	0.001085	0.01842
	FALSE	High	AVEHINK		0.0202702	0.00130784	1	1	2	P06733	0	810.447	2.62451	High	0.001085	0.01545
	FALSE	High	LMIEMDGTENK	1xOxidation [M5]	0.0442288	0.00207637	1	1	1	P06733	0	1296.58	2.51045	High	0.001728	0.03546
	FALSE	High	SCNCLLLK	2xCarbamidomethyl [C2; C4]	0.0556133	0.00264867	1	1	1	P06733	0	1007.5	2.34457	High	0.002202	0.04515
	FALSE	High	IEEELGSK		0.064856	0.00341763	1	1	1	P06733	0	904.462	2.37134	High	0.003103	0.05351
FALSE	Master Protein	O43707	Alpha-actinin-4 OS=Homo sapiens OX=9606 GN=ACTN4 PE=1 SV=2	62.7881	59	89	42	1	911	104.788	5.44	257.882	59
	Checked	Confidence	Sequence	Modifications	Qvality PEP	Qvality q-value	# Protein Groups	# Proteins	# PSMs	Master Protein Accessions	# Missed Cleavages	Theo. MH+ [Da]	XCorr Sequest HT	Confidence Sequest HT	Percolator q-Value Sequest HT	Percolator PEP Sequest HT
	FALSE	High	FAIQDISVEETSAK		2.47993e-06	0	2	4	1	P12814; O43707	0	1537.77	4.03758	High	0	1.093e-06
	FALSE	High	ICDQWDALGSLTHSR	1xCarbamidomethyl [C2]	3.60923e-09	0	1	1	1	O43707	0	1758.82	4.19233	High	0	1.077e-09
	FALSE	High	AGTQIENIDEDFRDGLK		0.000290479	0	1	1	2	O43707	1	1920.93	3.21951	High	0	0.0001706
	FALSE	High	KDDPVTNLNNAFEVAEK		2.32069e-08	0	1	1	2	O43707	1	1903.94	5.77627	High	0	7.773e-09
	FALSE	High	ASFNHFDKDHGGALGPEEFK		3.2011e-05	0	1	1	3	O43707	1	2203.02	4.60255	High	0	1.657e-05
	FALSE	High	LSGSNPYTTVTPQIINSKWEK		0.000189185	0	1	1	1	O43707	1	2363.22	3.39346	High	0	0.0001084
	FALSE	High	HRDYETATLSDIK		1.56633e-06	0	1	1	2	O43707	1	1548.77	3.14663	High	0	6.744e-07
	FALSE	High	CQLEINFNTLQTK	1xCarbamidomethyl [C1]	2.85372e-05	0	2	4	1	P12814; O43707	0	1608.81	3.87687	High	0	1.457e-05
	FALSE	High	QFASQANVVGPWIQTK		7.19026e-06	0	1	1	1	O43707	0	1773.93	4.52907	High	0	3.397e-06
	FALSE	High	GISQEQMQEFR	1xOxidation [M7]	0.00060579	0	1	1	1	O43707	0	1368.62	3.08595	High	0	0.0003725
	FALSE	High	KTFTAWCNSHLR	1xCarbamidomethyl [C7]	2.35049e-06	0	2	4	2	P12814; O43707	1	1520.74	4.79496	High	0	1.033e-06
	FALSE	High	HRPELIEYDKLR		2.14957e-05	0	1	1	1	O43707	1	1568.85	4.61547	High	0	1.079e-05
	FALSE	High	ACLISLGYDVENDRQGEAEFNR	1xCarbamidomethyl [C2]	1.2705e-07	0	1	1	1	O43707	1	2556.18	3.28754	High	0	4.7e-08
	FALSE	High	RQFASQANVVGPWIQTK		6.21659e-06	0	1	1	2	O43707	1	1930.03	4.66687	High	0	2.898e-06
	FALSE	High	KAGTQIENIDEDFRDGLK		2.65691e-09	0	1	1	3	O43707	2	2049.02	5.09227	High	0	7.83e-10
	FALSE	High	QLEAIDQLHLEYAKR		1.86801e-06	0	1	1	2	O43707	1	1826.98	3.36694	High	0	8.104e-07
	FALSE	High	ELPPDQAEYCIAR	1xCarbamidomethyl [C10]	0.000190639	0	2	2	4	P12814; O43707	0	1561.73	2.08588	High	0	0.0001098
	FALSE	High	VLAGDKNFITAEELR		9.11693e-06	0	1	1	2	O43707	1	1675.9	4.00781	High	0	8.012e-06
	FALSE	High	ICDQWDALGSLTHSRR	1xCarbamidomethyl [C2]	0.000822805	0	1	1	2	O43707	1	1914.92	3.13504	High	0	0.0005158
	FALSE	High	MAPYQGPDAVPGALDYK	1xOxidation [M1]	4.07968e-06	0	1	1	1	O43707	0	1808.85	3.34201	High	0	1.868e-06
	FALSE	High	MAPYQGPDAVPGALDYK		5.48568e-07	0	1	1	1	O43707	0	1792.86	3.79009	High	0	2.219e-07
	FALSE	High	LSGSNPYTTVTPQIINSK		1.07625e-06	0	1	1	2	O43707	0	1920.01	5.34943	High	0	2.181e-06
	FALSE	High	ASIHEAWTDGKEAMLK		1.36812e-05	0	1	1	1	O43707	1	1786.88	3.7709	High	0	6.712e-06
	FALSE	High	VLAGDKNFITAEELRR		0.000238042	0	1	1	2	O43707	2	1832	2.5736	High	0	0.0005448
	FALSE	High	TINEVENQILTR		0.000429242	0	2	2	3	P12814; O43707	0	1429.76	3.69177	High	0	0.0002582
	FALSE	High	MLDAEDIVNTARPDEK		2.76763e-05	0	1	1	2	O43707	0	1816.87	3.77861	High	0	1.416e-05
	FALSE	High	AIMTYVSSFYHAFSGAQK		0.000201136	0	2	2	2	P12814; O43707	0	2007.96	4.12081	High	0	0.0001162
	FALSE	High	VGWEQLLTTIAR		7.04473e-05	0	2	2	2	P12814; O43707	0	1386.77	4.3014	High	0	3.811e-05
	FALSE	High	SFSTALYGESDL		0.000325833	0	1	1	1	O43707	0	1289.59	3.35375	High	0	0.0001927
	FALSE	High	GYEEWLLNEIR		0.000848385	0	2	3	1	P12814; O43707	0	1421.71	3.71443	High	0	0.0005336
	FALSE	High	FAIQDISVEETSAKEGLLLWCQR	1xCarbamidomethyl [C21]	0.000189185	0	2	4	1	P12814; O43707	1	2693.36	3.32803	High	0	0.0001085
	FALSE	High	LASDLLEWIR		0.000439215	0	2	2	1	P12814; O43707	0	1215.67	3.00484	High	0	0.0002645
	FALSE	High	HRPELIEYDK		6.99099e-05	0	1	1	2	O43707	0	1299.67	3.4286	High	0	3.766e-05
	FALSE	High	ETTDTDTADQVIASFK		3.74053e-07	0	1	1	1	O43707	0	1741.81	4.97585	High	0	1.472e-07
	FALSE	High	LSNRPAFMPSEGK		1.23847e-05	0	1	2	4	O43707	0	1433.72	3.55896	High	0	2.02e-05
	FALSE	High	MAPYQGPDAVPGALDYKSFSTALYGESDL		0.000429242	0	1	1	1	O43707	1	3063.43	3.95132	High	0	0.0002584
	FALSE	High	KDDPVTNLNNAFEVAEKYLDIPK		0.00251416	0.000155099	1	1	2	O43707	2	2633.35	3.07246	High	0.0001285	0.001681
	FALSE	High	DGLAFNALIHR		0.000951592	0.000155099	1	2	2	O43707	0	1226.66	2.57247	High	0.0001285	0.001575
	FALSE	High	EGLLLWCQR	1xCarbamidomethyl [C7]	0.00400763	0.000155099	2	4	1	P12814; O43707	0	1174.6	3.06232	High	0.0001285	0.002763
	FALSE	High	DYETATLSDIKALIR		0.00354643	0.000155099	1	1	2	O43707	1	1708.91	3.19512	High	0.0001285	0.00242
	FALSE	High	NVNVQNFHISWK		0.00234696	0.000155099	1	1	1	O43707	0	1485.76	1.90314	High	0.0001285	0.001568
	FALSE	High	GISQEQMQEFR		0.00128251	0.000155099	1	1	1	O43707	0	1352.63	3.59873	High	0.0001285	0.0008291
	FALSE	High	VQQLVPKRDHALLEEQSK		0.00217417	0.000155099	1	1	1	O43707	2	2118.17	3.00005	High	0.0001285	0.001445
	FALSE	High	KHEAFESDLAAHQDR		0.00143848	0.000155099	2	3	1	P12814; O43707	1	1753.83	1.70581	High	0.0001285	0.0009346
	FALSE	High	DHALLEEQSKQQSNEHLR		0.00132237	0.000155099	1	1	1	O43707	1	2162.06	2.54957	High	0.0001285	0.000851
	FALSE	High	ALDFIASK		0.0051959	0.000298952	2	3	1	P12814; O43707	0	864.483	2.89493	High	0.0002475	0.003633
	FALSE	High	EAILAIHK		0.00941772	0.000674303	1	1	1	O43707	0	894.541	2.21841	High	0.0005599	0.006859
	FALSE	High	TIQEMQQK		0.00913523	0.000674303	1	1	1	O43707	0	1005.5	2.4731	High	0.0005599	0.006631
	FALSE	High	DAKGISQEQMQEFR		0.0153172	0.00124905	1	1	1	O43707	1	1666.79	2.67539	High	0.001034	0.01144
	FALSE	High	DHALLEEQSK		0.0261975	0.00130784	1	1	1	O43707	0	1169.58	2.86344	High	0.001156	0.02033
	FALSE	High	RDHALLEEQSKQQSNEHLR		0.0225312	0.00130784	1	1	1	O43707	2	2318.16	2.70642	High	0.001085	0.01728
	FALSE	High	IAESNHIKLSGSNPYTTVTPQIINSK		0.0311407	0.00149882	1	1	1	O43707	1	2812.48	3.29314	High	0.001244	0.02444
	FALSE	High	VHKPPKVQEK		0.0335642	0.00159758	1	1	1	O43707	1	1189.71	2.02003	High	0.001328	0.02648
	FALSE	High	LASDLLEWIRR		0.0410603	0.00176952	2	2	1	P12814; O43707	1	1371.77	1.4265	High	0.001553	0.03279
	FALSE	High	DLLLDPAWEK		0.0435768	0.00186546	2	4	1	P12814; O43707	0	1199.63	2.37012	High	0.001643	0.035
	FALSE	High	TFTAWCNSHLR	1xCarbamidomethyl [C6]	0.0435768	0.00186546	2	4	1	P12814; O43707	0	1392.65	1.64148	High	0.001643	0.03492
	FALSE	High	IAESNHIK		0.0462415	0.00238224	1	1	1	O43707	0	911.495	2.2423	High	0.00198	0.03709
	FALSE	High	LDHLAEK		0.0581182	0.00294643	2	2	1	P12814; O43707	0	825.446	2.41341	High	0.002452	0.04725
	FALSE	High	STLPDADREREAILAIHK		0.0859526	0.00517906	1	1	1	O43707	2	2035.09	1.84963	High	0.004396	0.07211
	FALSE	High	EAILAIHKEAQR		0.0859526	0.00517906	1	1	1	O43707	1	1378.78	2.15106	High	0.004396	0.07205
	FALSE	High	ISNRPAFMPSEGK	1xOxidation [M8]	0.108536	0.00792578	1	2	2	O43707	0	1449.72	1.76228	High	0.006755	0.09213
	FALSE	High	VHKINNVNK		0.140963	0.00994286	1	1	1	O43707	1	1065.62	2.06895	High	0.008656	0.1226
FALSE	Master Protein	P10809	60 kDa heat shock protein, mitochondrial OS=Homo sapiens OX=9606 GN=HSPD1 PE=1 SV=2	68.7609	48	73	48	1	573	61.016	5.87	254.385	48
	Checked	Confidence	Sequence	Modifications	Qvality PEP	Qvality q-value	# Protein Groups	# Proteins	# PSMs	Master Protein Accessions	# Missed Cleavages	Theo. MH+ [Da]	XCorr Sequest HT	Confidence Sequest HT	Percolator q-Value Sequest HT	Percolator PEP Sequest HT
	FALSE	High	CEFQDAYVLLSEKK	1xCarbamidomethyl [C1]	1.11541e-07	0	1	1	2	P10809	1	1729.85	5.19775	High	0	4.108e-08
	FALSE	High	GYISPYFINTSK		9.9432e-05	0	1	1	1	P10809	0	1389.7	3.20179	High	0	5.48e-05
	FALSE	High	KISSIQSIVPALEIANAHR		4.6233e-08	0	1	1	3	P10809	1	2047.17	5.18071	High	0	1.61e-08
	FALSE	High	CIPALDSLTPANEDQK	1xCarbamidomethyl [C1]	4.1321e-07	0	1	1	1	P10809	0	1771.85	4.52956	High	0	1.639e-07
	FALSE	High	TLKIPAMTIAK		3.56338e-05	0	1	1	2	P10809	1	1186.72	4.41601	High	0	1.855e-05
	FALSE	High	GQKCEFQDAYVLLSEK	1xCarbamidomethyl [C4]	6.31254e-06	0	1	1	1	P10809	1	1914.93	4.46232	High	0	2.947e-06
	FALSE	High	DRVTDALNATR		0.000716904	0	1	1	1	P10809	1	1231.64	2.46539	High	0	0.0004443
	FALSE	High	IQEIIEQLDVTTSEYEKEKLNER		1.3857e-06	0	1	1	2	P10809	2	2807.43	3.23377	High	0	5.911e-07
	FALSE	High	TLNDELEIIEGMKFDR	1xOxidation [M12]	0.000199602	0	1	1	1	P10809	1	1938.95	3.23375	High	0	0.0001148
	FALSE	High	TLNDELEIIEGMKFDR		2.37459e-05	0	1	1	2	P10809	1	1922.95	3.70125	High	0	1.348e-05
	FALSE	High	LVQDVANNTNEEAGDGTTTATVLAR		9.69306e-09	0	1	1	2	P10809	0	2560.25	5.74697	High	0	9.828e-09
	FALSE	High	GQKCEFQDAYVLLSEKK	1xCarbamidomethyl [C4]	1.33365e-09	0	1	1	2	P10809	2	2043.02	5.83887	High	0	3.75e-10
	FALSE	High	VGEVIVTKDDAMLLK		1.4035e-07	0	1	1	2	P10809	1	1630.91	4.23986	High	0	2.356e-06
	FALSE	High	TVIIEQSWGSPK		9.56967e-05	0	1	1	1	P10809	0	1344.72	3.71364	High	0	5.256e-05
	FALSE	High	VGLQVVAVK		0.000756364	0	1	1	1	P10809	0	912.588	3.28792	High	0	0.0004712
	FALSE	High	NAGVEGSLIVEK		0.000544222	0	1	1	1	P10809	0	1215.66	3.25258	High	0	0.0003318
	FALSE	High	QSKPVTTPEEIAQVATISANGDKEIGNIISDAMKK		1.0518e-06	0	1	1	2	P10809	2	3683.92	4.44289	High	0	7.216e-07
	FALSE	High	TLNDELEIIEGMK		1.51908e-06	0	1	1	1	P10809	0	1504.76	4.25347	High	0	6.514e-07
	FALSE	High	DGKTLNDELEIIEGMKFDR		6.24843e-07	0	1	1	2	P10809	2	2223.1	4.30613	High	0	2.536e-07
	FALSE	High	VGGTSDVEVNEKKDR		4.30435e-06	0	1	1	2	P10809	2	1632.82	3.83757	High	0	1.968e-06
	FALSE	High	QSKPVTTPEEIAQVATISANGDKEIGNIISDAMK		0.000129995	0	1	1	1	P10809	1	3555.82	3.18278	High	0	7.282e-05
	FALSE	High	VTKDGVTVAK		0.000459862	0	1	1	1	P10809	1	1017.59	3.23506	High	0	0.000278
	FALSE	High	VGGTSDVEVNEKK		0.000217143	0	1	1	1	P10809	1	1361.69	2.89813	High	0	0.0001255
	FALSE	High	SIAKEGFEKISK		8.27383e-05	0	1	1	1	P10809	2	1336.75	3.91697	High	0	4.523e-05
	FALSE	High	ISSIQSIVPALEIANAHR		7.06295e-07	0	1	1	3	P10809	0	1919.07	4.05388	High	0	2.908e-07
	FALSE	High	AAVEEGIVLGGGCALLR	1xCarbamidomethyl [C13]	7.62516e-10	0	1	1	2	P10809	0	1684.91	5.76961	High	0	2.078e-10
	FALSE	High	ALMLQGVDLLADAVAVTMGPK	2xOxidation [M3; M18]	6.37737e-08	0	1	1	1	P10809	0	2145.13	6.7566	High	0	2.263e-08
	FALSE	High	ALMLQGVDLLADAVAVTMGPK		4.82832e-06	0	1	1	2	P10809	0	2113.14	4.50544	High	0	2.231e-06
	FALSE	High	ALMLQGVDLLADAVAVTMGPK	1xOxidation [M18]	5.45777e-09	0	1	1	1	P10809	0	2129.13	6.3794	High	0	1.678e-09
	FALSE	High	CEFQDAYVLLSEK	1xCarbamidomethyl [C1]	4.61148e-06	0	1	1	1	P10809	0	1601.75	3.52509	High	0	2.118e-06
	FALSE	High	IMQSSSEVGYDAMAGDFVNMVEK		1.85853e-11	0	1	1	2	P10809	0	2508.11	5.92591	High	0	4.051e-12
	FALSE	High	IMQSSSEVGYDAMAGDFVNMVEK	1xOxidation [M]	1.80244e-08	0	1	1	3	P10809	0	2524.1	5.01474	High	0	5.958e-09
	FALSE	High	GIIDPTKVVR		0.00185156	0.000155099	1	1	1	P10809	1	1097.67	2.75301	High	0.0001285	0.001222
	FALSE	High	GYISPYFINTSKGQK		0.000996306	0.000155099	1	1	1	P10809	1	1702.88	2.86104	High	0.0001285	0.0006308
	FALSE	High	VGEVIVTKDDAMLLK	1xOxidation [M12]	0.00234696	0.000155099	1	1	2	P10809	1	1646.9	3.28173	High	0.0001285	0.00308
	FALSE	High	VGGTSDVEVNEK		0.00600676	0.000298952	1	1	1	P10809	0	1233.6	2.52958	High	0.0002475	0.00424
	FALSE	High	SIAKEGFEK		0.00609912	0.000298952	1	1	1	P10809	1	1008.54	2.23987	High	0.0002475	0.004303
	FALSE	High	APGFGDNRK		0.00705025	0.000580349	1	1	1	P10809	1	961.485	2.76039	High	0.0004802	0.005042
	FALSE	High	VTDALNATR		0.00906593	0.000674303	1	1	1	P10809	0	960.511	3.04749	High	0.0005599	0.006582
	FALSE	High	GDKAQIEKR		0.0081489	0.000674303	1	1	1	P10809	2	1044.58	2.30869	High	0.0005599	0.005854
	FALSE	High	FDRGYISPYFINTSK		0.00978308	0.000674303	1	1	1	P10809	1	1807.9	2.35678	High	0.0005599	0.007118
	FALSE	High	KGVITVKDGK		0.0183718	0.00124905	1	1	1	P10809	2	1044.64	2.37041	High	0.001034	0.01392
	FALSE	High	LSDGVAVLK		0.0244803	0.00130784	1	1	1	P10809	0	901.535	2.44065	High	0.001085	0.01894
	FALSE	High	GANPVEIR		0.0244803	0.00130784	1	1	1	P10809	0	855.468	2.55698	High	0.001085	0.01881
	FALSE	High	ISKGANPVEIR		0.0267958	0.00139343	1	1	1	P10809	1	1183.68	2.167	High	0.001156	0.02077
	FALSE	High	IGIEIIK		0.0367155	0.00166435	1	1	1	P10809	0	785.513	2.40523	High	0.001386	0.029
	FALSE	High	GKGDKAQIEK		0.037268	0.00166435	1	1	1	P10809	2	1073.59	2.64045	High	0.001386	0.0296
	FALSE	High	IPAMTIAK		0.0452244	0.00218087	1	1	1	P10809	0	844.496	2.2574	High	0.001814	0.03624
	FALSE	High	IGIEIIKR		0.0532113	0.00264867	1	1	1	P10809	1	941.614	2.01909	High	0.002202	0.0431
	FALSE	High	VTDALNATRAAVEEGIVLGGGCALLR	1xCarbamidomethyl [C22]	0.0576934	0.00294643	1	1	1	P10809	1	2626.4	2.9751	High	0.002452	0.04688
	FALSE	High	APGFGDNR		0.0653304	0.00362325	1	1	1	P10809	0	833.39	2.20269	High	0.003186	0.0539
	FALSE	High	GVITVKDGK		0.0697491	0.0038917	1	1	1	P10809	1	916.546	2.49522	High	0.003329	0.05755
	FALSE	High	GANPVEIRR		0.120457	0.0083079	1	1	1	P10809	1	1011.57	2.13113	High	0.007065	0.1031
FALSE	Master Protein	Q13885	Tubulin beta-2A chain OS=Homo sapiens OX=9606 GN=TUBB2A PE=1 SV=1	66.0674	27	74	3	1	445	49.875	4.89	239.085	27
	Checked	Confidence	Sequence	Modifications	Qvality PEP	Qvality q-value	# Protein Groups	# Proteins	# PSMs	Master Protein Accessions	# Missed Cleavages	Theo. MH+ [Da]	XCorr Sequest HT	Confidence Sequest HT	Percolator q-Value Sequest HT	Percolator PEP Sequest HT
	FALSE	High	EIVHIQAGQCGNQIGAK	1xCarbamidomethyl [C10]	2.65691e-09	0	5	6	4	Q13885; Q13509; P04350; P07437; P68371	0	1822.92	5.34664	High	0	8.602e-08
	FALSE	High	IMNTFSVMPSPK		0.000140341	0	2	3	1	Q13885; Q9BUF5	0	1351.67	3.65449	High	0	7.91e-05
	FALSE	High	MSMKEVDEQMLNVQNK	1xOxidation [M]	1.17383e-05	0	3	4	4	Q13885; P07437; P68371	1	1939.89	4.71816	High	0	5.702e-06
	FALSE	High	MSMKEVDEQMLNVQNK		1.24482e-06	0	3	4	2	Q13885; P07437; P68371	1	1923.9	4.57238	High	0	5.298e-07
	FALSE	High	LHFFMPGFAPLTSR	1xOxidation [M5]	2.54403e-05	0	5	8	2	Q13885; P04350; Q9BUF5; P07437; P68371	0	1636.83	3.20479	High	0	0.0005402
	FALSE	High	LHFFMPGFAPLTSR		3.93639e-05	0	5	8	2	Q13885; P04350; Q9BUF5; P07437; P68371	0	1620.84	3.86557	High	0	2.063e-05
	FALSE	High	EVDEQMLNVQNK		3.67422e-05	0	3	4	1	Q13885; P07437; P68371	0	1446.69	4.42869	High	0	1.915e-05
	FALSE	High	EVDEQMLNVQNK	1xOxidation [M6]	0.000519789	0	3	4	1	Q13885; P07437; P68371	0	1462.68	2.90838	High	0	0.0003163
	FALSE	High	MREIVHLQAGQCGNQIGAK	1xCarbamidomethyl [C12]	8.50981e-09	0	5	6	4	Q13885; Q13509; P04350; P07437; P68371	1	2110.06	5.54222	High	0	2.686e-09
	FALSE	High	MREIVHLQAGQCGNQIGAK	1xOxidation [M1]; 1xCarbamidomethyl [C12]	0.000139271	0	5	6	4	Q13885; Q13509; P04350; P07437; P68371	1	2126.06	3.67605	High	0	7.831e-05
	FALSE	High	ISEQFTAMFR		0.00058304	0	5	6	1	Q13885; Q13509; P04350; P07437; P68371	0	1229.6	3.09627	High	0	0.0003576
	FALSE	High	FPGQLNADLR		0.000634263	0	6	10	3	Q13885; Q13509; P04350; Q9BUF5; P07437; P68371	0	1130.6	2.86777	High	0	0.0004801
	FALSE	High	KLAVNMVPFPR		0.000138208	0	6	10	2	Q13885; Q13509; P04350; Q9BUF5; P07437; P68371	1	1271.73	3.79464	High	0	7.817e-05
	FALSE	High	LAVNMVPFPR	1xOxidation [M5]	0.000158634	0	6	10	2	Q13885; Q13509; P04350; Q9BUF5; P07437; P68371	0	1159.63	3.41445	High	0	8.98e-05
	FALSE	High	LAVNMVPFPR		0.000187741	0	6	10	1	Q13885; Q13509; P04350; Q9BUF5; P07437; P68371	0	1143.63	3.31795	High	0	0.0001078
	FALSE	High	MSMKEVDEQMLNVQNKNSSYFVEWIPNNVK		0.000153848	0	3	4	2	Q13885; P07437; P68371	2	3601.71	3.28639	High	0	8.707e-05
	FALSE	High	ALTVPELTQQMFDSK		6.18479e-05	0	1	2	1	Q13885	0	1707.86	2.40774	High	0	3.309e-05
	FALSE	High	GHYTEGAELVDSVLDVVR		1.88239e-09	0	4	5	2	Q13885; Q13509; P07437; P68371	0	1958.98	6.92716	High	0	5.393e-10
	FALSE	High	SGPFGQIFRPDNFVFGQSGAGNNWAK		5.9073e-14	0	4	5	5	Q13885; P04350; P07437; P68371	0	2798.34	7.82573	High	0	9.126e-15
	FALSE	High	MSATFIGNSTAIQELFK	1xOxidation [M1]	4.39317e-07	0	2	3	1	Q13885; P68371	0	1873.94	4.14429	High	0	1.746e-07
	FALSE	High	MSATFIGNSTAIQELFK		1.07076e-05	0	2	3	1	Q13885; P68371	0	1857.94	3.61871	High	0	5.164e-06
	FALSE	High	GHYTEGAELVDSVLDVVRK		4.58807e-11	0	4	5	3	Q13885; Q13509; P07437; P68371	1	2087.08	5.28509	High	0	1.06e-11
	FALSE	High	AILVDLEPGTMDSVR		1.18285e-05	0	3	4	2	Q13885; Q13509; P07437	0	1615.84	3.10542	High	0	5.727e-06
	FALSE	High	LTTPTYGDLNHLVSATMSGVTTCLR	1xOxidation [M17]; 1xCarbamidomethyl [C23]	2.62991e-07	0	4	5	2	Q13885; P04350; P07437; P68371	0	2724.33	3.61481	High	0	1.015e-07
	FALSE	High	LTTPTYGDLNHLVSATMSGVTTCLR	1xCarbamidomethyl [C23]	0.000150354	0	4	5	2	Q13885; P04350; P07437; P68371	0	2708.34	3.90923	High	0	8.511e-05
	FALSE	High	MSATFIGNSTAIQELFKR		0.000565457	0	2	3	1	Q13885; P68371	1	2014.04	2.76016	High	0	0.0003466
	FALSE	High	NSSYFVEWIPNNVK		6.55894e-06	0	6	7	5	Q13885; Q13509; P04350; Q9BUF5; P07437; P68371	0	1696.83	4.30624	High	0	3.065e-06
	FALSE	High	YLTVAAIFR		0.000634263	0	1	2	1	Q13885	0	1053.61	2.96322	High	0	0.0003923
	FALSE	High	ESESCDCLQGFQLTHSLGGGTGSGMGTLLISK	2xCarbamidomethyl [C5; C7]	0.00435895	0.000155099	1	2	1	Q13885	0	3327.53	2.88939	High	0.0001285	0.003015
	FALSE	High	TAVCDIPPR	1xCarbamidomethyl [C4]	0.00174165	0.000155099	4	7	6	Q13885; P04350; P07437; P68371	0	1028.52	2.75759	High	0.0001285	0.001141
	FALSE	High	NMMAACDPR	1xCarbamidomethyl [C6]	0.00605276	0.000298952	6	9	1	Q13885; Q13509; P04350; Q9BUF5; P07437; P68371	0	1065.43	2.90028	High	0.0002475	0.004287
	FALSE	High	KLAVNMVPFPR	1xOxidation [M6]	0.0102401	0.000674303	6	10	2	Q13885; Q13509; P04350; Q9BUF5; P07437; P68371	1	1287.72	2.46663	High	0.001085	0.01712
	FALSE	High	FPGQLNADLRK		0.0119224	0.000933896	6	10	2	Q13885; Q13509; P04350; Q9BUF5; P07437; P68371	1	1258.69	2.39503	High	0.0008573	0.0106
	FALSE	High	NMMAACDPR	1xOxidation [M]; 1xCarbamidomethyl [C6]	0.0367155	0.00166435	6	9	3	Q13885; Q13509; P04350; Q9BUF5; P07437; P68371	0	1081.42	2.62026	High	0.001386	0.02917
	FALSE	High	IREEYPDR		0.0643848	0.00341763	3	7	1	Q13885; P07437; P68371	1	1077.53	2.76587	High	0.002933	0.05289
	FALSE	High	TAVCDIPPRGLK	1xCarbamidomethyl [C4]	0.107029	0.00765763	4	7	1	Q13885; P04350; P07437; P68371	1	1326.72	2.29593	High	0.006614	0.0907
	FALSE	High	NMMAACDPR	2xOxidation [M2; M3]; 1xCarbamidomethyl [C6]	0.140963	0.00994286	6	9	1	Q13885; Q13509; P04350; Q9BUF5; P07437; P68371	0	1097.42	1.9861	High	0.008656	0.1218
FALSE	Master Protein	P04350	Tubulin beta-4A chain OS=Homo sapiens OX=9606 GN=TUBB4A PE=1 SV=2	70.2703	25	68	2	1	444	49.554	4.88	218.167	25
	Checked	Confidence	Sequence	Modifications	Qvality PEP	Qvality q-value	# Protein Groups	# Proteins	# PSMs	Master Protein Accessions	# Missed Cleavages	Theo. MH+ [Da]	XCorr Sequest HT	Confidence Sequest HT	Percolator q-Value Sequest HT	Percolator PEP Sequest HT
	FALSE	High	EIVHIQAGQCGNQIGAK	1xCarbamidomethyl [C10]	2.65691e-09	0	5	6	4	Q13885; Q13509; P04350; P07437; P68371	0	1822.92	5.34664	High	0	8.602e-08
	FALSE	High	AVLVDLEPGTMDSVR	1xOxidation [M11]	4.17449e-06	0	2	3	2	P04350; P68371	0	1617.82	3.50891	High	0	1.903e-06
	FALSE	High	AVLVDLEPGTMDSVR		9.91823e-06	0	2	3	1	P04350; P68371	0	1601.82	3.21601	High	0	4.755e-06
	FALSE	High	LHFFMPGFAPLTSR	1xOxidation [M5]	2.54403e-05	0	5	8	2	Q13885; P04350; Q9BUF5; P07437; P68371	0	1636.83	3.20479	High	0	0.0005402
	FALSE	High	LHFFMPGFAPLTSR		3.93639e-05	0	5	8	2	Q13885; P04350; Q9BUF5; P07437; P68371	0	1620.84	3.86557	High	0	2.063e-05
	FALSE	High	MREIVHLQAGQCGNQIGAK	1xCarbamidomethyl [C12]	8.50981e-09	0	5	6	4	Q13885; Q13509; P04350; P07437; P68371	1	2110.06	5.54222	High	0	2.686e-09
	FALSE	High	MREIVHLQAGQCGNQIGAK	1xOxidation [M1]; 1xCarbamidomethyl [C12]	0.000139271	0	5	6	4	Q13885; Q13509; P04350; P07437; P68371	1	2126.06	3.67605	High	0	7.831e-05
	FALSE	High	ALTVPELTQQMFDAK	1xOxidation [M11]	6.57555e-05	0	3	3	1	Q13509; P04350; P68371	0	1707.86	2.5922	High	0	3.534e-05
	FALSE	High	ALTVPELTQQMFDAK		1.00457e-06	0	3	3	3	Q13509; P04350; P68371	0	1691.87	3.36661	High	0	1.011e-05
	FALSE	High	ISEQFTAMFR		0.00058304	0	5	6	1	Q13885; Q13509; P04350; P07437; P68371	0	1229.6	3.09627	High	0	0.0003576
	FALSE	High	IMNTFSVVPSPK	1xOxidation [M2]	4.21727e-05	0	4	4	1	Q13509; P04350; P07437; P68371	0	1335.7	3.38457	High	0	2.207e-05
	FALSE	High	IMNTFSVVPSPK		2.41124e-05	0	4	4	1	Q13509; P04350; P07437; P68371	0	1319.7	4.02914	High	0	1.223e-05
	FALSE	High	FPGQLNADLR		0.000634263	0	6	10	3	Q13885; Q13509; P04350; Q9BUF5; P07437; P68371	0	1130.6	2.86777	High	0	0.0004801
	FALSE	High	KLAVNMVPFPR		0.000138208	0	6	10	2	Q13885; Q13509; P04350; Q9BUF5; P07437; P68371	1	1271.73	3.79464	High	0	7.817e-05
	FALSE	High	INVYYNEATGGNYVPR		2.10075e-05	0	1	1	1	P04350	0	1829.88	3.1786	High	0	1.056e-05
	FALSE	High	LAVNMVPFPR	1xOxidation [M5]	0.000158634	0	6	10	2	Q13885; Q13509; P04350; Q9BUF5; P07437; P68371	0	1159.63	3.41445	High	0	8.98e-05
	FALSE	High	LAVNMVPFPR		0.000187741	0	6	10	1	Q13885; Q13509; P04350; Q9BUF5; P07437; P68371	0	1143.63	3.31795	High	0	0.0001078
	FALSE	High	GHYTEGAELVDAVLDVVRK		0.000861471	0	2	2	1	P04350; Q9BUF5	1	2071.08	2.8485	High	0	0.0005429
	FALSE	High	GHYTEGAELVDAVLDVVR		0.000108171	0	2	2	1	P04350; Q9BUF5	0	1942.99	2.79875	High	0	6.017e-05
	FALSE	High	MAATFIGNSTAIQELFK	1xOxidation [M1]	1.06259e-05	0	1	1	1	P04350	0	1857.94	3.62265	High	0	5.14e-06
	FALSE	High	SGPFGQIFRPDNFVFGQSGAGNNWAK		5.9073e-14	0	4	5	5	Q13885; P04350; P07437; P68371	0	2798.34	7.82573	High	0	9.126e-15
	FALSE	High	FWEVISDEHGIDPTGTYHGDSDLQLER		3.18485e-07	0	2	2	2	P04350; P68371	0	3116.42	3.99595	High	0	1.251e-07
	FALSE	High	EAESCDCLQGFQLTHSLGGGTGSGMGTLLISK	1xOxidation [M25]; 2xCarbamidomethyl [C5; C7]	4.9532e-08	0	3	5	2	P04350; P07437; P68371	0	3327.53	6.73239	High	0	1.729e-08
	FALSE	High	EAESCDCLQGFQLTHSLGGGTGSGMGTLLLSK	2xCarbamidomethyl [C5; C7]	1.19196e-08	0	3	5	2	P04350; P07437; P68371	0	3311.53	6.3357	High	0	3.815e-09
	FALSE	High	KEAESCDCLQGFQLTHSLGGGTGSGMGTLLLSK	2xCarbamidomethyl [C6; C8]	4.90285e-06	0	3	5	2	P04350; P07437; P68371	1	3439.63	3.9478	High	0	2.255e-06
	FALSE	High	LTTPTYGDLNHLVSATMSGVTTCLR	1xOxidation [M17]; 1xCarbamidomethyl [C23]	2.62991e-07	0	4	5	2	Q13885; P04350; P07437; P68371	0	2724.33	3.61481	High	0	1.015e-07
	FALSE	High	LTTPTYGDLNHLVSATMSGVTTCLR	1xCarbamidomethyl [C23]	0.000150354	0	4	5	2	Q13885; P04350; P07437; P68371	0	2708.34	3.90923	High	0	8.511e-05
	FALSE	High	NSSYFVEWIPNNVK		6.55894e-06	0	6	7	5	Q13885; Q13509; P04350; Q9BUF5; P07437; P68371	0	1696.83	4.30624	High	0	3.065e-06
	FALSE	High	YLTVAAVFR		0.00247601	0.000155099	3	3	1	P04350; P07437; P68371	0	1039.59	2.8221	High	0.0001285	0.00166
	FALSE	High	TAVCDIPPR	1xCarbamidomethyl [C4]	0.00174165	0.000155099	4	7	6	Q13885; P04350; P07437; P68371	0	1028.52	2.75759	High	0.0001285	0.001141
	FALSE	High	NMMAACDPR	1xCarbamidomethyl [C6]	0.00605276	0.000298952	6	9	1	Q13885; Q13509; P04350; Q9BUF5; P07437; P68371	0	1065.43	2.90028	High	0.0002475	0.004287
	FALSE	High	KLAVNMVPFPR	1xOxidation [M6]	0.0102401	0.000674303	6	10	2	Q13885; Q13509; P04350; Q9BUF5; P07437; P68371	1	1287.72	2.46663	High	0.001085	0.01712
	FALSE	High	FPGQLNADLRK		0.0119224	0.000933896	6	10	2	Q13885; Q13509; P04350; Q9BUF5; P07437; P68371	1	1258.69	2.39503	High	0.0008573	0.0106
	FALSE	High	NMMAACDPR	1xOxidation [M]; 1xCarbamidomethyl [C6]	0.0367155	0.00166435	6	9	3	Q13885; Q13509; P04350; Q9BUF5; P07437; P68371	0	1081.42	2.62026	High	0.001386	0.02917
	FALSE	High	TAVCDIPPRGLK	1xCarbamidomethyl [C4]	0.107029	0.00765763	4	7	1	Q13885; P04350; P07437; P68371	1	1326.72	2.29593	High	0.006614	0.0907
	FALSE	High	NMMAACDPR	2xOxidation [M2; M3]; 1xCarbamidomethyl [C6]	0.140963	0.00994286	6	9	1	Q13885; Q13509; P04350; Q9BUF5; P07437; P68371	0	1097.42	1.9861	High	0.008656	0.1218
FALSE	Master Protein	P35908	Keratin, type II cytoskeletal 2 epidermal OS=Homo sapiens OX=9606 GN=KRT2 PE=1 SV=2	72.9264	48	64	34	1	639	65.393	8	208.073	48
	Checked	Confidence	Sequence	Modifications	Qvality PEP	Qvality q-value	# Protein Groups	# Proteins	# PSMs	Master Protein Accessions	# Missed Cleavages	Theo. MH+ [Da]	XCorr Sequest HT	Confidence Sequest HT	Percolator q-Value Sequest HT	Percolator PEP Sequest HT
	FALSE	High	TSQNSELNNMQDLVEDYKK		1.15304e-06	0	1	1	2	P35908	1	2256.04	4.2988	High	0	4.858e-07
	FALSE	High	NKLNDLEEALQQAK		2.98032e-06	0	1	1	1	P35908	1	1613.85	4.72192	High	0	1.334e-06
	FALSE	High	GFSSGSAVVSGGSR		2.62317e-05	0	1	1	1	P35908	0	1254.61	3.92818	High	0	1.333e-05
	FALSE	High	STSSFSCLSR	1xCarbamidomethyl [C7]	0.000540071	0	1	1	1	P35908	0	1131.51	2.83682	High	0	0.0003294
	FALSE	High	TAAENDFVTLKK		0.000236226	0	1	1	2	P35908	1	1336.71	3.29174	High	0	0.0002072
	FALSE	High	SKEEAEALYHSKYEELQVTVGR		4.81607e-10	0	1	1	2	P35908	2	2566.28	6.82209	High	0	1.275e-10
	FALSE	High	NVQDAIADAEQR		4.05884e-05	0	1	1	1	P35908	0	1329.64	3.92748	High	0	2.125e-05
	FALSE	High	TLNNKFASFIDK		8.97836e-06	0	7	12	2	P08729; P35908; P04259; P02538; Q9NSB2; P05787; P13647	1	1397.74	3.74787	High	0	4.296e-06
	FALSE	High	HGDSLKEIKIEISELNR		1.46201e-06	0	1	1	1	P35908	2	1981.07	4.43853	High	0	6.28e-07
	FALSE	High	NVQDAIADAEQRGEHALKDAR		4.75493e-06	0	1	1	2	P35908	2	2307.14	3.737	High	0	2.196e-06
	FALSE	High	LLRDYQELMNVK		2.65012e-07	0	1	4	2	P35908	1	1521.81	3.75674	High	0	1.022e-07
	FALSE	High	LLRDYQELMNVK	1xOxidation [M9]	2.06882e-05	0	1	4	2	P35908	1	1537.8	3.39593	High	0	1.041e-05
	FALSE	High	YLDGLTAER		0.000653985	0	1	1	1	P35908	0	1037.53	3.05823	High	0	0.0004033
	FALSE	High	FLEQQNQVLQTK		1.48836e-05	0	3	3	1	Q7Z794; P35908; P04264	0	1475.79	4.56522	High	0	7.325e-06
	FALSE	High	VLYDAEISQIHQSVTDTNVILSMDNSR		7.20869e-08	0	1	1	1	P35908	0	3048.49	4.99783	High	0	2.59e-08
	FALSE	High	GGSISGGGYGSGGGK		1.03054e-05	0	1	1	1	P35908	0	1197.55	3.76512	High	0	4.966e-06
	FALSE	High	GSSSGGGYSSGSSSYGSGGR		2.20518e-07	0	1	1	1	P35908	0	1740.71	4.25697	High	0	8.427e-08
	FALSE	High	SKEEAEALYHSK		1.95585e-06	0	1	1	2	P35908	1	1391.68	4.64796	High	0	8.544e-07
	FALSE	High	YGSGGGSKGGSISGGGYGSGGGK		0.000150354	0	1	1	1	P35908	1	1890.86	2.7219	High	0	8.539e-05
	FALSE	High	LNDLEEALQQAKEDLAR		1.64416e-05	0	1	1	1	P35908	1	1956	3.84895	High	0	8.134e-06
	FALSE	High	VDLLNQEIEFLK		8.38038e-06	0	1	1	1	P35908	0	1460.8	4.53062	High	0	3.989e-06
	FALSE	High	NLDLDSIIAEVK		2.60315e-05	0	4	7	4	P35908; P04259; P02538; P13647	0	1329.73	3.92803	High	0	1.325e-05
	FALSE	High	GGSGGGGSISGGGYGSGGGSGGR		4.59974e-07	0	1	1	1	P35908	0	1741.75	3.91739	High	0	1.844e-07
	FALSE	High	RSTSSFSCLSR	1xCarbamidomethyl [C8]	0.000639137	0	1	1	1	P35908	1	1287.61	3.10933	High	0	0.0003953
	FALSE	High	HGGGGGGFGGGGFGSR		4.21736e-08	0	1	1	2	P35908	0	1320.58	5.27865	High	0	6.816e-07
	FALSE	High	GGGFGGGSSFGGGSGFSGGGFGGGGFGGGR		1.78414e-09	0	1	1	1	P35908	0	2399.02	5.94842	High	0	5.128e-10
	FALSE	High	NKLNDLEEALQQAKEDLAR		5.62755e-09	0	1	1	2	P35908	2	2198.14	4.81196	High	0	1.731e-09
	FALSE	High	FASFIDKVR		0.00351943	0.000155099	9	17	1	P08729; Q7Z794; Q86Y46; P35908; P04259; P02538; Q9NSB2; P05787; P13647	1	1082.6	2.85759	High	0.0001285	0.002417
	FALSE	High	AQYEEIAQR		0.00365651	0.000155099	3	6	1	P35908; P04259; P02538	0	1107.54	2.79641	High	0.0001285	0.002503
	FALSE	High	SLVGLGGTK		0.00354643	0.000155099	1	1	1	P35908	0	831.493	2.30804	High	0.0001285	0.002423
	FALSE	High	AAFGGSGGR		0.00267275	0.000155099	1	1	1	P35908	0	779.379	2.69371	High	0.0001285	0.001795
	FALSE	High	LQGEIAHVKK		0.0029747	0.000155099	1	1	1	P35908	1	1122.66	2.4783	High	0.0001285	0.002018
	FALSE	High	GGSSSGGGYGSGGGGSSSVK		0.00207665	0.000155099	1	1	1	P35908	0	1588.68	1.59512	High	0.0001285	0.001373
	FALSE	High	KYEDEINKR		0.000988711	0.000155099	1	3	2	P35908	2	1194.61	3.21303	High	0.0001285	0.0009833
	FALSE	High	TSQNSELNNMQDLVEDYKK	1xOxidation [M10]	0.00207665	0.000155099	1	1	1	P35908	1	2272.04	2.90614	High	0.0001285	0.001372
	FALSE	High	LQGEIAHVK		0.000937138	0.000155099	1	1	1	P35908	0	994.568	2.81504	High	0.0001285	0.0005915
	FALSE	High	KLLEGEECR	1xCarbamidomethyl [C8]	0.00161339	0.000155099	5	10	1	Q86Y46; P35908; P04259; P02538; P13647	1	1133.56	2.94994	High	0.0001285	0.00105
	FALSE	High	GEHALKDAR		0.00432578	0.000155099	1	1	1	P35908	1	996.522	2.99323	High	0.0001285	0.003005
	FALSE	High	IEISELNR		0.00609912	0.000298952	2	2	1	P35908; P04264	0	973.531	2.89463	High	0.0002475	0.004332
	FALSE	High	LLEGEECR	1xCarbamidomethyl [C7]	0.00808705	0.000674303	6	11	1	Q86Y46; P35908; P04259; P02538; Q8N1N4; P13647	0	1005.47	2.58764	High	0.0005599	0.005836
	FALSE	High	IEISELNRVIQR		0.0108003	0.000674303	2	2	1	P35908; P04264	1	1469.84	2.13722	High	0.0005599	0.007911
	FALSE	High	DVDNAYMIK		0.00899715	0.000674303	1	1	1	P35908	0	1068.5	2.67393	High	0.0005599	0.006534
	FALSE	High	TAAENDFVTLK		0.0156697	0.00124905	1	1	1	P35908	0	1208.62	2.85928	High	0.001034	0.01173
	FALSE	High	GFSSGSAVVSGGSRR		0.0193711	0.00130784	1	1	1	P35908	1	1410.71	2.3121	High	0.001085	0.01468
	FALSE	High	YEDEINKR		0.0276144	0.00139343	7	11	1	Q7Z794; P35908; P04264; P04259; P02538; P05787; P13647	1	1066.52	1.76168	High	0.001156	0.02142
	FALSE	High	AQEREQIK		0.0435768	0.00186546	2	7	1	Q86Y46; P35908	1	1001.54	2.62014	High	0.001553	0.03484
	FALSE	High	EQIKTLNNK		0.0520477	0.00256714	6	11	1	P35908; P04259; P02538; Q9NSB2; P05787; P13647	1	1087.61	2.39329	High	0.002134	0.04208
	FALSE	High	TLNNKFASFIDKVR		0.0697491	0.0038917	7	12	1	P08729; P35908; P04259; P02538; Q9NSB2; P05787; P13647	2	1652.91	1.38646	High	0.003329	0.05762
	FALSE	High	MSGDLSSNVTVSVTSSTISSNVASK	1xOxidation [M1]	0.0897107	0.00546181	1	1	1	P35908	0	2474.19	1.51036	High	0.004627	0.0751
	FALSE	High	FASFIDK		0.0942842	0.00619443	9	18	1	P08729; Q7Z794; Q86Y46; P35908; P04259; P02538; Q9NSB2; P05787; P13647	0	827.43	2.30444	High	0.005315	0.07962
FALSE	Master Protein	P26038	Moesin OS=Homo sapiens OX=9606 GN=MSN PE=1 SV=3	76.6031	52	70	39	1	577	67.778	6.4	202.785	52
	Checked	Confidence	Sequence	Modifications	Qvality PEP	Qvality q-value	# Protein Groups	# Proteins	# PSMs	Master Protein Accessions	# Missed Cleavages	Theo. MH+ [Da]	XCorr Sequest HT	Confidence Sequest HT	Percolator q-Value Sequest HT	Percolator PEP Sequest HT
	FALSE	High	TAMSTPHVAEPAENEQDEQDENGAEASADLR		1.47702e-08	0	1	1	1	P26038	0	3312.42	6.40185	High	0	4.812e-09
	FALSE	High	TAMSTPHVAEPAENEQDEQDENGAEASADLR	1xOxidation [M3]	8.08592e-05	0	1	1	1	P26038	0	3328.41	1.73891	High	0	4.396e-05
	FALSE	High	ALTSELANARDESK		0.000822805	0	1	1	1	P26038	1	1504.76	3.39129	High	0	0.0005156
	FALSE	High	GMLREDAVLEYLK		6.40997e-06	0	1	1	1	P26038	1	1536.81	3.47726	High	0	2.996e-06
	FALSE	High	KTQEQLALEMAELTAR		5.23932e-07	0	1	1	1	P26038	1	1831.96	3.96656	High	0	2.11e-07
	FALSE	High	DQKKTQEQLALEMAELTAR		1.04378e-06	0	1	1	3	P26038	2	2203.14	4.95011	High	0	4.396e-07
	FALSE	High	KAPDFVFYAPR		0.00087476	0	3	3	2	P35241; P26038; P15311	1	1310.69	3.83133	High	0	0.0005493
	FALSE	High	ERQEAEEAKEALLQASR		3.88654e-07	0	1	1	2	P26038	2	1957.99	4.65821	High	0	1.535e-07
	FALSE	High	QEAEEAKEALLQASR		9.71737e-05	0	1	1	1	P26038	1	1672.85	3.05243	High	0	5.367e-05
	FALSE	High	SGYLAGDKLLPQR		2.39285e-05	0	1	1	2	P26038	1	1417.78	3.48501	High	0	9.589e-05
	FALSE	High	QKKESEAVEWQQK		0.000481479	0	1	1	1	P26038	2	1617.82	3.20116	High	0	0.0002935
	FALSE	High	SEEERTTEAEKNER		4.09004e-05	0	1	1	1	P26038	2	1707.78	3.36762	High	0	2.149e-05
	FALSE	High	IAQDLEMYGVNYFSIK	1xOxidation [M7]	3.83723e-06	0	1	1	1	P26038	0	1906.93	3.92421	High	0	1.745e-06
	FALSE	High	IAQDLEMYGVNYFSIK		2.3445e-07	0	1	1	1	P26038	0	1890.93	5.31604	High	0	9.021e-08
	FALSE	High	AKFYPEDVSEELIQDITQR		6.31254e-06	0	1	1	1	P26038	1	2281.13	4.35446	High	0	2.947e-06
	FALSE	High	EVWFFGLQYQDTK		4.02788e-05	0	1	1	1	P26038	0	1660.8	3.79408	High	0	2.099e-05
	FALSE	High	RKPDTIEVQQMK		4.95308e-05	0	3	3	1	P35241; P26038; P15311	1	1472.79	3.51125	High	0	2.616e-05
	FALSE	High	FYPEDVSEELIQDITQR		0.000135069	0	1	1	1	P26038	0	2082	3.22949	High	0	7.629e-05
	FALSE	High	KPDTIEVQQMK		5.59872e-05	0	3	3	1	P35241; P26038; P15311	0	1316.69	3.45668	High	0	2.996e-05
	FALSE	High	EGILNDDIYCPPETAVLLASYAVQSK	1xCarbamidomethyl [C10]	0.000523783	0	1	1	2	P26038	0	2866.42	3.22658	High	0	0.0003189
	FALSE	High	ALTSELANARDESKK		1.07076e-05	0	1	1	2	P26038	2	1632.86	3.9722	High	0	5.192e-06
	FALSE	High	IQVWHEEHR		0.000716904	0	1	1	1	P26038	0	1233.61	2.22688	High	0	0.0004452
	FALSE	High	TQEQLALEMAELTAR		8.59712e-08	0	1	1	2	P26038	0	1703.86	5.01062	High	0	3.117e-08
	FALSE	High	VLEQHKLNKDQWEER		3.13644e-07	0	1	1	3	P26038	2	1952	5.23854	High	0	1.231e-07
	FALSE	High	KTANDMIHAENMR		0.000848385	0	1	1	1	P26038	1	1530.72	3.59112	High	0	0.0005341
	FALSE	High	IGFPWSEIR		0.000996306	0.000155099	3	3	1	P35241; P26038; P15311	0	1104.58	2.77071	High	0.0001285	0.000631
	FALSE	High	VTTMDAELEFAIQPNTTGK		0.00103517	0.000155099	3	3	1	P35241; P26038; P15311	0	2066.01	2.62776	High	0.0001285	0.0006603
	FALSE	High	LKQIEEQTKK		0.00416367	0.000155099	1	1	1	P26038	2	1244.72	3.02879	High	0.0001285	0.00287
	FALSE	High	RRKPDTIEVQQMK		0.00214116	0.000155099	3	3	1	P35241; P26038; P15311	2	1628.89	2.0361	High	0.0001285	0.001424
	FALSE	High	ALTSELANAR		0.003887	0.000155099	1	1	1	P26038	0	1045.56	2.88245	High	0.0001285	0.002677
	FALSE	High	AQMVQEDLEK		0.00410054	0.000155099	1	1	1	P26038	0	1190.57	2.64946	High	0.0001285	0.002843
	FALSE	High	RKPDTIEVQQMK	1xOxidation [M11]	0.00106734	0.000155099	3	3	2	P35241; P26038; P15311	1	1488.78	2.77711	High	0.0001285	0.002619
	FALSE	High	ESEAVEWQQK		0.00154101	0.000155099	1	1	1	P26038	0	1233.57	3.01013	High	0.0001285	0.001003
	FALSE	High	AQSEAEKLAK		0.00488803	0.000155099	1	1	1	P26038	1	1074.58	2.5923	High	0.0001285	0.00342
	FALSE	High	RALELEQER		0.00219086	0.000155099	1	1	1	P26038	1	1143.61	2.89168	High	0.0001285	0.001452
	FALSE	High	SGYLAGDK		0.00500129	0.000155099	1	1	1	P26038	0	810.399	2.29823	High	0.0001285	0.003487
	FALSE	High	TANDMIHAENMR		0.00131229	0.000155099	1	1	2	P26038	0	1402.62	3.30605	High	0.0001285	0.0008431
	FALSE	High	ISQLEMAR	1xOxidation [M6]	0.0069967	0.000580349	1	1	1	P26038	0	963.493	2.21855	High	0.0004802	0.004987
	FALSE	High	ISQLEMAR		0.00879392	0.000674303	1	1	1	P26038	0	947.498	2.79173	High	0.0005599	0.006382
	FALSE	High	YGDFNKEVHK		0.00886115	0.000674303	1	1	1	P26038	1	1236.6	2.45776	High	0.0005599	0.006415
	FALSE	High	VLEQHKLNK		0.0114777	0.000674303	1	1	1	P26038	1	1108.65	3.09871	High	0.0006706	0.008455
	FALSE	High	TANDMIHAENMR	1xOxidation [M11]	0.00821123	0.000674303	1	1	1	P26038	0	1418.62	2.71225	High	0.0005599	0.005903
	FALSE	High	TTEAEKNER		0.0136693	0.00103367	1	1	1	P26038	1	1077.52	2.01813	High	0.0008573	0.01015
	FALSE	High	ALELEQER		0.0130605	0.00103367	1	1	1	P26038	0	987.511	2.55241	High	0.0008573	0.00969
	FALSE	High	LKQIEEQTK		0.0180958	0.00124905	1	1	1	P26038	1	1116.63	2.69298	High	0.001034	0.01371
	FALSE	High	EKEELMER		0.0190802	0.00130784	2	2	1	P35241; P26038	1	1063.51	2.16262	High	0.001085	0.01452
	FALSE	High	LFFLQVK		0.0282444	0.00139343	3	3	1	P35241; P26038; P15311	0	894.545	1.87249	High	0.001156	0.02198
	FALSE	High	VTAQDVRK		0.0311407	0.00149882	1	1	1	P26038	1	916.521	2.79782	High	0.001244	0.02446
	FALSE	High	AMLENEKK		0.0340705	0.00159758	1	1	1	P26038	1	962.498	2.16743	High	0.001386	0.02682
	FALSE	High	NISFNDKK		0.0381118	0.00166435	3	3	1	P35241; P26038; P15311	1	965.505	2.36001	High	0.001386	0.03025
	FALSE	High	KESPLLFK		0.0395595	0.00166435	1	1	1	P26038	1	961.572	2.65295	High	0.001386	0.03147
	FALSE	High	IEREKEELMER		0.0429341	0.00186546	2	2	1	P35241; P26038	2	1461.74	2.7491	High	0.001553	0.03424
	FALSE	High	QLFDQVVK		0.0658081	0.00372007	3	3	1	P35241; P26038; P15311	0	976.546	1.94869	High	0.003258	0.05433
	FALSE	High	QRIDEFESM	1xOxidation [M9]	0.0667733	0.00380706	1	1	1	P26038	1	1170.51	1.99807	High	0.003258	0.05516
	FALSE	High	ILALCMGNHELYMR	1xCarbamidomethyl [C5]	0.077739	0.00444638	2	2	1	P35241; P26038	0	1720.83	1.82442	High	0.003783	0.06453
	FALSE	High	QRIDEFESM		0.0969917	0.00628282	1	1	1	P26038	1	1154.51	1.81847	High	0.00547	0.08213
	FALSE	High	FVIKPIDKK		0.10554	0.00747737	3	3	1	P35241; P26038; P15311	1	1087.69	1.82133	High	0.00646	0.08949
	FALSE	High	AMLENEK		0.12213	0.0083079	1	1	1	P26038	0	834.403	1.97253	High	0.007222	0.1051
FALSE	Master Protein	P04406	Glyceraldehyde-3-phosphate dehydrogenase OS=Homo sapiens OX=9606 GN=GAPDH PE=1 SV=3	68.9552	29	62	29	1	335	36.03	8.46	202.471	29
	Checked	Confidence	Sequence	Modifications	Qvality PEP	Qvality q-value	# Protein Groups	# Proteins	# PSMs	Master Protein Accessions	# Missed Cleavages	Theo. MH+ [Da]	XCorr Sequest HT	Confidence Sequest HT	Percolator q-Value Sequest HT	Percolator PEP Sequest HT
	FALSE	High	RVIISAPSADAPMFVMGVNHEKYDNSLK		2.24493e-06	0	1	1	1	P04406	2	3089.55	3.89648	High	0	9.851e-07
	FALSE	High	RVIISAPSADAPMFVMGVNHEK		2.02186e-08	0	1	1	2	P04406	1	2369.21	4.31846	High	0	6.709e-09
	FALSE	High	AENGKLVINGNPITIFQERDPSK		5.51377e-08	0	1	1	2	P04406	2	2540.35	5.0916	High	0	1.936e-08
	FALSE	High	AENGKLVINGNPITIFQER		2.28542e-08	0	1	1	1	P04406	1	2113.14	4.64746	High	0	7.615e-09
	FALSE	High	GALQNIIPASTGAAK		0.000225618	0	1	1	2	P04406	0	1411.79	3.89609	High	0	0.0002376
	FALSE	High	DGRGALQNIIPASTGAAK		1.07076e-05	0	1	1	2	P04406	1	1739.94	3.9671	High	0	5.158e-06
	FALSE	High	IISNASCTTNCLAPLAK	2xCarbamidomethyl [C7; C11]	7.37623e-08	0	1	1	3	P04406	0	1833.92	5.35507	High	0	1.209e-07
	FALSE	High	VPTANVSVVDLTCR	1xCarbamidomethyl [C13]	1.07076e-05	0	1	1	2	P04406	0	1530.79	3.83978	High	0	0.0002204
	FALSE	High	VIISAPSADAPMFVMGVNHEKYDNSLK		1.57033e-05	0	1	1	2	P04406	1	2933.45	3.17923	High	0	7.774e-06
	FALSE	High	LVINGNPITIFQER		7.94295e-06	0	1	1	2	P04406	0	1613.9	3.27838	High	0	3.757e-06
	FALSE	High	AGAHLQGGAK		0.000176586	0	1	1	1	P04406	0	909.49	3.44556	High	0	0.0001013
	FALSE	High	VVDLMAHMASKE		4.21727e-05	0	1	1	2	P04406	1	1330.65	4.28741	High	0	3.261e-05
	FALSE	High	VVDLMAHMASKE	1xOxidation [M]	0.000273219	0	1	1	3	P04406	1	1346.64	3.22555	High	0	0.0001602
	FALSE	High	LEKPAKYDDIK		0.000127043	0	1	1	2	P04406	1	1319.72	2.36105	High	0	7.121e-05
	FALSE	High	VIHDNFGIVEGLMTTVHAITATQK	1xOxidation [M13]	5.81747e-11	0	1	1	3	P04406	0	2611.35	6.47187	High	0	1.359e-11
	FALSE	High	VIHDNFGIVEGLMTTVHAITATQK		6.54224e-07	0	1	1	2	P04406	0	2595.36	5.06996	High	0	2.674e-07
	FALSE	High	WGDAGAEYVVESTGVFTTMEK		1.74807e-08	0	1	1	4	P04406	0	2277.04	5.00907	High	0	1.579e-08
	FALSE	High	LEKPAKYDDIKK		0.000338549	0	1	1	2	P04406	2	1447.82	3.6728	High	0	0.000201
	FALSE	High	LVINGNPITIFQERDPSK		0.000470547	0	1	1	2	P04406	1	2041.11	2.88302	High	0	0.0002858
	FALSE	High	IKWGDAGAEYVVESTGVFTTMEK		3.4121e-07	0	1	1	3	P04406	1	2518.22	5.19884	High	0	1.341e-07
	FALSE	High	IKWGDAGAEYVVESTGVFTTMEK	1xOxidation [M21]	6.52558e-08	0	1	1	1	P04406	1	2534.21	4.88461	High	0	2.313e-08
	FALSE	High	LISWYDNEFGYSNR		1.23847e-05	0	1	1	4	P04406	0	1763.8	4.78888	High	0	6.027e-06
	FALSE	High	LTGMAFRVPTANVSVVDLTCR	1xCarbamidomethyl [C20]	3.58166e-06	0	1	1	1	P04406	1	2307.19	4.23083	High	0	1.624e-06
	FALSE	High	VIPELNGKLTGMAFR		0.00148318	0.000155099	1	1	1	P04406	1	1645.91	2.55399	High	0.0001285	0.0009657
	FALSE	High	VIISAPSADAPMFVMGVNHEK		0.0041956	0.000155099	1	1	2	P04406	0	2213.11	3.01175	High	0.0001285	0.002893
	FALSE	High	LVINGNPITIFQERDPSKIK		0.00131229	0.000155099	1	1	1	P04406	2	2282.29	2.16086	High	0.0001285	0.0008497
	FALSE	High	AGAHLQGGAKR		0.00130229	0.000155099	1	1	1	P04406	1	1065.59	3.47569	High	0.0001285	0.0008385
	FALSE	High	VVDLMAHMASK		0.006633	0.000580349	1	1	1	P04406	0	1201.61	2.30103	High	0.0004802	0.004723
	FALSE	High	VVKQASEGPLK		0.0100855	0.000674303	1	1	1	P04406	1	1155.67	2.25607	High	0.0005599	0.007349
	FALSE	High	VIISAPSADAPMFVMGVNHEKYDNSLK	1xOxidation [M]	0.0250401	0.00130784	1	1	3	P04406	1	2949.45	2.33874	High	0.001085	0.0193
	FALSE	High	VPTANVSVVDLTCRLEKPAK	1xCarbamidomethyl [C13]	0.0401533	0.00166435	1	1	1	P04406	1	2197.2	3.01649	High	0.001386	0.03202
	FALSE	High	AVGKVIPELNGK		0.0805855	0.0047265	1	1	1	P04406	1	1224.73	3.00586	High	0.00402	0.06701
	FALSE	High	FHGTVKAENGK		0.121291	0.0083079	1	1	1	P04406	1	1187.62	1.90718	High	0.007065	0.1038
FALSE	Master Protein	P35527	Keratin, type I cytoskeletal 9 OS=Homo sapiens OX=9606 GN=KRT9 PE=1 SV=3	70.305	31	54	31	1	623	62.027	5.24	200.03	31
	Checked	Confidence	Sequence	Modifications	Qvality PEP	Qvality q-value	# Protein Groups	# Proteins	# PSMs	Master Protein Accessions	# Missed Cleavages	Theo. MH+ [Da]	XCorr Sequest HT	Confidence Sequest HT	Percolator q-Value Sequest HT	Percolator PEP Sequest HT
	FALSE	High	HGVQELEIELQSQLSKK		1.24801e-08	0	1	1	2	P35527	1	1966.06	5.44914	High	0	4.006e-09
	FALSE	High	VCGRGGGGSFGYSYGGGSGGGFSASSLGGGFGGGSR	1xCarbamidomethyl [C2]	2.9879e-05	0	1	1	1	P35527	1	3177.38	4.33103	High	0	1.537e-05
	FALSE	High	EIETYHNLLEGGQEDFESSGAGK		1.496e-09	0	1	1	2	P35527	0	2510.13	6.13262	High	0	4.241e-10
	FALSE	High	MRLEKEIETYHNLLEGGQEDFESSGAGK		1.22277e-07	0	1	1	2	P35527	2	3167.49	5.28824	High	0	4.526e-08
	FALSE	High	MRLEKEIETYHNLLEGGQEDFESSGAGK	1xOxidation [M1]	9.96904e-07	0	1	1	2	P35527	2	3183.49	5.54521	High	0	1.022e-06
	FALSE	High	LEKEIETYHNLLEGGQEDFESSGAGK		1.52686e-07	0	1	1	2	P35527	1	2880.35	4.63843	High	0	5.735e-08
	FALSE	High	IKFEMEQNLR		0.000217143	0	1	1	2	P35527	1	1307.68	3.34864	High	0	0.0001255
	FALSE	High	IKFEMEQNLR	1xOxidation [M5]	0.000639137	0	1	1	2	P35527	1	1323.67	2.92551	High	0	0.0003945
	FALSE	High	LASYLDKVQALEEANNDLENK		2.53113e-10	0	1	1	2	P35527	1	2377.19	6.09067	High	0	6.439e-11
	FALSE	High	HGVQELEIELQSQLSK		2.06356e-06	0	1	1	1	P35527	0	1837.97	4.4999	High	0	9.005e-07
	FALSE	High	NRKDIENQYETQITQIEHEVSSSGQEVQSSAK		7.33871e-10	0	1	1	2	P35527	2	3662.75	6.73681	High	0	2.002e-10
	FALSE	High	TLNDMRQEYEQLIAK		5.89211e-06	0	1	1	2	P35527	1	1851.93	3.59046	High	0	3.004e-05
	FALSE	High	NHKEEMSQLTGQNSGDVNVEINVAPGKDLTK	1xOxidation [M6]	1.62333e-07	0	1	1	1	P35527	2	3368.64	4.7553	High	0	6.088e-08
	FALSE	High	DIENQYETQITQIEHEVSSSGQEVQSSAK		4.80377e-08	0	1	1	1	P35527	0	3264.51	5.08435	High	0	1.678e-08
	FALSE	High	GGSGGSYGGGGSGGGYGGGSGSR		2.23353e-11	0	1	1	2	P35527	0	1791.73	6.30519	High	0	4.935e-12
	FALSE	High	FSSSSGYGGGSSR		2.26219e-06	0	1	1	1	P35527	0	1235.53	3.5428	High	0	9.965e-07
	FALSE	High	FSSSGGGGGGGR		1.43245e-05	0	1	1	1	P35527	0	982.434	2.54223	High	0	7.053e-06
	FALSE	High	KDIENQYETQITQIEHEVSSSGQEVQSSAK		0.00040066	0	1	1	1	P35527	1	3392.61	5.0413	High	0	0.0002405
	FALSE	High	GGGGSFGYSYGGGSGGGFSASSLGGGFGGGSR		6.64333e-13	0	1	1	2	P35527	0	2705.16	7.44531	High	0	1.184e-13
	FALSE	High	GGSGGSHGGGSGFGGESGGSYGGGEEASGSGGGYGGGSGK		2.35707e-14	0	1	1	1	P35527	0	3223.28	8.42719	High	0	3.44273e-15
	FALSE	High	FSSSGGGGGGGRFSSSSGYGGGSSR		2.02183e-05	0	1	1	2	P35527	1	2198.94	3.50816	High	0	0.0002254
	FALSE	High	NYSPYYNTIDDLKDQIVDLTVGNNK		1.08176e-07	0	1	1	1	P35527	1	2902.41	4.63214	High	0	3.959e-08
	FALSE	High	TLLDIDNTR		0.00206083	0.000155099	1	1	2	P35527	0	1060.56	2.61412	High	0.0001285	0.00137
	FALSE	High	DIENQYETQITQIEHEVSSSGQEVQSSAKEVTQLR		0.00206083	0.000155099	1	1	2	P35527	1	3990.92	3.54352	High	0.0001285	0.001361
	FALSE	High	QGVDADINGLR		0.00106734	0.000155099	1	1	1	P35527	0	1157.59	3.26549	High	0.0001285	0.0006796
	FALSE	High	TLLDIDNTRMTLDDFR		0.00543942	0.000298952	1	1	1	P35527	1	1938.96	2.17384	High	0.0002475	0.003818
	FALSE	High	STMQELNSR	1xOxidation [M3]	0.00796474	0.000674303	1	1	2	P35527	0	1081.49	2.60746	High	0.0005599	0.005726
	FALSE	High	TLLDIDNTRMTLDDFR	1xOxidation [M10]	0.0135659	0.00103367	1	1	1	P35527	1	1954.95	2.78091	High	0.0008573	0.01005
	FALSE	High	STMQELNSR		0.0146357	0.00115608	1	1	1	P35527	0	1065.5	3.08749	High	0.000959	0.01089
	FALSE	High	TLNDMRQEYEQLIAK	1xOxidation [M5]	0.0216965	0.00130784	1	1	2	P35527	1	1867.92	2.44221	High	0.00253	0.04874
	FALSE	High	GGSGGSYGGGSGSGGGSGGGYGGGSGGGHSGGSGGGHSGGSGGNYGGGSGSGGGSGGGYGGGSGSR		0.0265949	0.00139343	1	1	1	P35527	0	4972.94	2.8317	High	0.001156	0.02061
	FALSE	High	QVLDNLTMEK	1xOxidation [M8]	0.041367	0.00186546	1	1	1	P35527	0	1206.6	2.32685	High	0.001553	0.03313
	FALSE	High	QEYEQLIAK		0.0494264	0.00246654	1	1	1	P35527	0	1121.58	2.31063	High	0.002052	0.03984
	FALSE	High	MTLDDFR		0.0568527	0.00274759	1	1	1	P35527	0	897.413	2.2622	High	0.002286	0.04639
	FALSE	High	KGPAAIQK		0.066289	0.00380706	1	1	1	P35527	1	812.499	2.63174	High	0.003258	0.05463
	FALSE	High	GGSGGSYGR		0.0707684	0.003981	1	1	1	P35527	0	797.354	2.17821	High	0.003401	0.05867
	FALSE	High	MTLDDFR	1xOxidation [M1]	0.100475	0.00664316	1	1	1	P35527	0	913.408	2.17673	High	0.005769	0.08503
FALSE	Master Protein	P38646	Stress-70 protein, mitochondrial OS=Homo sapiens OX=9606 GN=HSPA9 PE=1 SV=2	48.6009	34	62	34	1	679	73.635	6.16	196.975	34
	Checked	Confidence	Sequence	Modifications	Qvality PEP	Qvality q-value	# Protein Groups	# Proteins	# PSMs	Master Protein Accessions	# Missed Cleavages	Theo. MH+ [Da]	XCorr Sequest HT	Confidence Sequest HT	Percolator q-Value Sequest HT	Percolator PEP Sequest HT
	FALSE	High	ETGVDLTKDNMALQR		3.50922e-05	0	1	1	2	P38646	1	1690.84	3.85066	High	0	0.0002142
	FALSE	High	QAVTNPNNTFYATK		4.99115e-05	0	1	1	1	P38646	0	1568.77	2.96868	High	0	2.652e-05
	FALSE	High	DAGQISGLNVLR		4.12149e-05	0	1	1	1	P38646	0	1242.68	4.04562	High	0	2.16e-05
	FALSE	High	KSQVFSTAADGQTQVEIK		3.37739e-05	0	1	1	1	P38646	1	1937	4.66226	High	0	1.755e-05
	FALSE	High	VINEPTAAALAYGLDK		1.5824e-05	0	1	1	1	P38646	0	1645.88	3.57012	High	0	7.808e-06
	FALSE	High	AMQDAEVSKSDIGEVILVGGMTR	1xOxidation [M2]	6.18479e-05	0	1	1	2	P38646	1	2422.2	3.56719	High	0	3.312e-05
	FALSE	High	AMQDAEVSKSDIGEVILVGGMTR		1.77958e-07	0	1	1	2	P38646	1	2406.2	5.0532	High	0	6.736e-08
	FALSE	High	VQQTVQDLFGRAPSK		0.000323348	0	1	1	2	P38646	1	1673.9	3.37231	High	0	0.0001914
	FALSE	High	SQVFSTAADGQTQVEIK		5.09422e-06	0	1	1	1	P38646	0	1808.9	5.24756	High	0	2.351e-06
	FALSE	High	TTPSVVAFTADGER		2.87566e-05	0	1	1	3	P38646	0	1450.72	3.32372	High	0	1.477e-05
	FALSE	High	SDIGEVILVGGMTR		1.72147e-05	0	1	1	1	P38646	0	1446.76	3.94466	High	0	8.526e-06
	FALSE	High	QATKDAGQISGLNVLR		2.53111e-07	0	1	1	2	P38646	1	1670.92	4.37533	High	0	3.432e-06
	FALSE	High	VQQTVQDLFGR		0.000615136	0	1	1	1	P38646	0	1290.68	3.69464	High	0	0.0003793
	FALSE	High	AQFEGIVTDLIR		1.55835e-05	0	1	1	2	P38646	0	1361.74	4.02373	High	0	3.598e-05
	FALSE	High	MKETAENYLGHTAK		2.8904e-06	0	1	1	1	P38646	1	1592.77	4.34461	High	0	1.289e-06
	FALSE	High	MKETAENYLGHTAK	1xOxidation [M1]	9.04738e-06	0	1	1	2	P38646	1	1608.77	3.23616	High	0	4.344e-06
	FALSE	High	LYSPSQIGAFVLMK	1xOxidation [M13]	1.02007e-06	0	1	1	4	P38646	0	1569.83	4.81201	High	0	4.267e-07
	FALSE	High	LLGQFTLIGIPPAPR		0.00060117	0	1	1	3	P38646	0	1592.95	3.00599	High	0	0.0003705
	FALSE	High	KDSETGENIR		0.000791911	0	1	1	1	P38646	1	1148.55	3.09637	High	0	0.0004949
	FALSE	High	STNGDTFLGGEDFDQALLR		8.59719e-11	0	1	1	2	P38646	0	2055.96	6.18898	High	0	2.049e-11
	FALSE	High	LYSPSQIGAFVLMK		2.7606e-06	0	1	1	1	P38646	0	1553.84	3.59815	High	0	1.23e-06
	FALSE	High	ETAENYLGHTAK		0.000413121	0	1	1	1	P38646	0	1333.64	3.43219	High	0	0.0002482
	FALSE	High	QAASSLQQASLK		9.71737e-05	0	1	1	1	P38646	0	1231.66	3.50081	High	0	5.377e-05
	FALSE	High	RQAVTNPNNTFYATK		0.000474163	0	1	1	1	P38646	1	1724.87	3.54933	High	0	0.0002879
	FALSE	High	ASNGDAWVEAHGK		1.78867e-05	0	1	1	2	P38646	0	1341.62	3.41647	High	0	6.101e-05
	FALSE	High	EMAGDNKLLGQFTLIGIPPAPR	1xOxidation [M2]	0.00341347	0.000155099	1	1	2	P38646	1	2354.25	2.96659	High	0.0001285	0.002331
	FALSE	High	AMQDAEVSK		0.00435895	0.000155099	1	1	1	P38646	0	978.456	2.25596	High	0.0001285	0.003022
	FALSE	High	ETGVDLTKDNMALQR	1xOxidation [M11]	0.00104312	0.000155099	1	1	2	P38646	1	1706.84	3.0849	High	0.0001285	0.0006641
	FALSE	High	YDDPEVQKDIK		0.0030906	0.000155099	1	1	1	P38646	1	1349.66	1.88738	High	0.0001285	0.002102
	FALSE	High	EGSGSSGTGEQKEDQKEEK		0.0049255	0.000155099	1	1	2	P38646	2	2009.89	2.51406	High	0.0001285	0.003431
	FALSE	High	AQFEGIVTDLIRR		0.0059611	0.000298952	1	1	2	P38646	1	1517.84	2.36707	High	0.0002475	0.004214
	FALSE	High	RYDDPEVQKDIK		0.00653258	0.000445128	1	1	2	P38646	2	1505.76	2.57026	High	0.006755	0.09139
	FALSE	High	VLENAEGAR		0.00726858	0.000580349	1	1	1	P38646	0	958.495	3.2602	High	0.0004802	0.005187
	FALSE	High	EMAGDNKLLGQFTLIGIPPAPR		0.00934629	0.000674303	1	1	3	P38646	1	2338.26	3.36276	High	0.001244	0.02438
	FALSE	High	QAVTNPNNTFYATKR		0.0288884	0.00139343	1	1	1	P38646	1	1724.87	1.99981	High	0.001156	0.02245
	FALSE	High	EQQIVIQSSGGLSKDDIENMVK		0.0639168	0.00341763	1	1	1	P38646	1	2418.22	2.32787	High	0.002933	0.05233
	FALSE	High	ETGVDLTK		0.087189	0.00517906	1	1	1	P38646	0	862.452	2.2509	High	0.004478	0.07299
	FALSE	High	LINRNTTIPTKK		0.0884417	0.00546181	1	1	1	P38646	2	1398.84	2.46494	High	0.004627	0.07397
	FALSE	High	VREAAEK		0.120457	0.0083079	1	1	1	P38646	1	802.442	2.22251	High	0.007065	0.1036
FALSE	Master Protein	Q9BQE3	Tubulin alpha-1C chain OS=Homo sapiens OX=9606 GN=TUBA1C PE=1 SV=1	65.0334	31	60	14	1	449	49.863	5.1	189.345	31
	Checked	Confidence	Sequence	Modifications	Qvality PEP	Qvality q-value	# Protein Groups	# Proteins	# PSMs	Master Protein Accessions	# Missed Cleavages	Theo. MH+ [Da]	XCorr Sequest HT	Confidence Sequest HT	Percolator q-Value Sequest HT	Percolator PEP Sequest HT
	FALSE	High	AVCMLSNTTAVAEAWAR	1xCarbamidomethyl [C3]	2.58993e-07	0	1	1	2	Q9BQE3	0	1850.89	4.14534	High	0	1.003e-07
	FALSE	High	AVCMLSNTTAVAEAWAR	1xOxidation [M4]; 1xCarbamidomethyl [C3]	7.37597e-05	0	1	1	1	Q9BQE3	0	1866.88	4.43649	High	0	4.007e-05
	FALSE	High	LDHKFDLMYAKR		7.2271e-07	0	2	7	3	Q9BQE3; P68366	2	1536.8	4.44395	High	0	2.978e-07
	FALSE	High	AYHEQLTVAEITNACFEPANQMVK	1xCarbamidomethyl [C15]	1.04644e-05	0	1	1	1	Q9BQE3	0	2764.31	4.23625	High	0	5.039e-06
	FALSE	High	AYHEQLTVAEITNACFEPANQMVK	1xOxidation [M22]; 1xCarbamidomethyl [C15]	1.27701e-08	0	1	1	1	Q9BQE3	0	2780.3	5.46042	High	0	4.104e-09
	FALSE	High	IHFPLATYAPVISAEK		1.757e-06	0	2	6	6	Q9BQE3; P68366	0	1756.96	4.36822	High	0	8.332e-05
	FALSE	High	VGINYQPPTVVPGGDLAK		1.24482e-06	0	2	7	3	Q9BQE3; P68366	0	1824.99	4.07792	High	0	5.294e-07
	FALSE	High	QLFHPEQLITGKEDAANNYAR		4.1321e-07	0	2	6	4	Q9BQE3; P68366	1	2415.21	4.82208	High	0	1.636e-07
	FALSE	High	NLDIERPTYTNLNR		8.59678e-05	0	2	7	2	Q9BQE3; P68366	0	1718.88	3.1421	High	0.0001285	0.001937
	FALSE	High	GDVVPKDVNAAIATIK		8.46612e-05	0	1	5	2	Q9BQE3	1	1610.91	4.08143	High	0	4.639e-05
	FALSE	High	LDHKFDLMYAK		5.80255e-06	0	2	7	2	Q9BQE3; P68366	1	1380.7	4.65571	High	0	2.701e-06
	FALSE	High	TIGGGDDSFNTFFSETGAGKHVPR		1.28027e-07	0	1	5	3	Q9BQE3	1	2497.17	2.81053	High	0	4.742e-08
	FALSE	High	DVNAAIATIKTK		0.00025896	0	1	5	1	Q9BQE3	1	1244.72	3.15279	High	0	0.0001514
	FALSE	High	TIQFVDWCPTGFK	1xCarbamidomethyl [C8]	0.000394572	0	1	5	2	Q9BQE3	0	1598.77	3.37809	High	0	0.0002376
	FALSE	High	EDMAALEKDYEEVGADSADGEDEGEEY		0.000768032	0	1	1	1	Q9BQE3	1	2966.15	2.06461	High	0	0.0004803
	FALSE	High	LISQIVSSITASLR		1.5824e-05	0	2	5	3	Q9BQE3; P68366	0	1487.88	3.66618	High	0	7.859e-06
	FALSE	High	AVFVDLEPTVIDEVRTGTYR		1.93103e-05	0	1	3	1	Q9BQE3	1	2280.19	2.55708	High	0	9.664e-06
	FALSE	High	AVFVDLEPTVIDEVR		3.16055e-07	0	1	3	4	Q9BQE3	0	1701.91	4.20766	High	0	5.575e-07
	FALSE	High	TIGGGDDSFNTFFSETGAGK		1.24801e-08	0	1	5	1	Q9BQE3	0	2007.89	6.69153	High	0	4.018e-09
	FALSE	High	FDGALNVDLTEFQTNLVPYPR		0.00511717	0.000155099	2	7	1	Q9BQE3; P68366	0	2409.21	3.42904	High	0.0002475	0.003594
	FALSE	High	QIFHPEQLITGK		0.00114344	0.000155099	2	8	4	Q9BQE3; P68366	0	1410.77	2.46302	High	0.001085	0.01998
	FALSE	High	EIIDLVLDR		0.00110052	0.000155099	1	3	1	Q9BQE3	0	1085.62	2.62714	High	0.0001285	0.0007026
	FALSE	High	EDAANNYAR		0.00183745	0.000155099	2	7	1	Q9BQE3; P68366	0	1023.45	2.73256	High	0.0001285	0.001208
	FALSE	High	RNLDIERPTYTNLNR		0.00349263	0.000155099	2	7	1	Q9BQE3; P68366	1	1874.98	2.68953	High	0.0001285	0.002385
	FALSE	High	YMACCLLYR	2xCarbamidomethyl [C4; C5]	0.00236497	0.000155099	2	5	1	Q9BQE3; P68366	0	1249.55	2.91731	High	0.0001285	0.001583
	FALSE	High	DVNAAIATIK		0.00101167	0.000155099	1	5	1	Q9BQE3	0	1015.58	3.17833	High	0.0001285	0.0006424
	FALSE	High	YMACCLLYR	1xOxidation [M2]; 2xCarbamidomethyl [C4; C5]	0.0061929	0.000298952	2	5	2	Q9BQE3; P68366	0	1265.55	2.53981	High	0.0002475	0.004398
	FALSE	High	EDMAALEK		0.00605276	0.000298952	2	4	1	Q9BQE3; P68366	0	906.424	2.45573	High	0.0002475	0.004295
	FALSE	High	VGINYQPPTVVPGGDLAKVQR		0.0121973	0.00103367	2	7	1	Q9BQE3; P68366	1	2208.21	1.85315	High	0.0008573	0.009013
	FALSE	High	DVNAAIATIKTKR		0.0139842	0.00103367	1	5	1	Q9BQE3	2	1400.82	2.50937	High	0.0008573	0.01041
	FALSE	High	YMACCLLYRGDVVPK	2xCarbamidomethyl [C4; C5]	0.018652	0.00130784	2	5	1	Q9BQE3; P68366	1	1844.89	2.59492	High	0.001085	0.01416
	FALSE	High	LSVDYGKK		0.0634521	0.00332792	2	5	1	Q9BQE3; P68366	1	909.504	2.15029	High	0.00277	0.05192
	FALSE	High	EIIDLVLDRIR		0.087189	0.00517906	1	3	1	Q9BQE3	1	1354.81	2.27545	High	0.004558	0.07331
	FALSE	High	LSVDYGK		0.140013	0.00994286	2	5	1	Q9BQE3; P68366	0	781.409	1.72626	High	0.008656	0.1218
FALSE	Master Protein	Q00610	Clathrin heavy chain 1 OS=Homo sapiens OX=9606 GN=CLTC PE=1 SV=5	31.6418	49	61	49	1	1675	191.493	5.69	189.162	49
	Checked	Confidence	Sequence	Modifications	Qvality PEP	Qvality q-value	# Protein Groups	# Proteins	# PSMs	Master Protein Accessions	# Missed Cleavages	Theo. MH+ [Da]	XCorr Sequest HT	Confidence Sequest HT	Percolator q-Value Sequest HT	Percolator PEP Sequest HT
	FALSE	High	KVSQPIEGHAASFAQFK		2.14957e-05	0	1	1	2	Q00610	1	1844.97	3.95467	High	0	1.081e-05
	FALSE	High	NNLAGAEELFAR		0.000124158	0	1	1	1	Q00610	0	1304.66	3.76568	High	0	6.939e-05
	FALSE	High	FLRENPYYDSR		0.000316005	0	1	1	1	Q00610	1	1459.7	2.95394	High	0	0.0001878
	FALSE	High	VIQCFAETGQVQK	1xCarbamidomethyl [C4]	8.19003e-06	0	1	1	1	Q00610	0	1507.76	4.11746	High	0	3.903e-06
	FALSE	High	LAELEEFINGPNNAHIQQVGDR		6.18479e-05	0	1	1	1	Q00610	0	2464.22	3.72194	High	0	3.307e-05
	FALSE	High	TNRLAELEEFINGPNNAHIQQVGDR		1.11256e-05	0	1	1	2	Q00610	1	2835.41	3.80607	High	0	5.381e-06
	FALSE	High	ADDPSSYMEVVQAANTSGNWEELVK		0.000548404	0	1	1	2	Q00610	0	2740.24	4.15319	High	0	0.0003353
	FALSE	High	RKDPELWGSVLLESNPYR		8.02423e-05	0	1	1	1	Q00610	2	2159.12	4.02417	High	0	4.392e-05
	FALSE	High	IYIDSNNNPER		7.84199e-05	0	1	1	1	Q00610	0	1334.63	3.56076	High	0	4.278e-05
	FALSE	High	LLYNNVSNFGR		0.000629426	0	1	1	1	Q00610	0	1296.67	3.09032	High	0	0.0003899
	FALSE	High	KFNALFAQGNYSEAAK		1.67382e-07	0	1	1	2	Q00610	1	1758.88	5.332	High	0	7.261e-07
	FALSE	High	ALEHFTDLYDIKR		9.64367e-08	0	1	1	3	Q00610	1	1620.84	4.59538	High	0	3.502e-08
	FALSE	High	ANVPNKVIQCFAETGQVQK	1xCarbamidomethyl [C10]	2.45475e-07	0	1	1	1	Q00610	1	2131.1	5.81085	High	0	9.494e-08
	FALSE	High	FNALFAQGNYSEAAK		6.88473e-05	0	1	1	1	Q00610	0	1630.79	3.59336	High	0	3.731e-05
	FALSE	High	LHIIEVGTPPTGNQPFPK		9.61901e-06	0	1	1	2	Q00610	0	1945.05	3.93439	High	0	6.063e-05
	FALSE	High	LASTLVHLGEYQAAVDGAR		2.98795e-08	0	1	1	2	Q00610	0	1971.03	4.9336	High	0	4.996e-07
	FALSE	High	WLKEDKLECSEELGDLVK	1xCarbamidomethyl [C9]	6.49239e-10	0	1	2	2	Q00610	2	2191.1	5.61014	High	0	1.755e-10
	FALSE	High	VVGAMQLYSVDR		1.277e-05	0	1	2	1	Q00610	0	1337.69	3.89847	High	0	6.22e-06
	FALSE	High	CNEPAVWSQLAK	1xCarbamidomethyl [C1]	7.96302e-05	0	1	1	2	Q00610	0	1402.68	3.22211	High	0	4.337e-05
	FALSE	High	LKLLLPWLEAR		9.64324e-05	0	1	1	2	Q00610	1	1351.85	3.51639	High	0	5.33e-05
	FALSE	High	IHEGCEEPATHNALAK	1xCarbamidomethyl [C5]	1.68669e-07	0	1	1	1	Q00610	0	1776.83	3.34506	High	0	6.331e-08
	FALSE	High	KVGYTPDWIFLLR		0.000739194	0	1	2	1	Q00610	1	1607.89	3.16098	High	0	0.0004609
	FALSE	High	ESYVETELIFALAK		0.000335967	0	1	1	1	Q00610	0	1612.85	2.43601	High	0	0.0001992
	FALSE	High	NLQNLLILTAIK		2.21644e-05	0	1	2	1	Q00610	0	1353.85	3.99067	High	0	1.122e-05
	FALSE	High	SVNESLNNLFITEEDYQALR		0.000245445	0	1	1	1	Q00610	0	2355.15	3.33684	High	0	0.0001431
	FALSE	High	TSIDAYDNFDNISLAQR		5.04249e-07	0	1	1	1	Q00610	0	1942.91	4.86596	High	0	2.021e-07
	FALSE	High	VGYTPDWIFLLR		4.76701e-05	0	1	2	1	Q00610	0	1479.8	3.77477	High	0	2.518e-05
	FALSE	High	WLLLTGISAQQNR		4.50674e-06	0	1	1	1	Q00610	0	1499.83	3.85026	High	0	2.065e-06
	FALSE	High	TLQIFNIEMK		0.0042602	0.000155099	1	2	1	Q00610	0	1236.67	2.85094	High	0.0001285	0.002945
	FALSE	High	VNPSRLPVVIGGLLDVDCSEDVIK	1xCarbamidomethyl [C18]	0.00117898	0.000155099	1	1	1	Q00610	1	2594.39	3.43739	High	0.0001285	0.0007585
	FALSE	High	LLLPWLEAR		0.00139512	0.000155099	1	1	1	Q00610	0	1110.67	2.04705	High	0.0001285	0.0009063
	FALSE	High	VKQLPLVKPYLR		0.00371282	0.000155099	1	1	1	Q00610	1	1453.93	2.60729	High	0.0001285	0.002551
	FALSE	High	IVLDNSVFSEHR		0.00429286	0.000155099	1	2	2	Q00610	0	1415.73	2.0506	High	0.001386	0.0305
	FALSE	High	YCEKRDPHLACVAYER	2xCarbamidomethyl [C2; C11]	0.0110495	0.000674303	1	2	1	Q00610	2	2066.95	2.18009	High	0.0005599	0.00813
	FALSE	High	AHIAQLCEK	1xCarbamidomethyl [C7]	0.0133615	0.00103367	1	2	1	Q00610	0	1069.55	2.58181	High	0.0008573	0.009906
	FALSE	High	ENPYYDSR		0.0134633	0.00103367	1	1	1	Q00610	0	1043.44	2.3549	High	0.0008573	0.01004
	FALSE	High	EAIDSYIKADDPSSYMEVVQAANTSGNWEELVK		0.0143063	0.00103367	1	1	1	Q00610	1	3659.71	2.99642	High	0.0008573	0.01066
	FALSE	High	ALEHFTDLYDIK		0.0165236	0.00124905	1	1	1	Q00610	0	1464.74	2.50523	High	0.001034	0.01247
	FALSE	High	NNRPSEGPLQTR		0.016275	0.00124905	1	1	1	Q00610	0	1368.7	2.14863	High	0.001034	0.01227
	FALSE	High	AVNYFSK		0.0291063	0.00139343	1	1	1	Q00610	0	828.425	2.32996	High	0.001156	0.02261
	FALSE	High	AYEFAER		0.0435768	0.00186546	1	2	1	Q00610	0	885.41	2.02294	High	0.001643	0.03498
	FALSE	High	SVQNHNNK		0.041367	0.00186546	1	1	1	Q00610	0	940.46	2.08924	High	0.001553	0.03288
	FALSE	High	YIQAACK	1xCarbamidomethyl [C6]	0.0483421	0.00238224	1	2	1	Q00610	0	853.424	2.11325	High	0.00198	0.0389
	FALSE	High	IAAYLFK		0.0476319	0.00238224	1	1	1	Q00610	0	825.487	1.89378	High	0.00198	0.03834
	FALSE	High	EAIDSYIK		0.0556133	0.00264867	1	1	1	Q00610	0	938.483	1.92331	High	0.002202	0.04511
	FALSE	High	ESNCYDPERVK	1xCarbamidomethyl [C4]	0.0568527	0.00274759	1	1	1	Q00610	1	1396.62	2.09311	High	0.002286	0.04632
	FALSE	High	NFLKEAK		0.0723233	0.00405479	1	2	1	Q00610	1	849.483	2.02903	High	0.003462	0.06011
	FALSE	High	VSQPIEGHAASFAQFK		0.0823393	0.00501737	1	1	1	Q00610	0	1716.87	1.64362	High	0.00426	0.06855
	FALSE	High	VVGAMQLYSVDRK		0.0969917	0.00628282	1	2	1	Q00610	1	1465.78	1.68291	High	0.005391	0.08188
FALSE	Master Protein	P49327	Fatty acid synthase OS=Homo sapiens OX=9606 GN=FASN PE=1 SV=3	31.0235	55	61	54	1	2511	273.254	6.44	180.721	55
	Checked	Confidence	Sequence	Modifications	Qvality PEP	Qvality q-value	# Protein Groups	# Proteins	# PSMs	Master Protein Accessions	# Missed Cleavages	Theo. MH+ [Da]	XCorr Sequest HT	Confidence Sequest HT	Percolator q-Value Sequest HT	Percolator PEP Sequest HT
	FALSE	High	VTVAGGVHISGLHTESAPR		3.35162e-05	0	1	1	1	P49327	0	1888	2.82927	High	0	1.741e-05
	FALSE	High	FPQLDSTSFANSR		0.000217143	0	1	1	1	P49327	0	1469.7	2.8423	High	0	0.0001261
	FALSE	High	VVEVLAGHGHLYSR		0.00077988	0	1	1	2	P49327	0	1536.83	3.10016	High	0	0.0004857
	FALSE	High	ACLDTAVENMPSLK	1xCarbamidomethyl [C2]	2.19394e-06	0	1	1	1	P49327	0	1548.74	3.45917	High	0	9.618e-07
	FALSE	High	SNMGHPEPASGLAALAK		3.55434e-06	0	1	1	2	P49327	0	1650.83	4.46304	High	0	1.607e-06
	FALSE	High	SNMGHPEPASGLAALAK	1xOxidation [M3]	8.86419e-05	0	1	1	1	P49327	0	1666.82	4.14463	High	0	4.858e-05
	FALSE	High	LNSVQSSERPLFLVHPIEGSTTVFHSLASR		5.26615e-08	0	1	1	1	P49327	0	3308.74	6.3477	High	0	1.855e-08
	FALSE	High	SEGVVAVLLTK		0.000496452	0	1	1	1	P49327	0	1115.67	2.81965	High	0	0.0003023
	FALSE	High	CVLLSNLSSTSHVPEVDPGSAELQK	1xCarbamidomethyl [C1]	1.62749e-09	0	1	1	1	P49327	0	2667.33	4.60845	High	0	4.645e-10
	FALSE	High	LQVVDQPLPVR		2.96511e-05	0	1	1	1	P49327	0	1263.74	3.39007	High	0	1.526e-05
	FALSE	High	FCFTPHTEEGCLSER	2xCarbamidomethyl [C2; C11]	0.000262957	0	1	1	1	P49327	0	1869.79	2.78728	High	0	0.0001542
	FALSE	High	AALQEELQLCK	1xCarbamidomethyl [C10]	0.000785872	0	1	1	1	P49327	0	1302.67	3.03675	High	0	0.000491
	FALSE	High	VGDPQELNGITR		0.000297229	0	1	1	1	P49327	0	1298.67	3.06508	High	0	0.0001747
	FALSE	High	QGVQVQVSTSNISSLEGAR		2.84647e-06	0	1	1	1	P49327	0	1960.01	3.96018	High	0	1.275e-06
	FALSE	High	FDASFFGVHPK		2.30295e-05	0	1	1	2	P49327	0	1251.62	3.29197	High	0	1.169e-05
	FALSE	High	ADEASELACPTPKEDGLAQQQTQLNLR	1xCarbamidomethyl [C9]	1.34047e-07	0	1	1	1	P49327	1	2983.44	5.71571	High	0	4.962e-08
	FALSE	High	SLLVNPEGPTLMR	1xOxidation [M12]	0.000351761	0	1	1	1	P49327	0	1442.77	2.65615	High	0	0.0002092
	FALSE	High	SLLVNPEGPTLMR		2.05304e-05	0	1	1	1	P49327	0	1426.77	3.51904	High	0	1.035e-05
	FALSE	High	GNAGQSNYGFANSAMER		2.05831e-07	0	1	1	1	P49327	0	1773.76	3.72404	High	0	7.844e-08
	FALSE	High	WTSQDSLLGMEFSGR		0.000251149	0	1	1	1	P49327	0	1713.79	3.46943	High	0	0.0001463
	FALSE	High	LHLSGIDANPNALFPPVEFPAPR		4.24969e-05	0	1	1	1	P49327	0	2472.3	3.80808	High	0	2.239e-05
	FALSE	High	AINCATSGVVGLVNCLR	2xCarbamidomethyl [C4; C15]	6.36113e-09	0	1	1	2	P49327	0	1803.92	4.98705	High	0	7.331e-08
	FALSE	High	DNLEFFLAGIGR		2.81034e-05	0	1	1	1	P49327	0	1351.7	3.85937	High	0	1.444e-05
	FALSE	High	RPTPQDSPIFLPVDDTSFR		1.94588e-05	0	1	1	1	P49327	0	2188.1	3.30939	High	0	9.745e-06
	FALSE	High	MEEVVIAGMSGK	1xAcetyl [N-Term]	1.16487e-05	0	1	1	1	P49327	0	1292.62	4.0793	High	0	5.666e-06
	FALSE	High	LPEDPLLSGLLDSPALK		1.68669e-07	0	1	1	1	P49327	0	1777.99	4.2626	High	0	6.354e-08
	FALSE	High	EACPELDYFVVFSSVSCGR	2xCarbamidomethyl [C3; C17]	2.98032e-06	0	1	1	1	P49327	0	2221.99	3.87752	High	0	1.338e-06
	FALSE	High	VVVQVLAEEPEAVLK		0.0042602	0.000155099	1	1	1	P49327	0	1622.94	2.66707	High	0.0001285	0.002938
	FALSE	High	GILADEDSSRPVWLK		0.0016763	0.000155099	1	1	1	P49327	0	1685.89	3.86494	High	0.0001285	0.001095
	FALSE	High	CPPGVVPACHNSK	2xCarbamidomethyl [C1; C9]	0.00397712	0.000155099	1	1	1	P49327	0	1422.66	2.08105	High	0.0001285	0.002752
	FALSE	High	SDEAVKPFGLK		0.00349263	0.000155099	1	1	1	P49327	0	1190.64	2.53096	High	0.0001285	0.002383
	FALSE	High	HGLYLPTR		0.003887	0.000155099	1	1	1	P49327	0	956.531	2.80322	High	0.0001285	0.002673
	FALSE	High	VTAIHIDPATHR		0.00174165	0.000155099	1	1	1	P49327	0	1330.72	2.49451	High	0.0001285	0.001146
	FALSE	High	VYQWDDPDPR		0.000922902	0.000155099	1	1	1	P49327	0	1290.57	2.45198	High	0.0001285	0.0005807
	FALSE	High	SEGVVAVLLTKK		0.0016011	0.000155099	1	1	1	P49327	1	1243.76	2.67031	High	0.0001285	0.001047
	FALSE	High	WLSTSIPEAQWHSSLAR		0.00628812	0.000298952	1	1	1	P49327	0	1968.99	2.44477	High	0.0002475	0.004477
	FALSE	High	VLEALLPLKGLEER		0.0104766	0.000674303	1	1	1	P49327	1	1579.94	2.61832	High	0.0005599	0.007644
	FALSE	High	GYDYGPHFQGILEASLEGDSGR		0.00934629	0.000674303	1	1	1	P49327	0	2368.08	2.75558	High	0.0005599	0.006773
	FALSE	High	LSIPTYGLQCTR	1xCarbamidomethyl [C10]	0.00808705	0.000674303	1	1	1	P49327	0	1408.73	2.35247	High	0.0005599	0.00582
	FALSE	High	TGGAYGEDLGADYNLSQVCDGK	1xCarbamidomethyl [C19]	0.0117425	0.000933896	1	1	1	P49327	0	2289.99	2.03561	High	0.0007746	0.008669
	FALSE	High	SLYQSAGVAPESFEYIEAHGTGTK		0.0166493	0.00124905	1	1	1	P49327	0	2542.21	2.7339	High	0.001034	0.01257
	FALSE	High	GTPLISPLIK		0.0179593	0.00124905	1	1	1	P49327	0	1038.66	1.80002	High	0.001034	0.01357
	FALSE	High	LGMLSPEGTCK	1xCarbamidomethyl [C10]	0.018652	0.00130784	1	1	1	P49327	0	1192.57	2.45591	High	0.001085	0.0142
	FALSE	High	AAEQYTPK		0.020735	0.00130784	1	1	1	P49327	0	907.452	2.13487	High	0.001085	0.01577
	FALSE	High	SLYQSAGVAPESFEYIEAHGTGTKVGDPQELNGITR		0.0309079	0.00149882	1	1	1	P49327	1	3821.86	2.99832	High	0.001244	0.02416
	FALSE	High	GMGLSLMR		0.0328184	0.00159758	1	1	1	P49327	0	864.443	2.16897	High	0.001328	0.02572
	FALSE	High	LLEQGIR		0.0395595	0.00166435	2	2	2	P49327; P28340	0	828.494	2.3128	High	0.001386	0.03143
	FALSE	High	VMGLVPAK		0.0392657	0.00166435	1	1	1	P49327	0	814.486	2.28062	High	0.001386	0.03115
	FALSE	High	CLATHGR	1xCarbamidomethyl [C1]	0.0423005	0.00186546	1	1	1	P49327	0	814.399	1.95946	High	0.001553	0.03379
	FALSE	High	QEPLLIGSTK		0.0560236	0.00264867	1	1	1	P49327	0	1085.62	1.44099	High	0.002202	0.04558
	FALSE	High	TPEAVQK		0.0548014	0.00264867	1	1	1	P49327	0	772.42	2.35936	High	0.002202	0.04451
	FALSE	High	TFCPAHK	1xCarbamidomethyl [C3]	0.0692447	0.0038917	1	1	1	P49327	0	860.408	2.04549	High	0.003329	0.05713
	FALSE	High	LLSAACR	1xCarbamidomethyl [C6]	0.0811663	0.0047265	1	1	1	P49327	0	790.424	1.64679	High	0.004099	0.06759
	FALSE	High	HFLLEEDKPEEPTAHAFVSTLTR		0.103342	0.00710558	1	1	1	P49327	0	2667.34	2.08605	High	0.006073	0.08778
	FALSE	High	EQGVTFPSGDIQEQLIR		0.111608	0.00806062	1	1	1	P49327	0	1916.97	2.38113	High	0.006865	0.0952
	FALSE	High	RQQEQQVPILEK		0.112388	0.00806062	1	1	1	P49327	1	1495.82	2.57214	High	0.006865	0.09607
	FALSE	High	LFDHPESPTPNPTEPLFLAQAEVYKELR		0.140963	0.00994286	1	1	1	P49327	1	3238.64	2.01279	High	0.008656	0.1223
FALSE	Master Protein	Q14315	Filamin-C OS=Homo sapiens OX=9606 GN=FLNC PE=1 SV=3	30.1651	57	60	51	1	2725	290.841	5.97	175.854	57
	Checked	Confidence	Sequence	Modifications	Qvality PEP	Qvality q-value	# Protein Groups	# Proteins	# PSMs	Master Protein Accessions	# Missed Cleavages	Theo. MH+ [Da]	XCorr Sequest HT	Confidence Sequest HT	Percolator q-Value Sequest HT	Percolator PEP Sequest HT
	FALSE	High	QAPSIATIGSTCDLNLK	1xCarbamidomethyl [C12]	2.19953e-05	0	1	1	1	Q14315	0	1788.92	3.78258	High	0	1.109e-05
	FALSE	High	SPFPVHVSEACNPNACR	2xCarbamidomethyl [C11; C16]	2.21647e-08	0	1	1	1	Q14315	0	1941.87	4.02094	High	0	7.409e-09
	FALSE	High	GGLVGTPAPFSIDTK		8.59678e-05	0	1	1	1	Q14315	0	1459.78	3.28587	High	0	4.724e-05
	FALSE	High	SPFEVQVSPEAGVQK		9.84256e-06	0	1	1	1	Q14315	0	1601.82	3.84462	High	0	4.732e-06
	FALSE	High	ILVGPSEIGDASK		0.000122271	0	1	1	1	Q14315	0	1285.7	2.85374	High	0	6.849e-05
	FALSE	High	AFGPGLEGGLVNK		4.51819e-05	0	1	1	1	Q14315	0	1258.68	3.17732	High	0	2.376e-05
	FALSE	High	LYAQDADGCPIDIK	1xCarbamidomethyl [C9]	2.33256e-06	0	1	1	1	Q14315	0	1578.75	4.39743	High	0	1.029e-06
	FALSE	High	AWGPGLETGQVGK		3.81764e-05	0	1	1	1	Q14315	0	1299.67	3.40157	High	0	1.988e-05
	FALSE	High	RLTVTSLQETGLK		1.46574e-05	0	1	1	1	Q14315	1	1445.83	3.46866	High	0	7.237e-06
	FALSE	High	YGGPQHIVGSPFK		7.26386e-05	0	1	1	2	Q14315	0	1386.72	3.54272	High	0	3.926e-05
	FALSE	High	CTYRPAMEGPHTVHVAFAGAPITR	1xCarbamidomethyl [C1]	4.21727e-05	0	1	1	1	Q14315	0	2639.3	3.39063	High	0	2.213e-05
	FALSE	High	VHTPSGAVEECYVSELDSDKHTIR	1xCarbamidomethyl [C11]	0.000286064	0	1	1	1	Q14315	1	2729.28	2.62618	High	0	0.0001684
	FALSE	High	GAGTGGLGLAIEGPSEAK		1.4998e-05	0	1	1	1	Q14315	0	1584.82	4.3676	High	0	7.368e-06
	FALSE	High	VAVGQEQAFSVNTR		3.50031e-06	0	1	1	1	Q14315	0	1505.77	4.3548	High	0	1.581e-06
	FALSE	High	SLTATGGNHVTAR		0.00025896	0	1	1	1	Q14315	0	1284.67	2.92107	High	0	0.0001519
	FALSE	High	ALGALVDNCAPGLCPDWEAWDPNQPVENAR	2xCarbamidomethyl [C9; C14]	0.000227352	0	1	1	1	Q14315	0	3335.52	3.75212	High	0	0.0001325
	FALSE	High	GVAGVPAEFSIWTR		9.18702e-06	0	1	1	1	Q14315	0	1489.78	3.55367	High	0	4.41e-06
	FALSE	High	FNDEHIPDSPFVVPVASLSDDAR		9.42422e-05	0	1	1	1	Q14315	0	2527.21	3.43301	High	0	5.207e-05
	FALSE	High	VNVGEGSHPER		0.000184888	0	1	1	1	Q14315	0	1180.57	2.21873	High	0	0.000106
	FALSE	High	YDGNHIPGSPLQFYVDAINSR		1.52295e-05	0	1	1	1	Q14315	0	2363.14	4.47509	High	0	7.518e-06
	FALSE	High	GLSEGHTFQVAEFIVDTR		0.000187741	0	1	1	1	Q14315	0	2006	4.11404	High	0	0.0001078
	FALSE	High	ECPEGHVVTYTPMAPGNYLIAIK	1xCarbamidomethyl [C2]	1.6568e-05	0	1	1	1	Q14315	0	2560.26	3.77649	High	0	8.244e-06
	FALSE	High	CSGPGLGAGVR	1xCarbamidomethyl [C1]	1.25759e-05	0	1	1	1	Q14315	0	1030.51	3.26706	High	0	6.149e-06
	FALSE	High	GAGGQGQLDVR		0.000294962	0	1	1	1	Q14315	0	1057.54	3.39309	High	0	0.0001736
	FALSE	High	APLQVAVLGPTGVAEPVEVR		4.09004e-05	0	1	1	2	Q14315	0	2002.13	4.59661	High	0	2.148e-05
	FALSE	High	LLGWIQNK		0.003887	0.000155099	3	3	1	P21333; O75369; Q14315	0	971.567	2.69682	High	0.0001285	0.002681
	FALSE	High	GEVVRDFEIIDNHDYSYTVK		0.00193851	0.000155099	1	1	1	Q14315	1	2399.15	3.0445	High	0.0001285	0.001281
	FALSE	High	VEAAEIVEGEDSAYSVR		0.00193851	0.000155099	1	1	1	Q14315	0	1823.87	2.66342	High	0.0001285	0.001277
	FALSE	High	VSGPGVEPHGVLR		0.00105113	0.000155099	1	1	1	Q14315	0	1303.71	3.51151	High	0.0001285	0.0006677
	FALSE	High	LGSFGSITR		0.00251416	0.000155099	1	1	1	Q14315	0	937.51	2.5254	High	0.0001285	0.001682
	FALSE	High	FNGAHIPGSPFK		0.00227625	0.000155099	1	1	2	Q14315	0	1271.65	2.65815	High	0.001728	0.03519
	FALSE	High	TGVEVGKPTHFTVLTK		0.00275576	0.000155099	1	1	1	Q14315	0	1713.95	2.73782	High	0.0001285	0.001852
	FALSE	High	YADQEVPRSPFK		0.00391681	0.000155099	1	1	1	Q14315	1	1436.72	2.06141	High	0.0001285	0.002709
	FALSE	High	LEPGGGAEAQAVR		0.0049255	0.000155099	1	1	1	Q14315	0	1254.64	2.21029	High	0.0001285	0.003438
	FALSE	High	VHVQPAVDTSGVK		0.00328548	0.000155099	1	1	1	Q14315	0	1336.72	2.36451	High	0.0001285	0.002232
	FALSE	High	VGVTEGCDPTR	1xCarbamidomethyl [C7]	0.00199874	0.000155099	1	1	1	Q14315	0	1190.55	3.09635	High	0.0001285	0.001327
	FALSE	High	IECDDKGDGSCDVR	2xCarbamidomethyl [C3; C11]	0.00705025	0.000580349	2	2	1	P21333; Q14315	1	1625.65	2.19484	High	0.0004802	0.005033
	FALSE	High	QQEGEASSQDMTAQVTSPSGKVEAAEIVEGEDSAYSVR		0.0102401	0.000674303	1	1	1	Q14315	1	3970.81	2.67565	High	0.0005599	0.007484
	FALSE	High	IQQNTFTR		0.0118321	0.000933896	3	3	1	P21333; O75369; Q14315	0	1007.53	2.70226	High	0.0007746	0.008729
	FALSE	High	FVPQEMGPHTVAVK		0.0138785	0.00103367	1	1	1	Q14315	0	1539.8	2.50333	High	0.0008573	0.01033
	FALSE	High	YGGHPVPK		0.0223618	0.00130784	1	1	1	Q14315	0	854.452	2.2223	High	0.001085	0.01719
	FALSE	High	WCNEHLK	1xCarbamidomethyl [C2]	0.0202702	0.00130784	3	3	1	P21333; O75369; Q14315	0	986.451	2.67643	High	0.001085	0.0154
	FALSE	High	TDTYVTDNGDGTYR		0.0269982	0.00139343	1	1	1	Q14315	0	1577.67	2.35151	High	0.001156	0.02097
	FALSE	High	LSGGHSLHETSTVLVETVTK		0.0299939	0.00139343	1	1	1	Q14315	0	2095.1	2.46932	High	0.001156	0.02336
	FALSE	High	VPQLPITNFNR		0.0325735	0.00159758	1	1	1	Q14315	0	1298.72	2.28265	High	0.001328	0.02564
	FALSE	High	ATIRPVFDPSK		0.0338164	0.00159758	1	1	1	Q14315	0	1230.68	2.18001	High	0.001328	0.02658
	FALSE	High	GSSYSSIPK		0.0445583	0.00207637	1	1	1	Q14315	0	925.463	2.51827	High	0.001728	0.03582
	FALSE	High	YRGQHVPGSPFQFTVGPLGEGGAHK		0.0516653	0.00246654	1	1	1	Q14315	1	2623.32	2.46656	High	0.002134	0.0418
	FALSE	High	EVGEHVVSVR		0.0548014	0.00264867	1	1	1	Q14315	0	1110.59	2.35238	High	0.002202	0.04438
	FALSE	High	NSFTVDCSK	1xCarbamidomethyl [C7]	0.058546	0.00294643	1	1	1	Q14315	0	1057.46	2.02947	High	0.00253	0.04792
	FALSE	High	RPIPCK	1xCarbamidomethyl [C5]	0.0728486	0.00405479	1	1	1	Q14315	0	770.434	2.18865	High	0.003462	0.06057
	FALSE	High	FGGEHIPNSPFHVLACDPLPHEEEPSEVPQLR	1xCarbamidomethyl [C16]	0.0823393	0.00501737	1	1	1	Q14315	0	3634.74	2.97076	High	0.004333	0.06889
	FALSE	High	VDPSHDASK		0.0929563	0.00592915	2	2	1	O75369; Q14315	0	955.448	2.06176	High	0.005176	0.07812
	FALSE	High	ASGPGLER		0.0956293	0.00619443	1	1	1	Q14315	0	786.41	1.99448	High	0.005315	0.08063
	FALSE	High	AGGTGLER		0.103342	0.00710558	1	1	1	Q14315	0	760.395	2.26837	High	0.006073	0.08738
	FALSE	High	LVSIDSK		0.110063	0.00800895	3	3	1	P21333; O75369; Q14315	0	761.44	1.74712	High	0.006822	0.09359
	FALSE	High	HIGISFTPK		0.134424	0.00915041	1	1	1	Q14315	0	999.562	1.60359	High	0.008001	0.1158
FALSE	Master Protein	P14625	Endoplasmin OS=Homo sapiens OX=9606 GN=HSP90B1 PE=1 SV=1	50.3113	42	56	41	1	803	92.411	4.84	173.806	42
	Checked	Confidence	Sequence	Modifications	Qvality PEP	Qvality q-value	# Protein Groups	# Proteins	# PSMs	Master Protein Accessions	# Missed Cleavages	Theo. MH+ [Da]	XCorr Sequest HT	Confidence Sequest HT	Percolator q-Value Sequest HT	Percolator PEP Sequest HT
	FALSE	High	GVVDSDDLPLNVSR		1.26725e-05	0	1	1	1	P14625	0	1485.75	4.26015	High	0	6.178e-06
	FALSE	High	RVFITDDFHDMMPK		4.27151e-06	0	1	1	1	P14625	1	1751.82	3.55541	High	0	1.952e-06
	FALSE	High	EGSRTDDEVVQREEEAIQLDGLNASQIR		4.41567e-08	0	1	1	2	P14625	2	3157.54	5.38757	High	0	1.53e-08
	FALSE	High	IADDKYNDTFWKEFGTNIK		2.93502e-06	0	1	1	2	P14625	2	2305.11	2.61425	High	0	1.308e-06
	FALSE	High	FQSSHHPTDITSLDQYVER		8.84205e-12	0	1	1	3	P14625	0	2260.06	6.48358	High	0	1.846e-12
	FALSE	High	NLLHVTDTGVGMTREELVK		8.50972e-06	0	1	1	3	P14625	1	2112.11	4.04495	High	0	0.0001366
	FALSE	High	ELISNASDALDKIR		9.99447e-06	0	2	2	2	P14625; P08238	1	1544.83	3.78994	High	0	4.811e-06
	FALSE	High	FDESEKTKESR		0.000435866	0	1	1	1	P14625	2	1355.64	2.79443	High	0	0.0002632
	FALSE	High	KYSQFINFPIYVWSSK		1.45457e-08	0	1	1	2	P14625	1	2007.04	4.43132	High	0	4.716e-09
	FALSE	High	KGYEVIYLTEPVDEYCIQALPEFDGKR	1xCarbamidomethyl [C16]	3.26718e-06	0	1	1	1	P14625	2	3232.59	3.19477	High	0	1.47e-06
	FALSE	High	EAVEKEFEPLLNWMK		0.000578594	0	1	1	1	P14625	1	1862.94	2.61377	High	0	0.000354
	FALSE	High	LISLTDENALSGNEELTVK		7.64463e-09	0	1	1	1	P14625	0	2046.06	5.12067	High	0	2.386e-09
	FALSE	High	VFITDDFHDMMPK		0.000744873	0	1	1	2	P14625	0	1595.72	2.84683	High	0	0.0004635
	FALSE	High	LTESPCALVASQYGWSGNMER	1xCarbamidomethyl [C6]	1.52297e-08	0	1	1	2	P14625	0	2356.07	5.33059	High	0	4.982e-09
	FALSE	High	TDDEVVQREEEAIQLDGLNASQIR		1.02007e-06	0	1	1	1	P14625	1	2728.34	4.24686	High	0	4.28e-07
	FALSE	High	AQAYQTGKDISTNYYASQKK		2.8904e-06	0	1	1	1	P14625	2	2265.11	4.71915	High	0	1.293e-06
	FALSE	High	DISTNYYASQKK		0.000379752	0	1	1	1	P14625	1	1417.7	3.85854	High	0	0.0002274
	FALSE	High	LGVIEDHSNR		0.000523783	0	1	2	2	P14625	0	1139.58	3.17041	High	0	0.0003193
	FALSE	High	EAVEKEFEPLLNWMKDK		3.77891e-06	0	1	1	1	P14625	2	2106.06	4.37957	High	0	1.715e-06
	FALSE	High	KEAESSPFVER		0.000172575	0	1	1	2	P14625	1	1278.63	3.74688	High	0	9.888e-05
	FALSE	High	SILFVPTSAPR		0.000922902	0.000155099	1	1	1	P14625	0	1187.68	2.48032	High	0.0001285	0.0005823
	FALSE	High	LIINSLYK		0.00432578	0.000155099	1	1	1	P14625	0	963.587	3.18686	High	0.0001285	0.003004
	FALSE	High	SGYLLPDTK		0.00133252	0.000155099	1	1	1	P14625	0	993.525	3.18799	High	0.0001285	0.0008586
	FALSE	High	DISTNYYASQK		0.00111749	0.000155099	1	1	1	P14625	0	1289.6	3.09444	High	0.0001285	0.0007136
	FALSE	High	AQAYQTGKDISTNYYASQK		0.00110897	0.000155099	1	1	1	P14625	1	2137.02	2.64059	High	0.0001285	0.0007066
	FALSE	High	EGVKFDESEKTK		0.00136346	0.000155099	1	1	2	P14625	2	1396.7	2.61434	High	0.0001285	0.0008822
	FALSE	High	IYFMAGSSR		0.00105113	0.000155099	1	1	1	P14625	0	1031.5	3.02141	High	0.0001285	0.0006707
	FALSE	High	SEKFAFQAEVNR		0.00531627	0.000298952	1	1	1	P14625	1	1425.71	3.78567	High	0.0002475	0.003729
	FALSE	High	SGTSEFLNK		0.00673495	0.000580349	1	1	1	P14625	0	982.484	3.18185	High	0.0004802	0.004815
	FALSE	High	GLFDEYGSK		0.00694355	0.000580349	1	2	1	P14625	0	1015.47	2.5165	High	0.0004802	0.00497
	FALSE	High	EAESSPFVER		0.0081489	0.000674303	1	1	1	P14625	0	1150.54	2.50313	High	0.0005599	0.005875
	FALSE	High	GLFDEYGSKKSDYIK		0.00879392	0.000674303	1	2	2	P14625	2	1749.87	2.72079	High	0.0005599	0.006369
	FALSE	High	GLFDEYGSKK		0.0216965	0.00130784	1	2	1	P14625	1	1143.57	2.40215	High	0.001085	0.01664
	FALSE	High	TFEINPR		0.0423005	0.00186546	1	2	1	P14625	0	876.457	2.524	High	0.001553	0.03388
	FALSE	High	FDESEKTK		0.0560236	0.00264867	1	1	1	P14625	1	983.468	2.19751	High	0.002202	0.04565
	FALSE	High	TLDMIKK		0.0611758	0.00312953	1	2	1	P14625	1	848.491	2.39738	High	0.002604	0.04994
	FALSE	High	AIKDKIEK		0.0859526	0.00517906	1	2	2	P14625	2	944.578	2.72854	High	0.004396	0.07173
	FALSE	High	IKCDKEK	1xCarbamidomethyl [C3]	0.0859526	0.00517906	1	1	1	P14625	2	920.487	2.01554	High	0.004396	0.07228
	FALSE	High	QDKIYFMAGSSR		0.087189	0.00517906	1	1	1	P14625	1	1402.68	2.13186	High	0.004396	0.07292
	FALSE	High	NKEIFLR		0.0942842	0.00619443	1	1	1	P14625	1	919.536	2.47765	High	0.005315	0.07962
	FALSE	High	KTLDMIKK		0.0983716	0.00647065	1	1	1	P14625	2	976.586	2.34496	High	0.005546	0.08291
	FALSE	High	EVEEDEYK		0.131703	0.00899586	1	1	1	P14625	0	1040.44	1.32735	High	0.007776	0.1135
FALSE	Master Protein	P68366	Tubulin alpha-4A chain OS=Homo sapiens OX=9606 GN=TUBA4A PE=1 SV=1	54.6875	24	53	7	1	448	49.892	5.06	170.9	24
	Checked	Confidence	Sequence	Modifications	Qvality PEP	Qvality q-value	# Protein Groups	# Proteins	# PSMs	Master Protein Accessions	# Missed Cleavages	Theo. MH+ [Da]	XCorr Sequest HT	Confidence Sequest HT	Percolator q-Value Sequest HT	Percolator PEP Sequest HT
	FALSE	High	AYHEQLSVAEITNACFEPANQMVK	1xOxidation [M22]; 1xCarbamidomethyl [C15]	2.89781e-08	0	1	5	1	P68366	0	2766.29	5.57512	High	0	9.825e-09
	FALSE	High	AYHEQLSVAEITNACFEPANQMVK	1xCarbamidomethyl [C15]	1.29011e-07	0	1	5	2	P68366	0	2750.29	5.76918	High	0	4.769e-08
	FALSE	High	LDHKFDLMYAKR		7.2271e-07	0	2	7	3	Q9BQE3; P68366	2	1536.8	4.44395	High	0	2.978e-07
	FALSE	High	IHFPLATYAPVISAEK		1.757e-06	0	2	6	6	Q9BQE3; P68366	0	1756.96	4.36822	High	0	8.332e-05
	FALSE	High	AVCMLSNTTAIAEAWAR	1xOxidation [M4]; 1xCarbamidomethyl [C3]	4.85305e-07	0	1	6	4	P68366	0	1880.9	4.94798	High	0	1.955e-07
	FALSE	High	AVCMLSNTTAIAEAWAR	1xCarbamidomethyl [C3]	2.6032e-08	0	1	6	3	P68366	0	1864.9	5.6345	High	0	8.765e-09
	FALSE	High	VGINYQPPTVVPGGDLAK		1.24482e-06	0	2	7	3	Q9BQE3; P68366	0	1824.99	4.07792	High	0	5.294e-07
	FALSE	High	RSIQFVDWCPTGFK	1xCarbamidomethyl [C9]	2.39899e-07	0	1	2	2	P68366	1	1740.85	4.58168	High	0	9.217e-08
	FALSE	High	QLFHPEQLITGKEDAANNYAR		4.1321e-07	0	2	6	4	Q9BQE3; P68366	1	2415.21	4.82208	High	0	1.636e-07
	FALSE	High	NLDIERPTYTNLNR		8.59678e-05	0	2	7	2	Q9BQE3; P68366	0	1718.88	3.1421	High	0.0001285	0.001937
	FALSE	High	DVNAAIAAIK		0.000325833	0	1	1	1	P68366	0	985.568	3.35356	High	0	0.0001939
	FALSE	High	LDHKFDLMYAK		5.80255e-06	0	2	7	2	Q9BQE3; P68366	1	1380.7	4.65571	High	0	2.701e-06
	FALSE	High	TIGGGDDSFTTFFCETGAGK	1xCarbamidomethyl [C14]	1.63162e-05	0	1	1	1	P68366	0	2067.9	4.52359	High	0	8.091e-06
	FALSE	High	LISQIVSSITASLR		1.5824e-05	0	2	5	3	Q9BQE3; P68366	0	1487.88	3.66618	High	0	7.859e-06
	FALSE	High	SIQFVDWCPTGFK	1xCarbamidomethyl [C8]	0.000313594	0	1	2	2	P68366	0	1584.75	3.1	High	0	0.0001854
	FALSE	High	FDGALNVDLTEFQTNLVPYPR		0.00511717	0.000155099	2	7	1	Q9BQE3; P68366	0	2409.21	3.42904	High	0.0002475	0.003594
	FALSE	High	QIFHPEQLITGK		0.00114344	0.000155099	2	8	4	Q9BQE3; P68366	0	1410.77	2.46302	High	0.001085	0.01998
	FALSE	High	EDAANNYAR		0.00183745	0.000155099	2	7	1	Q9BQE3; P68366	0	1023.45	2.73256	High	0.0001285	0.001208
	FALSE	High	RNLDIERPTYTNLNR		0.00349263	0.000155099	2	7	1	Q9BQE3; P68366	1	1874.98	2.68953	High	0.0001285	0.002385
	FALSE	High	YMACCLLYR	2xCarbamidomethyl [C4; C5]	0.00236497	0.000155099	2	5	1	Q9BQE3; P68366	0	1249.55	2.91731	High	0.0001285	0.001583
	FALSE	High	YMACCLLYR	1xOxidation [M2]; 2xCarbamidomethyl [C4; C5]	0.0061929	0.000298952	2	5	2	Q9BQE3; P68366	0	1265.55	2.53981	High	0.0002475	0.004398
	FALSE	High	EDMAALEK		0.00605276	0.000298952	2	4	1	Q9BQE3; P68366	0	906.424	2.45573	High	0.0002475	0.004295
	FALSE	High	VGINYQPPTVVPGGDLAKVQR		0.0121973	0.00103367	2	7	1	Q9BQE3; P68366	1	2208.21	1.85315	High	0.0008573	0.009013
	FALSE	High	YMACCLLYRGDVVPK	2xCarbamidomethyl [C4; C5]	0.018652	0.00130784	2	5	1	Q9BQE3; P68366	1	1844.89	2.59492	High	0.001085	0.01416
	FALSE	High	EIIDPVLDR		0.0202702	0.00130784	1	1	1	P68366	0	1069.59	2.20547	High	0.001085	0.01544
	FALSE	High	LSVDYGKK		0.0634521	0.00332792	2	5	1	Q9BQE3; P68366	1	909.504	2.15029	High	0.00277	0.05192
	FALSE	High	LSVDYGK		0.140013	0.00994286	2	5	1	Q9BQE3; P68366	0	781.409	1.72626	High	0.008656	0.1218
FALSE	Master Protein	P35221	Catenin alpha-1 OS=Homo sapiens OX=9606 GN=CTNNA1 PE=1 SV=1	55.5188	37	51	37	1	906	100.009	6.29	158.922	37
	Checked	Confidence	Sequence	Modifications	Qvality PEP	Qvality q-value	# Protein Groups	# Proteins	# PSMs	Master Protein Accessions	# Missed Cleavages	Theo. MH+ [Da]	XCorr Sequest HT	Confidence Sequest HT	Percolator q-Value Sequest HT	Percolator PEP Sequest HT
	FALSE	High	AKIAEQVASFQEEK		4.58792e-05	0	1	1	1	P35221	1	1577.82	4.19891	High	0	2.411e-05
	FALSE	High	NVPILYTASQACLQHPDVAAYK	1xCarbamidomethyl [C12]	0.000144706	0	1	1	2	P35221	0	2459.24	3.05735	High	0	8.175e-05
	FALSE	High	NLMNAVVQTVK		0.000190639	0	1	2	1	P35221	0	1216.67	3.24489	High	0	0.0001099
	FALSE	High	ESQFLKEELVAAVEDVRK		2.01671e-09	0	1	1	1	P35221	2	2090.11	5.48338	High	0	5.804e-10
	FALSE	High	AHVLAASVEQATENFLEKGDK		3.30916e-07	0	1	1	1	P35221	1	2257.15	4.21711	High	0	1.302e-07
	FALSE	High	SKLDAEVSKWDDSGNDIIVLAK		3.73101e-08	0	1	1	2	P35221	2	2403.24	4.30644	High	0	1.279e-08
	FALSE	High	IALYCHQLNICSK	2xCarbamidomethyl [C5; C11]	4.15317e-05	0	1	2	2	P35221	0	1619.8	3.26421	High	0	2.184e-05
	FALSE	High	SDALNSAIDKMTK		5.22584e-05	0	1	1	2	P35221	1	1393.7	3.62723	High	0	2.784e-05
	FALSE	High	TSVQTEDDQLIAGQSAR		1.89202e-07	0	1	2	1	P35221	0	1818.88	4.60425	High	0	7.197e-08
	FALSE	High	IAEQVASFQEEK		3.32605e-05	0	1	1	1	P35221	0	1378.68	4.45496	High	0	1.718e-05
	FALSE	High	TIADHCPDSACKQDLLAYLQR	2xCarbamidomethyl [C6; C11]	4.67078e-10	0	1	1	3	P35221	1	2475.18	6.07225	High	0	1.237e-10
	FALSE	High	VIHVVTSEMDNYEPGVYTEK		2.83199e-08	0	1	1	1	P35221	0	2310.1	3.90892	High	0	9.561e-09
	FALSE	High	NVPILYTASQACLQHPDVAAYKANR	1xCarbamidomethyl [C12]	0.000664074	0	1	1	1	P35221	1	2800.42	3.66585	High	0	0.0004101
	FALSE	High	ALKPEVDKLNIMAAK		2.95758e-06	0	1	1	3	P35221	1	1640.94	3.90086	High	0	1.327e-06
	FALSE	High	QALQDLLSEYMGNAGR		2.7606e-06	0	1	1	2	P35221	0	1765.85	3.71222	High	0	3.573e-06
	FALSE	High	MSASQLEALCPQVINAALALAAKPQSK	1xOxidation [M1]; 1xCarbamidomethyl [C10]	3.70247e-05	0	1	1	1	P35221	0	2826.49	3.39612	High	0	1.931e-05
	FALSE	High	LLEPLVTQVTTLVNTNSK		7.54739e-05	0	1	1	3	P35221	0	1970.12	4.30143	High	0	4.106e-05
	FALSE	High	LESIISGAALMADSSCTR	1xCarbamidomethyl [C16]	4.24969e-05	0	1	2	2	P35221	0	1881.9	2.97459	High	0	2.224e-05
	FALSE	High	AHVLAASVEQATENFLEK		1.59051e-06	0	1	1	1	P35221	0	1957	4.5745	High	0	6.857e-07
	FALSE	High	QLQQAVTGISNAAQATASDDASQHQGGGGGELAYALNNFDK		1.57435e-07	0	1	1	1	P35221	0	4103.93	4.29803	High	0	5.901e-08
	FALSE	High	FTEQVEAAVEALSSDPAQPMDENEFIDASR		0.000129995	0	1	1	1	P35221	0	3296.49	4.17166	High	0	7.288e-05
	FALSE	High	SQGMASLNLPAVSWK		1.61917e-05	0	1	1	1	P35221	0	1588.82	4.07283	High	0	8.019e-06
	FALSE	High	FTEQVEAAVEALSSDPAQPMDENEFIDASR	1xOxidation [M20]	0.00406933	0.000155099	1	1	1	P35221	0	3312.48	3.63194	High	0.0001285	0.002806
	FALSE	High	LAQENMDLFKEQWEK		0.00284133	0.000155099	1	1	1	P35221	1	1908.92	3.0206	High	0.0001285	0.001915
	FALSE	High	QDLLAYLQR		0.0022417	0.000155099	1	2	1	P35221	0	1119.62	2.96429	High	0.0001285	0.001498
	FALSE	High	LLSNTVMPR		0.00185156	0.000155099	1	1	1	P35221	0	1030.57	2.87952	High	0.0001285	0.001217
	FALSE	High	KHVNPVQALSEFK		0.00507825	0.000155099	1	1	1	P35221	1	1496.82	2.93847	High	0.0001285	0.003547
	FALSE	High	ERSDALNSAIDKMTK		0.00138449	0.000155099	1	1	1	P35221	2	1678.84	3.77275	High	0.0001285	0.0008981
	FALSE	High	NAGNEQDLGIQYK		0.00141663	0.000155099	1	1	1	P35221	0	1449.7	3.494	High	0.0001285	0.0009202
	FALSE	High	NTSDVISAAK		0.00452864	0.000155099	1	1	1	P35221	0	1005.52	2.40094	High	0.0001285	0.003142
	FALSE	High	QQELKDVGHR		0.006633	0.000580349	1	1	1	P35221	1	1209.63	2.08022	High	0.0004802	0.004731
	FALSE	High	GKGPLKNTSDVISAAK		0.0114777	0.000674303	1	1	1	P35221	2	1585.89	3.4018	High	0.0006706	0.008428
	FALSE	High	AIMAQLPQEQK		0.017292	0.00124905	1	1	1	P35221	0	1256.67	3.30014	High	0.001034	0.01308
	FALSE	High	QIIVDPLSFSEER		0.0479857	0.00238224	1	1	1	P35221	0	1532.8	1.39947	High	0.00198	0.03856
	FALSE	High	MKAPEKKPLVK		0.0516653	0.00246654	1	2	1	P35221	2	1268.78	1.91607	High	0.002134	0.04175
	FALSE	High	LNIMAAK		0.0589767	0.00304008	1	1	1	P35221	0	760.439	2.03911	High	0.00253	0.04805
	FALSE	High	ASYVASTK		0.0718015	0.003981	1	2	1	P35221	0	826.431	2.40271	High	0.003462	0.05961
	FALSE	High	DVGHRDQMAAAR		0.0755291	0.00405479	1	1	1	P35221	1	1326.63	2.57423	High	0.003544	0.06283
	FALSE	High	MSASQLEALCPQVINAALALAAKPQSK	1xCarbamidomethyl [C10]	0.132605	0.00907558	1	1	1	P35221	0	2810.49	2.558	High	0.007776	0.1145
FALSE	Master Protein	Q15233	Non-POU domain-containing octamer-binding protein OS=Homo sapiens OX=9606 GN=NONO PE=1 SV=4	62.845	35	55	35	1	471	54.197	8.95	158.074	35
	Checked	Confidence	Sequence	Modifications	Qvality PEP	Qvality q-value	# Protein Groups	# Proteins	# PSMs	Master Protein Accessions	# Missed Cleavages	Theo. MH+ [Da]	XCorr Sequest HT	Confidence Sequest HT	Percolator q-Value Sequest HT	Percolator PEP Sequest HT
	FALSE	High	ALIEMEKQQQDQVDR		3.60001e-07	0	1	1	2	Q15233	1	1830.9	4.72003	High	0	1.414e-07
	FALSE	High	MGQMAMGGAMGINNR		1.691e-06	0	1	1	1	Q15233	0	1538.67	4.179	High	0	7.308e-07
	FALSE	High	QQEGFKGTFPDAR		0.000159853	0	1	1	2	Q15233	1	1480.72	2.87492	High	0	9.072e-05
	FALSE	High	TLAEIAKVELDNMPLRGK		1.38925e-08	0	1	1	3	Q15233	2	1998.11	4.78197	High	0	4.49e-09
	FALSE	High	GIVEFSGKPAAR		0.000335967	0	1	1	2	Q15233	0	1231.68	2.80319	High	0	0.0002003
	FALSE	High	FGQAATMEGIGAIGGTPPAFNR		2.86838e-09	0	1	1	2	Q15233	0	2163.07	5.30219	High	0	5.262e-09
	FALSE	High	FGQAATMEGIGAIGGTPPAFNR	1xOxidation [M7]	3.88654e-07	0	1	1	2	Q15233	0	2179.06	4.41221	High	0	1.533e-07
	FALSE	High	FAQPGSFEYEYAMR		0.000102525	0	1	1	1	Q15233	0	1695.75	2.13882	High	0	5.655e-05
	FALSE	High	EKLEMEMEAARHEHQVMLMR		2.86105e-07	0	1	1	1	Q15233	2	2498.18	4.71508	High	0	1.113e-07
	FALSE	High	RMEELHNQEVQKR		1.46201e-06	0	1	1	3	Q15233	2	1696.85	4.30914	High	0	6.286e-07
	FALSE	High	RMEELHNQEVQK		9.37661e-07	0	1	1	2	Q15233	1	1540.75	4.37025	High	0	3.924e-07
	FALSE	High	CSEGSFLLTTFPRPVTVEPMDQLDDEEGLPEK	1xOxidation [M20]; 1xCarbamidomethyl [C1]	0.00015151	0	1	1	1	Q15233	0	3652.7	4.93697	High	0	8.611e-05
	FALSE	High	CSEGSFLLTTFPRPVTVEPMDQLDDEEGLPEK	1xCarbamidomethyl [C1]	3.99723e-08	0	1	1	1	Q15233	0	3636.71	5.98829	High	0	1.386e-08
	FALSE	High	MEELHNQEVQKR		0.000164825	0	1	1	1	Q15233	1	1540.75	2.93188	High	0	9.378e-05
	FALSE	High	FACHSASLTVR	1xCarbamidomethyl [C3]	0.000101743	0	1	1	1	Q15233	0	1248.62	2.83597	High	0	5.638e-05
	FALSE	High	TLAEIAKVELDNMPLR		1.12399e-07	0	1	1	2	Q15233	1	1812.99	4.86416	High	0	4.13e-08
	FALSE	High	FAQPGSFEYEYAMR	1xOxidation [M13]	0.00121562	0.000155099	1	1	1	Q15233	0	1711.74	2.49688	High	0.0001285	0.0007784
	FALSE	High	MEELHNQEVQKRK		0.00271394	0.000155099	1	1	2	Q15233	2	1668.85	2.5463	High	0.004703	0.0757
	FALSE	High	QQEGFKGTFPDAREQEIR		0.00128251	0.000155099	1	1	2	Q15233	2	2136.05	2.96372	High	0.0001285	0.0008273
	FALSE	High	MEELHNQEVQK	1xOxidation [M1]	0.00170214	0.000155099	1	1	1	Q15233	0	1400.65	2.19933	High	0.0001285	0.001115
	FALSE	High	TFNLEKQNHTPR		0.00466912	0.000155099	1	1	1	Q15233	1	1484.76	3.03087	High	0.0001285	0.003248
	FALSE	High	NQQFHKER		0.00201408	0.000155099	1	1	1	Q15233	1	1086.54	2.70323	High	0.0001285	0.001338
	FALSE	High	MQSNKTFNLEK	1xAcetyl [N-Term]	0.00477732	0.000155099	1	1	1	Q15233	1	1381.68	2.36126	High	0.0001285	0.003337
	FALSE	High	HEHQVMLMR		0.00112608	0.000155099	1	1	1	Q15233	0	1180.57	2.43383	High	0.0001285	0.0007199
	FALSE	High	AAPGAEFAPNKR		0.00442605	0.000155099	1	1	1	Q15233	1	1228.64	2.38872	High	0.0001285	0.003068
	FALSE	High	EKLEMEMEAAR		0.00587081	0.000298952	1	1	1	Q15233	1	1336.62	2.4562	High	0.0002475	0.004159
	FALSE	High	LFVGNLPPDITEEEMR		0.00683846	0.000580349	1	1	2	Q15233	0	1859.92	2.21151	High	0.0004802	0.00487
	FALSE	High	AGEVFIHK		0.00899715	0.000674303	1	1	1	Q15233	0	900.494	3.34485	High	0.0005599	0.006536
	FALSE	High	CSEGSFLLTTFPRPVTVEPMDQLDDEEGLPEKLVIK	1xCarbamidomethyl [C1]	0.0106372	0.000674303	1	1	1	Q15233	1	4090.04	3.24133	High	0.0005599	0.007768
	FALSE	High	VRFACHSASLTVR	1xCarbamidomethyl [C5]	0.0157889	0.00124905	1	1	1	Q15233	1	1503.78	2.27285	High	0.001034	0.01181
	FALSE	High	RQQEGFKGTFPDAR		0.0221936	0.00130784	1	1	1	Q15233	2	1636.82	3.2595	High	0.001085	0.017
	FALSE	High	AGEVFIHKDK		0.0348439	0.00166435	1	1	1	Q15233	1	1143.62	2.64934	High	0.001386	0.02742
	FALSE	High	QQQDQVDR		0.0378285	0.00166435	1	1	1	Q15233	0	1016.48	2.63116	High	0.001386	0.02994
	FALSE	High	DKGFGFIR		0.0476319	0.00238224	1	1	1	Q15233	1	939.505	2.26429	High	0.00198	0.03832
	FALSE	High	KQLELRQEEER		0.0572716	0.00274759	1	1	1	Q15233	2	1457.77	2.37265	High	0.002452	0.0467
	FALSE	High	AVVIVDDRGRPSGK		0.058546	0.00294643	1	1	2	Q15233	1	1468.82	1.9701	High	0.005098	0.07757
	FALSE	High	ALIEMEK		0.070257	0.0038917	1	1	1	Q15233	0	833.444	2.01584	High	0.003401	0.05788
	FALSE	High	LFVGNLPPDITEEEMRKLFEK		0.070257	0.0038917	1	1	1	Q15233	2	2505.31	2.34403	High	0.003401	0.05813
	FALSE	High	CSEGSFLLTTFPRPVTVEPMDQLDDEEGLPEKLVIK	1xOxidation [M20]; 1xCarbamidomethyl [C1]	0.0884417	0.00546181	1	1	1	Q15233	1	4106.03	2.42602	High	0.004627	0.07415
	FALSE	High	RMEELHNQEVQK	1xOxidation [M2]	0.117984	0.00814506	1	1	1	Q15233	1	1556.75	1.58387	High	0.007001	0.1012
FALSE	Master Protein	P12814	Alpha-actinin-1 OS=Homo sapiens OX=9606 GN=ACTN1 PE=1 SV=2	52.0179	45	60	28	1	892	102.993	5.41	150.465	45
	Checked	Confidence	Sequence	Modifications	Qvality PEP	Qvality q-value	# Protein Groups	# Proteins	# PSMs	Master Protein Accessions	# Missed Cleavages	Theo. MH+ [Da]	XCorr Sequest HT	Confidence Sequest HT	Percolator q-Value Sequest HT	Percolator PEP Sequest HT
	FALSE	High	QFGAQANVIGPWIQTK		0.000304135	0	1	1	1	P12814	0	1757.93	3.46296	High	0	0.0001798
	FALSE	High	FAIQDISVEETSAK		2.47993e-06	0	2	4	1	P12814; O43707	0	1537.77	4.03758	High	0	1.093e-06
	FALSE	High	LRKDDPLTNLNTAFDVAEK		2.23348e-05	0	1	1	2	P12814	2	2160.13	3.76141	High	0	1.128e-05
	FALSE	High	IVQTYHVNMAGTNPYTTITPQEINGK		4.09013e-08	0	1	1	1	P12814	0	2890.44	4.91914	High	0	1.418e-08
	FALSE	High	KDDPLTNLNTAFDVAEK		0.000106527	0	1	1	1	P12814	1	1890.94	3.19374	High	0	5.901e-05
	FALSE	High	CQLEINFNTLQTK	1xCarbamidomethyl [C1]	2.85372e-05	0	2	4	1	P12814; O43707	0	1608.81	3.87687	High	0	1.457e-05
	FALSE	High	ICDQWDNLGALTQK	1xCarbamidomethyl [C2]	6.84987e-07	0	1	1	2	P12814	0	1661.8	4.17819	High	0	2.808e-07
	FALSE	High	KTFTAWCNSHLR	1xCarbamidomethyl [C7]	2.35049e-06	0	2	4	2	P12814; O43707	1	1520.74	4.79496	High	0	1.033e-06
	FALSE	High	ELPPDQAEYCIAR	1xCarbamidomethyl [C10]	0.000190639	0	2	2	4	P12814; O43707	0	1561.73	2.08588	High	0	0.0001098
	FALSE	High	KAGTQIENIEEDFRDGLK		0.000290479	0	1	1	1	P12814	2	2063.04	3.53523	High	0	0.0001713
	FALSE	High	TINEVENQILTR		0.000429242	0	2	2	3	P12814; O43707	0	1429.76	3.69177	High	0	0.0002582
	FALSE	High	AIMTYVSSFYHAFSGAQK		0.000201136	0	2	2	2	P12814; O43707	0	2007.96	4.12081	High	0	0.0001162
	FALSE	High	VGWEQLLTTIAR		7.04473e-05	0	2	2	2	P12814; O43707	0	1386.77	4.3014	High	0	3.811e-05
	FALSE	High	IDQLEGDHQLIQEALIFDNK		2.81039e-08	0	1	1	1	P12814	0	2339.19	5.44099	High	0	9.503e-09
	FALSE	High	GYEEWLLNEIR		0.000848385	0	2	3	1	P12814; O43707	0	1421.71	3.71443	High	0	0.0005336
	FALSE	High	FAIQDISVEETSAKEGLLLWCQR	1xCarbamidomethyl [C21]	0.000189185	0	2	4	1	P12814; O43707	1	2693.36	3.32803	High	0	0.0001085
	FALSE	High	RDQALTEEHAR		0.000888253	0	1	1	1	P12814	1	1325.66	3.04411	High	0	0.0005616
	FALSE	High	LASDLLEWIR		0.000439215	0	2	2	1	P12814; O43707	0	1215.67	3.00484	High	0	0.0002645
	FALSE	High	MDHYDSQQTNDYMQPEEDWDRDLLLDPAWEK	1xAcetyl [N-Term]	0.000264978	0	1	1	1	P12814	1	3925.66	3.93211	High	0	0.0001555
	FALSE	High	LSNRPAFMPSEGR		5.59872e-05	0	1	1	2	P12814	0	1461.73	3.17892	High	0	2.977e-05
	FALSE	High	LLETIDQLYLEYAK		5.26601e-05	0	1	1	1	P12814	0	1711.92	3.01682	High	0	2.803e-05
	FALSE	High	EGLLLWCQR	1xCarbamidomethyl [C7]	0.00400763	0.000155099	2	4	1	P12814; O43707	0	1174.6	3.06232	High	0.0001285	0.002763
	FALSE	High	DGLGFCALIHR	1xCarbamidomethyl [C6]	0.00351943	0.000155099	1	1	2	P12814	0	1258.64	2.18627	High	0.0001285	0.0024
	FALSE	High	MLDAEDIVGTARPDEK		0.00161339	0.000155099	1	1	1	P12814	0	1759.85	3.19889	High	0.0001285	0.001056
	FALSE	High	KQFGAQANVIGPWIQTK		0.00207665	0.000155099	1	1	2	P12814	1	1886.03	3.40342	High	0.0001285	0.001379
	FALSE	High	GISQEQMNEFR		0.00204513	0.000155099	1	1	1	P12814	0	1338.61	2.65377	High	0.0001285	0.001357
	FALSE	High	ATLPDADKER		0.00299752	0.000155099	1	1	1	P12814	1	1115.57	2.40914	High	0.0001285	0.00204
	FALSE	High	DQALTEEHAR		0.00267275	0.000155099	1	1	1	P12814	0	1169.55	2.65985	High	0.0001285	0.001806
	FALSE	High	QKDYETATLSEIK		0.00119716	0.000155099	1	1	1	P12814	1	1525.77	2.8708	High	0.0001285	0.0007657
	FALSE	High	KHEAFESDLAAHQDR		0.00143848	0.000155099	2	3	1	P12814; O43707	1	1753.83	1.70581	High	0.0001285	0.0009346
	FALSE	High	ALDFIASK		0.0051959	0.000298952	2	3	1	P12814; O43707	0	864.483	2.89493	High	0.0002475	0.003633
	FALSE	High	MDHYDSQQTNDYMQPEEDWDRDLLLDPAWEK	1xAcetyl [N-Term]; 1xOxidation [M13]	0.0121973	0.00103367	1	1	2	P12814	1	3941.65	1.92956	High	0.0008573	0.008975
	FALSE	High	ILAGDKNYITMDELRR		0.0153172	0.00124905	1	1	1	P12814	2	1908	2.99563	High	0.001034	0.01148
	FALSE	High	AGTQIENIEEDFRDGLK		0.0210508	0.00130784	1	1	1	P12814	1	1934.95	2.45738	High	0.001085	0.01614
	FALSE	High	KDDPLTNLNTAFDVAEKYLDIPK		0.0254202	0.00130784	1	1	1	P12814	2	2620.35	2.26338	High	0.001085	0.01971
	FALSE	High	NVNIQNFHISWK		0.0265949	0.00139343	1	1	1	P12814	0	1499.78	2.23105	High	0.001156	0.02068
	FALSE	High	EALERTEK		0.0356344	0.00166435	1	1	1	P12814	1	975.511	2.54714	High	0.001386	0.02824
	FALSE	High	LASDLLEWIRR		0.0410603	0.00176952	2	2	1	P12814; O43707	1	1371.77	1.4265	High	0.001553	0.03279
	FALSE	High	DLLLDPAWEK		0.0435768	0.00186546	2	4	1	P12814; O43707	0	1199.63	2.37012	High	0.001643	0.035
	FALSE	High	TFTAWCNSHLR	1xCarbamidomethyl [C6]	0.0435768	0.00186546	2	4	1	P12814; O43707	0	1392.65	1.64148	High	0.001643	0.03492
	FALSE	High	DDPLTNLNTAFDVAEK		0.0568527	0.00274759	1	1	1	P12814	0	1762.85	1.34111	High	0.002286	0.04633
	FALSE	High	LDHLAEK		0.0581182	0.00294643	2	2	1	P12814; O43707	0	825.446	2.41341	High	0.002452	0.04725
	FALSE	High	SIVNYKPK		0.0634521	0.00332792	1	1	1	P12814	0	948.551	2.10571	High	0.002933	0.05223
	FALSE	High	LHKPPKVQEK		0.0969917	0.00628282	1	1	1	P12814	1	1203.72	1.80996	High	0.005391	0.08181
	FALSE	High	QKDYETATLSEIKALLK		0.103342	0.00710558	1	1	1	P12814	2	1951.07	1.99954	High	0.006073	0.08769
	FALSE	High	LLETIDQLYLEYAKR		0.107029	0.00765763	1	1	1	P12814	1	1868.02	1.64003	High	0.006692	0.09106
FALSE	Master Protein	P11940	Polyadenylate-binding protein 1 OS=Homo sapiens OX=9606 GN=PABPC1 PE=1 SV=2	45.4403	36	47	23	1	636	70.626	9.5	149.859	36
	Checked	Confidence	Sequence	Modifications	Qvality PEP	Qvality q-value	# Protein Groups	# Proteins	# PSMs	Master Protein Accessions	# Missed Cleavages	Theo. MH+ [Da]	XCorr Sequest HT	Confidence Sequest HT	Percolator q-Value Sequest HT	Percolator PEP Sequest HT
	FALSE	High	NFGEDMDDERLKDLFGK		0.00077988	0	1	2	1	P11940	2	2028.93	2.86504	High	0	0.0004865
	FALSE	High	SLGYAYVNFQQPADAER		9.1403e-08	0	2	2	1	Q13310; P11940	0	1928.91	5.37124	High	0	3.317e-08
	FALSE	High	NLDDGIDDER		0.000341151	0	1	2	1	P11940	0	1161.5	3.06499	High	0	0.0002034
	FALSE	High	KEFSPFGTITSAK		7.30124e-06	0	1	1	2	P11940	1	1412.74	3.76531	High	0	2.331e-05
	FALSE	High	IVATKPLYVALAQR		6.93766e-05	0	1	2	1	P11940	0	1542.94	3.27248	High	0	3.744e-05
	FALSE	High	GYGFVHFETQEAAER		1.12111e-05	0	1	1	2	P11940	0	1740.8	3.4115	High	0.0001285	0.0006495
	FALSE	High	RSLGYAYVNFQQPADAER		9.4729e-09	0	2	2	2	Q13310; P11940	1	2085.01	5.61571	High	0	3.011e-09
	FALSE	High	SKVDEAVAVLQAHQAK		4.12157e-08	0	1	2	2	P11940	1	1693.92	5.17534	High	0	1.424e-08
	FALSE	High	SKGFGFVCFSSPEEATK	1xCarbamidomethyl [C8]	7.6251e-07	0	2	3	2	Q13310; P11940	1	1877.87	4.5616	High	0	3.143e-07
	FALSE	High	ALDTMNFDVIK		0.000540071	0	2	2	1	Q13310; P11940	0	1266.64	3.3042	High	0	0.0003308
	FALSE	High	NLDKSIDNKALYDTFSAFGNILSCK	1xCarbamidomethyl [C24]	4.61148e-06	0	2	2	2	Q13310; P11940	2	2834.4	4.10698	High	0	2.11e-06
	FALSE	High	GFGFVCFSSPEEATK	1xCarbamidomethyl [C6]	6.02904e-06	0	2	4	1	Q13310; P11940	0	1662.75	4.79617	High	0	2.822e-06
	FALSE	High	HEDAQKAVDEMNGKELNGK		3.75961e-05	0	1	2	1	P11940	2	2113	4.06673	High	0	1.961e-05
	FALSE	High	ALYDTFSAFGNILSCK	1xCarbamidomethyl [C15]	4.15326e-08	0	2	2	2	Q13310; P11940	0	1806.87	5.61303	High	0	4.909e-08
	FALSE	High	QAHLTNQYMQR		0.000587521	0	1	1	2	P11940	0	1389.67	3.01352	High	0	0.0003622
	FALSE	High	SGVGNIFIK		0.00124385	0.000155099	1	3	1	P11940	0	934.536	3.10387	High	0.0001285	0.0007975
	FALSE	High	FSPAGPILSIR		0.00143848	0.000155099	1	4	1	P11940	0	1157.67	1.49495	High	0.0001285	0.0009329
	FALSE	High	GFGFVCFSSPEEATKAVTEMNGR	1xCarbamidomethyl [C6]	0.00511717	0.000155099	2	4	1	Q13310; P11940	1	2521.15	2.67273	High	0.0002475	0.003584
	FALSE	High	ALDTMNFDVIK	1xOxidation [M5]	0.00157679	0.000155099	2	2	1	Q13310; P11940	0	1282.63	3.26153	High	0.0001285	0.001024
	FALSE	High	MNGMLLNDR		0.00119716	0.000155099	2	2	1	Q13310; P11940	0	1063.5	2.80599	High	0.0001285	0.0007691
	FALSE	High	NLDDGIDDERLR		0.00343965	0.000155099	1	2	1	P11940	1	1430.69	2.96161	High	0.0001285	0.002345
	FALSE	High	AVNSATGVPTV		0.00326047	0.000155099	1	2	1	P11940	0	1015.54	3.08317	High	0.0001285	0.002226
	FALSE	High	VMTDESGKSK		0.0055231	0.000298952	1	2	1	P11940	1	1081.52	2.41905	High	0.0002475	0.00389
	FALSE	High	EFSPFGTITSAK		0.00543942	0.000298952	1	1	1	P11940	0	1284.65	2.83566	High	0.0002475	0.003816
	FALSE	High	GFGFVSFER		0.00605276	0.000298952	1	2	1	P11940	0	1045.51	2.85321	High	0.0002475	0.004267
	FALSE	High	YQGVNLYVK		0.00573793	0.000298952	1	2	1	P11940	0	1083.58	2.6105	High	0.0002475	0.004047
	FALSE	High	KFEQMKQDR		0.00683846	0.000580349	1	1	2	P11940	2	1209.6	2.60613	High	0.0004802	0.004884
	FALSE	High	MNGMLLNDRK		0.0145251	0.00103367	2	2	1	Q13310; P11940	1	1191.6	2.48551	High	0.000959	0.01088
	FALSE	High	GFGFVSFERHEDAQKAVDEMNGK		0.0126696	0.00103367	1	2	1	P11940	2	2598.2	2.85476	High	0.0008573	0.009383
	FALSE	High	GFGFVSFERHEDAQK		0.020424	0.00130784	1	2	1	P11940	1	1753.83	2.83187	High	0.001085	0.01552
	FALSE	High	NLDKSIDNK		0.0254202	0.00130784	2	3	1	Q13310; P11940	1	1046.55	2.90772	High	0.001085	0.01966
	FALSE	High	FGPALSVK		0.0299939	0.00139343	1	2	1	P11940	0	818.477	2.21608	High	0.001156	0.02352
	FALSE	High	VMTDESGKSK	1xOxidation [M2]	0.0398553	0.00166435	1	2	1	P11940	1	1097.51	1.72568	High	0.001386	0.0317
	FALSE	High	SIDNKALYDTFSAFGNILSCK	1xCarbamidomethyl [C20]	0.0410603	0.00176952	2	2	1	Q13310; P11940	1	2364.15	2.41783	High	0.001474	0.03273
	FALSE	High	AVTEMNGR		0.055206	0.00264867	2	4	1	Q13310; P11940	0	877.42	2.41214	High	0.002202	0.04494
	FALSE	High	LKDLFGK		0.0576934	0.00294643	1	2	1	P11940	1	820.493	1.94186	High	0.002452	0.04717
	FALSE	High	FEQMKQDR		0.0589767	0.00304008	1	2	1	P11940	1	1081.51	2.15864	High	0.00253	0.04825
[truncated: 9,268 more rows]

## Sheet: REVIGO
Gene ontology MM	FDR
GO:0044822 7.009430141354011E-72
GO:0005515 3.2097270757028647E-40
GO:0098641 3.2097270757028647E-40
GO:0003723 6.40139705183867E-20
GO:0051082 3.7833551882487666E-18
GO:0005200 1.548592974560382E-13
GO:0005524 3.401393257494734E-11
GO:0000166 4.0124388273096716E-10
GO:0005198 6.935229837901273E-10
GO:0042802 6.241298003346199E-9
GO:0003924 4.134078445312195E-8
GO:0003725 6.46888498660691E-8
GO:0005525 2.64769315737579E-7
GO:0036402 5.403317719045602E-7
GO:0051015 1.2297430414280104E-6
GO:0017025 2.6302036933994336E-6
GO:0016887 2.7123944517035985E-6
GO:0019904 3.149580186534383E-6
GO:0031625 4.656247730590947E-6
GO:0044325 4.514567869441082E-5
GO:0004003 4.837647722061091E-5
GO:0003729 1.1915498474307578E-4
GO:0031072 3.002923951023675E-4
GO:0003743 4.337494370897996E-4
GO:0019899 5.088724256470926E-4
GO:0019903 5.093420435091616E-4
GO:0001948 5.962356620675016E-4
GO:0004004 5.962356620675016E-4
GO:0003730 6.759412529081126E-4
GO:0019901 7.079342414724012E-4
GO:0003697 0.0012093651036267077
GO:0051287 0.0012385292645171267
