# Supplementary material for: VE-Cadherin modulates β-catenin/TCF-4 to enhance Vasculogenic Mimicry
Source: Cell Death Dis. 2023 Feb 17;14(2):135. doi: 10.1038/s41419-023-05666-7 (PMC9935922; doi:10.1038/s41419-023-05666-7)
Supplement: Supplementary file 7 — Table S3 [file 41419_2023_5666_MOESM7_ESM.xlsx]

## Sheet: Table 2
	MUM 2B cells		IP-VE-CAD CE				IP-IgG CE				IP-VE-CAD NE				IP-IgG NE				Nonspecific adjustment IgG			Nonspecific adjustment IgG
Protein/Gen			Score Sequest HT	# Peptides Sequest HT			Score Sequest HT	# Peptides Sequest HT			Score Sequest HT	# Peptides Sequest HT			Score Sequest HT	# Peptides Sequest HT			Score Sequest HT	# Peptides Sequest HT		Score Sequest HT	# Peptides Sequest HT
Catenins																			CE			NE
CTNNA1			158.922	37			8.13382	3			113.688	34			18.1071	7			150.788	34		95.5805	27
CTNNB1			99.9134	25			5.35275	2			81.4852	19			18.9058	6			94.5606	23		62.5794	13
CTNND1			7.0188	4			0	0			26.4121	9			13.2007	6			7.0188	4		13.2113	3
CTNNBL1			2.19257	1			0	0			4.46646	2			0	0			2.19257	1		4.46646	2
Cadherins
CDH5			25.5152	7			0	0			26.6024	8			0	0			25.5152	7		26.6024	8
Integrins
ITGB1			44.995	14			22.766	7			10.0477	4			7.16765	4			22.229	7		2.88002	0
ITGA6			13.3782	5			3.80359	2			0	0			0	0			9.57464	3		0	0
ILK			7.17168	3			2.21468	1			0	0			0	0			4.957	2		0	0
Focal adhesion
PXN			6.55942	3			0	0			0	0			0	0			6.55942	3		0	0
VCL			29.7786	10			14.6785	6			5.10518	2			0	0			15.1001	4		5.10518	2
CTTN			3.5943	2			0	0			28.9002	9			0	0			3.5943	2		28.9002	9
SRC			2.2455	1			0	1			0	0			0	0			2.2455	0		0	0
EZR			95.1096	28			38.989	14			20.1669	10			4.25883	2			56.1206	14		15.9081	8
TLN1			94.6473	26			39.4308	12			38.3882	14			6.47375	2			55.2165	14		31.9145	12
Importins
KPNB1			47.2105	14			26.8618	8			12.0072	4			7.11554	3			20.3487	6		4.89163	1
IPO5			42.4147	14			31.5006	10			6.43603	2			0	0			10.9141	4		6.43603	2
IPO7			11.4238	3			7.59748	3			2.49585	1			0	0			3.82636	0		2.49585	1
IPO4			10.916	4			6.68195	3			2.47572	1			0	0			4.23401	1		2.47572	1
Neuropilin
NRP-2			4.69448	2			2.61488	1			0	0			0	0			2.0796	1		0	0
Lamin B1			39.7032	13			35.0488	11			48.0177	19			23.6102	11			4.65436	2		24.4075	8
Receptors
EGFR			29.8767	12			14.5172	6			2.91611	1			8.52307	4			15.3595	6		-5.60696	-3
AXL			10.6366	4			4.07053	2			4.25492	2			0	0			6.56604	2		4.25492	2
EPHA2			4.03089	2			0	0			0	0			0	0			4.03089	2		0	0
PARP-1											36.1151	11			18.4774	9						17.6376	2
ENG			8.18859	3			3.71556	1			2.52282	1			0	0			4.47303	2		2.52282	1
ZO-1			3.75053	1			0	0			8.56513	4			0	0			3.75053	1		8.56513	4
Rab
RAB5A			5.85041	3			0	0			0	0			0	0			5.85041	3		0	0
