# Supplementary material for: VE-Cadherin modulates β-catenin/TCF-4 to enhance Vasculogenic Mimicry
Source: Cell Death Dis. 2023 Feb 17;14(2):135. doi: 10.1038/s41419-023-05666-7 (PMC9935922; doi:10.1038/s41419-023-05666-7)
Supplement: Supplementary file 8 — Table S4 [file 41419_2023_5666_MOESM8_ESM.xlsx]

## Sheet: Proteins
Checked	Master	Accession	Description	Coverage	# Peptides	# PSMs	# Unique Peptides	# Protein Groups	# AAs	MW [kDa]	calc. pI	Score Sequest HT	# Peptides Sequest HT
FALSE	Master Protein	P08670	Vimentin OS=Homo sapiens OX=9606 GN=VIM PE=1 SV=4	86.2661	68	189	60	1	466	53.619	5.12	508.995	68
	Checked	Confidence	Sequence	Modifications	Qvality PEP	Qvality q-value	# Protein Groups	# Proteins	# PSMs	Master Protein Accessions	# Missed Cleavages	Theo. MH+ [Da]	XCorr Sequest HT	Confidence Sequest HT	Percolator q-Value Sequest HT	Percolator PEP Sequest HT
	FALSE	High	NLQEAEEWYKSK		0.000140711	0	1	2	4	P08670	1	1524.73	3.63981	High	0	8.724e-05
	FALSE	High	ETNLDSLPLVDTHSKR		6.75094e-06	0	1	1	5	P08670	1	1824.95	3.17386	High	0	3.631e-06
	FALSE	High	FADLSEAANRNNDALR		0.000228391	0	1	1	4	P08670	1	1776.86	2.89659	High	0	0.0001942
	FALSE	High	VESLQEEIAFLK		1.26817e-05	0	1	1	1	P08670	0	1405.76	3.48686	High	0	7.056e-06
	FALSE	High	VEVERDNLAEDIMR		6.22603e-07	0	1	1	4	P08670	1	1688.83	3.5433	High	0	1.711e-06
	FALSE	High	VEVERDNLAEDIMR	1xOxidation [M13]	3.21395e-07	0	1	1	6	P08670	1	1704.82	3.56521	High	0	1.506e-07
	FALSE	High	LGDLYEEEMR		0.000449234	0	1	1	1	P08670	0	1254.57	3.56927	High	0	0.0002945
	FALSE	High	SLYASSPGGVYATR		2.0107e-07	0	1	1	6	P08670	0	1428.71	4.56101	High	0	9.188e-08
	FALSE	High	HLREYQDLLNVK		4.83276e-05	0	4	4	7	P17661; P08670; P07197; Q16352	1	1527.83	3.77113	High	0.0001816	0.0009662
	FALSE	High	LGDLYEEEMRELRR		0.000283245	0	1	1	2	P08670	2	1808.9	2.07834	High	0	0.0003667
	FALSE	High	EKLQEEMLQREEAENTLQSFR	1xOxidation [M7]	1.52517e-05	0	1	1	1	P08670	2	2624.26	3.50081	High	0	8.562e-06
	FALSE	High	EKLQEEMLQREEAENTLQSFR		5.25713e-07	0	1	1	1	P08670	2	2608.27	4.21179	High	0	2.525e-07
	FALSE	High	SRLGDLYEEEMR		4.24062e-05	0	1	1	1	P08670	1	1497.7	4.08916	High	0	2.495e-05
	FALSE	High	QVQSLTCEVDALKGTNESLER	1xCarbamidomethyl [C7]	4.79378e-07	0	1	1	8	P08670	1	2377.17	4.00554	High	0	1.014e-06
	FALSE	High	RQVQSLTCEVDALKGTNESLER	1xCarbamidomethyl [C8]	2.80874e-08	0	1	1	2	P08670	2	2533.27	5.34428	High	0	1.058e-06
	FALSE	High	FADLSEAANR		0.000115216	0	1	1	4	P08670	0	1093.53	3.97664	High	0	7.088e-05
	FALSE	High	TNEKVELQELNDR		3.27702e-06	0	2	2	4	P17661; P08670	1	1587.8	4.24904	High	0	1.704e-06
	FALSE	High	DGQVINETSQHHDDLE		0.000112589	0	1	1	6	P08670	0	1836.8	3.25934	High	0	6.926e-05
	FALSE	High	TVETRDGQVINETSQHHDDLE		1.83271e-09	0	1	1	6	P08670	1	2423.11	5.31737	High	0	9.922e-10
	FALSE	High	SKFADLSEAANR		0.000160358	0	1	1	2	P08670	1	1308.65	4.6083	High	0	0.000129
	FALSE	High	VELQELNDR		0.000723478	0	2	2	1	P17661; P08670	0	1115.57	2.88485	High	0	0.0004831
	FALSE	High	FADLSEAANRNNDALRQAK		8.24486e-06	0	1	1	1	P08670	2	2104.05	3.40263	High	0	4.481e-06
	FALSE	High	FANYIDKVR		0.000999052	0	1	1	3	P08670	1	1125.61	2.95452	High	0	0.0006804
	FALSE	High	SKFADLSEAANRNNDALR		0.000925164	0	1	1	3	P08670	2	1991.99	3.97916	High	0	0.0006274
	FALSE	High	EEAENTLQSFRQDVDNASLAR		1.56011e-07	0	1	1	1	P08670	1	2393.13	3.38234	High	0	7.053e-08
	FALSE	High	KVESLQEEIAFLK		3.2023e-06	0	1	1	2	P08670	1	1533.85	4.3646	High	0	1.674e-06
	FALSE	High	VESLQEEIAFLKK		0.000367853	0	1	1	2	P08670	1	1533.85	2.51346	High	0.0007971	0.007117
	FALSE	High	LQEEMLQREEAENTLQSFRQDVDNASLAR		2.01716e-10	0	1	1	1	P08670	2	3420.64	5.74239	High	0	6.695e-11
	FALSE	High	LQEEMLQREEAENTLQSFRQDVDNASLAR	1xOxidation [M5]	5.76526e-07	0	1	1	1	P08670	2	3436.64	5.08897	High	0	2.777e-07
	FALSE	High	ISLPLPNFSSLNLR		3.31571e-05	0	1	1	5	P08670	0	1570.9	3.76116	High	0	1.924e-05
	FALSE	High	EMEENFAVEAANYQDTIGR		1.35731e-11	0	1	1	3	P08670	0	2186.97	5.9641	High	0	3.983e-12
	FALSE	High	EMEENFAVEAANYQDTIGR	1xOxidation [M2]	7.2874e-08	0	1	1	3	P08670	0	2202.96	4.83425	High	0	3.182e-08
	FALSE	High	VELQELNDRFANYIDKVR		1.95773e-06	0	1	1	2	P08670	2	2222.16	3.43513	High	0	9.972e-07
	FALSE	High	LQEEMLQREEAENTLQSFR		1.09091e-08	0	1	1	3	P08670	1	2351.13	5.91955	High	0	4.356e-09
	FALSE	High	LQEEMLQREEAENTLQSFR	1xOxidation [M5]	9.95182e-07	0	1	1	2	P08670	1	2367.12	5.31415	High	0	4.892e-07
	FALSE	High	FLEQQNKILLAELEQLKGQGK		6.3686e-09	0	1	1	4	P08670	2	2427.36	4.53389	High	0	2.491e-09
	FALSE	High	QVQSLTCEVDALK	1xCarbamidomethyl [C7]	2.20597e-05	0	1	1	1	P08670	0	1490.75	3.05011	High	0	1.258e-05
	FALSE	High	QMREMEENFAVEAANYQDTIGR	2xOxidation [M2; M5]	1.4904e-05	0	1	1	1	P08670	1	2634.16	2.88031	High	0	8.354e-06
	FALSE	High	NLQEAEEWYK		0.000332869	0	1	2	6	P08670	0	1309.61	3.38173	High	0	0.000215
	FALSE	High	ETNLDSLPLVDTHSK		3.36709e-05	0	1	1	2	P08670	0	1668.84	3.09619	High	0	1.955e-05
	FALSE	High	KVESLQEEIAFLKK		3.83567e-07	0	1	1	5	P08670	2	1661.95	4.35831	High	0	1.804e-07
	FALSE	High	ILLAELEQLKGQGK		2.97734e-05	0	1	1	8	P08670	1	1539.91	3.70558	High	0	1.726e-05
	FALSE	High	RQVDQLTNDKAR		1.60883e-07	0	1	1	2	P08670	2	1443.77	4.40561	High	0	7.287e-08
	FALSE	High	LQDEIQNMKEEMAR	1xOxidation [M12]	9.07827e-05	0	1	1	3	P08670	1	1750.81	4.08631	High	0	5.533e-05
	FALSE	High	LQDEIQNMKEEMAR	2xOxidation [M8; M12]	9.3618e-05	0	1	1	2	P08670	1	1766.8	2.77674	High	0.0001816	0.001329
	FALSE	High	LQDEIQNMKEEMAR		5.59065e-07	0	1	1	2	P08670	1	1734.81	4.63626	High	0	2.691e-07
	FALSE	High	QDVDNASLAR		0.000863346	0	1	1	1	P08670	0	1088.53	2.78689	High	0	0.0005854
	FALSE	High	RQVDQLTNDK		0.000664831	0	1	1	1	P08670	1	1216.63	3.32441	High	0	0.0004431
	FALSE	High	TNEKVELQELNDRFANYIDK		0.0012106	0.000215636	1	1	1	P08670	2	2439.22	3.30669	High	0.0001816	0.0008311
	FALSE	High	LGDLYEEEMRELR		0.0023253	0.000215636	1	1	2	P08670	1	1652.79	2.76568	High	0.0001816	0.001644
	FALSE	High	QVDQLTNDKAR		0.00119214	0.000215636	1	1	4	P08670	1	1287.67	2.70712	High	0.003714	0.04692
	FALSE	High	EKLQEEMLQR		0.00382909	0.000215636	1	1	2	P08670	1	1303.67	2.71399	High	0.0001816	0.002777
	FALSE	High	LLQDSVDFSLADAINTEFK		0.00281718	0.000215636	1	1	1	P08670	0	2126.07	2.00001	High	0.0001816	0.002016
	FALSE	High	ILLAELEQLK		0.00481944	0.000215636	1	1	1	P08670	0	1169.71	2.52162	High	0.0001816	0.003531
	FALSE	High	DVRQQYESVAAK		0.00294993	0.000215636	1	1	1	P08670	1	1393.71	3.06166	High	0.0001816	0.002105
	FALSE	High	LQEEMLQR		0.00489389	0.000215636	1	1	1	P08670	0	1046.53	2.58942	High	0.0001816	0.003579
	FALSE	High	LGDLYEEEMR	1xOxidation [M9]	0.00175028	0.000215636	1	1	2	P08670	0	1270.56	2.42123	High	0.0001816	0.002739
	FALSE	High	LLQDSVDFSLADAINTEFKNTR		0.00470987	0.000215636	1	1	2	P08670	1	2497.26	2.6999	High	0.001394	0.01656
	FALSE	High	DNLAEDIMR		0.00222063	0.000215636	1	1	1	P08670	0	1076.5	2.77157	High	0.0001816	0.001572
	FALSE	High	SYVTTSTR		0.00579248	0.000423685	1	1	2	P08670	0	914.458	2.45807	High	0.0003568	0.004299
	FALSE	High	LLEGEESR		0.00625355	0.000621185	4	6	1	P08729; P17661; P08670; P05787	0	932.468	2.65056	High	0.0005229	0.004638
	FALSE	High	KLLEGEESR		0.00664857	0.000807422	4	5	1	P08729; P17661; P08670; P05787	1	1060.56	2.96194	High	0.0006789	0.004956
	FALSE	High	RMFGGPGTASRPSSSR		0.0098956	0.000946321	1	1	1	P08670	1	1650.81	2.68546	High	0.0007971	0.007539
	FALSE	High	FANYIDK		0.0142723	0.00140828	1	1	1	P08670	0	870.436	2.74506	High	0.001185	0.01104
	FALSE	High	LGDLYEEEMRELRR	1xOxidation [M9]	0.0207164	0.00165917	1	1	2	P08670	2	1824.89	2.28374	High	0.001394	0.01632
	FALSE	High	TYSLGSALRPSTSR		0.0225185	0.00180296	1	1	3	P08670	0	1495.79	2.37428	High	0.001516	0.0178
	FALSE	High	QAKQESTEYR		0.0286842	0.00222008	1	1	1	P08670	1	1239.6	1.72225	High	0.001861	0.02298
	FALSE	High	QQYESVAAK		0.0314003	0.00233588	1	1	2	P08670	0	1023.51	1.87681	High	0.00343	0.03793
	FALSE	High	SRLGDLYEEEMRELR		0.0338545	0.00243984	1	1	1	P08670	2	1895.93	3.34325	High	0.002047	0.0273
	FALSE	High	GTNESLER		0.0446665	0.00341734	2	2	1	P14136; P08670	0	905.432	2.4522	High	0.002868	0.03669
	FALSE	High	EYQDLLNVK		0.0460185	0.00399471	5	6	2	P17661; P08670; P07196; P07197; Q16352	0	1121.58	2.07198	High	0.003348	0.03769
	FALSE	High	QVDQLTNDK		0.0463627	0.00409472	1	1	1	P08670	0	1060.53	2.29243	High	0.00343	0.03804
	FALSE	High	MFGGPGTASRPSSSR		0.0529983	0.00433212	1	1	1	P08670	0	1494.71	2.97373	High	0.003629	0.04369
	FALSE	High	MFGGPGTASRPSSSR	1xOxidation [M1]	0.0992146	0.008017	1	1	1	P08670	0	1510.71	1.69445	High	0.006949	0.08533
	FALSE	High	QESTEYRR		0.115966	0.0091061	1	1	1	P08670	1	1068.51	1.39519	High	0.007671	0.1001
	FALSE	High	SVSSSSYR		0.118439	0.00920983	1	1	1	P08670	0	872.411	1.73096	High	0.007752	0.1024
	FALSE	High	FLEQQNK		0.118439	0.00920983	6	18	1	P08729; P14136; P08670; P02538; P05787; P13647	0	906.468	2.2773	High	0.007752	0.1024
	FALSE	High	MALDIEIATYRK	1xOxidation [M1]	0.124391	0.00976352	1	2	1	P08670	1	1439.76	1.31294	High	0.008218	0.1077
FALSE	Master Protein	P60709	Actin, cytoplasmic 1 OS=Homo sapiens OX=9606 GN=ACTB PE=1 SV=1	72.2667	30	144	14	1	375	41.71	5.48	457.824	30
	Checked	Confidence	Sequence	Modifications	Qvality PEP	Qvality q-value	# Protein Groups	# Proteins	# PSMs	Master Protein Accessions	# Missed Cleavages	Theo. MH+ [Da]	XCorr Sequest HT	Confidence Sequest HT	Percolator q-Value Sequest HT	Percolator PEP Sequest HT
	FALSE	High	LCYVALDFEQEMATAASSSSLEK	1xCarbamidomethyl [C2]; 1xOxidation [M12]	1.54816e-07	0	1	3	2	P60709	0	2566.17	5.89973	High	0	7.007e-08
	FALSE	High	LCYVALDFEQEMATAASSSSLEK	1xCarbamidomethyl [C2]	1.18238e-09	0	1	3	5	P60709	0	2550.17	4.70093	High	0	4.254e-10
	FALSE	High	LDLAGRDLTDYLMK		8.05686e-06	0	2	7	7	P60709; P68032	1	1623.84	2.63852	High	0	4.374e-06
	FALSE	High	QEYDESGPSIVHR		5.55009e-05	0	1	7	3	P60709	0	1516.7	2.98674	High	0	9.922e-05
	FALSE	High	LDLAGRDLTDYLMK	1xOxidation [M13]	3.40546e-06	0	2	7	5	P60709; P68032	1	1639.84	3.18553	High	0	1.775e-06
	FALSE	High	IWHHTFYNELR		4.06422e-06	0	2	9	2	P60709; P68032	0	1515.75	3.924	High	0	2.135e-06
	FALSE	High	DLYANTVLSGGTTMYPGIADR	1xOxidation [M14]	1.422e-09	0	1	2	5	P60709	0	2231.06	4.90704	High	0	1.032e-07
	FALSE	High	DLYANTVLSGGTTMYPGIADR		3.50884e-10	0	1	2	4	P60709	0	2215.07	5.82879	High	0	1.192e-10
	FALSE	High	EITALAPSTMK	1xOxidation [M10]	0.000606258	0	2	6	7	P60709; P68032	0	1177.61	3.13239	High	0	0.0004031
	FALSE	High	CDVDIRKDLYANTVLSGGTTMYPGIADR	1xCarbamidomethyl [C1]; 1xOxidation [M21]	4.79378e-07	0	1	2	2	P60709	2	3117.5	5.31487	High	0	2.292e-07
	FALSE	High	CDVDIRKDLYANTVLSGGTTMYPGIADR	1xCarbamidomethyl [C1]	1.1209e-07	0	1	2	2	P60709	2	3101.5	6.23706	High	0	4.999e-08
	FALSE	High	TTGIVMDSGDGVTHTVPIYEGYALPHAILR		9.72077e-09	0	1	2	5	P60709	0	3183.61	4.56689	High	0	4.354e-09
	FALSE	High	TTGIVMDSGDGVTHTVPIYEGYALPHAILR	1xOxidation [M6]	2.77712e-07	0	1	2	4	P60709	0	3199.61	4.9358	High	0	1.294e-07
	FALSE	High	SYELPDGQVITIGNER		1.49519e-08	0	2	10	10	P60709; P68032	0	1790.89	4.48634	High	0	6.079e-09
	FALSE	High	VAPEEHPVLLTEAPLNPK		1.00286e-06	0	1	2	6	P60709	0	1954.06	3.89481	High	0	2.91e-05
	FALSE	High	KDLYANTVLSGGTTMYPGIADR		1.51707e-12	0	1	2	2	P60709	1	2343.16	6.7991	High	0	4.013e-13
	FALSE	High	KDLYANTVLSGGTTMYPGIADR	1xOxidation [M15]	9.25276e-06	0	1	2	3	P60709	1	2359.16	4.99556	High	0	5.399e-06
	FALSE	High	HQGVMVGMGQKDSYVGDEAQSKR	2xOxidation [M5; M8]	1.43419e-05	0	2	6	1	P60709; P68032	2	2539.17	4.1879	High	0	8.025e-06
	FALSE	High	HQGVMVGMGQKDSYVGDEAQSKR		1.99361e-11	0	2	6	2	P60709; P68032	2	2507.18	5.66447	High	0	1.694e-08
	FALSE	High	HQGVMVGMGQKDSYVGDEAQSKR	1xOxidation [M]	4.9214e-10	0	2	6	6	P60709; P68032	2	2523.17	4.8696	High	0	4.276e-09
	FALSE	High	HQGVMVGMGQK		0.000373553	0	2	7	3	P60709; P68032	0	1171.57	3.6071	High	0.0001816	0.001847
	FALSE	High	HQGVMVGMGQK	2xOxidation [M5; M8]	0.000729059	0	2	7	1	P60709; P68032	0	1203.56	2.69533	High	0	0.0004883
	FALSE	High	HQGVMVGMGQKDSYVGDEAQSK	2xOxidation [M5; M8]	7.99515e-06	0	2	6	1	P60709; P68032	1	2383.07	3.74895	High	0	4.338e-06
	FALSE	High	HQGVMVGMGQKDSYVGDEAQSK	1xOxidation [M]	1.54816e-07	0	2	6	3	P60709; P68032	1	2367.07	4.09107	High	0	6.985e-08
	FALSE	High	HQGVMVGMGQKDSYVGDEAQSK		2.58095e-08	0	2	6	2	P60709; P68032	1	2351.08	5.16807	High	0	1.078e-08
	FALSE	High	MQKEITALAPSTMK	2xOxidation [M1; M13]	8.70077e-06	0	2	6	3	P60709; P68032	1	1580.8	3.60626	High	0	4.749e-06
	FALSE	High	MQKEITALAPSTMK	1xOxidation [M]	3.5518e-07	0	2	6	4	P60709; P68032	1	1564.81	4.37678	High	0	1.668e-07
	FALSE	High	MQKEITALAPSTMK		3.19066e-05	0	2	6	3	P60709; P68032	1	1548.81	3.67402	High	0	1.851e-05
	FALSE	High	HQGVMVGMGQK	1xOxidation [M]	5.42354e-05	0	2	7	4	P60709; P68032	0	1187.57	3.76632	High	0	3.235e-05
	FALSE	High	AGFAGDDAPR		0.000278924	0	2	10	2	P60709; P68032	0	976.448	3.4463	High	0	0.000311
	FALSE	High	DSYVGDEAQSK		0.000983817	0	2	6	2	P60709; P68032	0	1198.52	3.44436	High	0	0.000671
	FALSE	High	DSYVGDEAQSKR		0.000242878	0	2	6	5	P60709; P68032	1	1354.62	3.21353	High	0	0.0001546
	FALSE	High	IKIIAPPERK		0.000422441	0	2	7	2	P60709; P68032	2	1164.75	2.79444	High	0	0.000276
	FALSE	High	EKLCYVALDFEQEMATAASSSSLEK	1xCarbamidomethyl [C4]	5.70035e-06	0	1	3	1	P60709	1	2807.31	4.94621	High	0	3.057e-06
	FALSE	High	GYSFTTTAEREIVR		0.00142251	0.000215636	1	2	2	P60709	1	1629.82	2.78148	High	0.0001816	0.0009852
	FALSE	High	GYSFTTTAER		0.00173689	0.000215636	1	2	4	P60709	0	1132.53	2.97552	High	0.0001816	0.001661
	FALSE	High	ILTERGYSFTTTAER		0.00176377	0.000215636	1	2	1	P60709	1	1744.89	2.60303	High	0.0001816	0.00123
	FALSE	High	CPEALFQPSFLGMESCGIHETTFNSIMK	2xCarbamidomethyl [C1; C16]; 1xOxidation [M]	0.00286075	0.000215636	1	2	2	P60709	0	3247.46	3.4964	High	0.001286	0.01436
	FALSE	High	AVFPSIVGRPR		0.00757236	0.000807422	2	9	2	P60709; P68032	0	1198.71	1.97044	High	0.0006789	0.00569
	FALSE	High	EITALAPSTMK		0.00855809	0.000946321	2	6	2	P60709; P68032	0	1161.62	2.32003	High	0.0007971	0.006457
	FALSE	High	QEYDESGPSIVHRK		0.00862377	0.000946321	1	7	2	P60709	1	1644.8	2.74307	High	0.0007971	0.006499
	FALSE	High	DLTDYLMK		0.0213546	0.00165917	2	7	3	P60709; P68032	0	998.486	2.3967	High	0.002047	0.02716
	FALSE	High	DLTDYLMK	1xOxidation [M7]	0.0196445	0.00165917	2	7	3	P60709; P68032	0	1014.48	2.27531	High	0.001394	0.01548
	FALSE	High	CPEALFQPSFLGMESCGIHETTFNSIMK	2xCarbamidomethyl [C1; C16]; 2xOxidation [M13; M27]	0.0256112	0.00210614	1	2	1	P60709	0	3263.45	2.1243	High	0.001767	0.02046
	FALSE	High	EITALAPSTMKIK	1xOxidation [M10]	0.0284685	0.00222008	2	6	1	P60709; P68032	1	1418.79	2.77248	High	0.001861	0.02273
	FALSE	High	IKIIAPPER		0.0656407	0.00530159	2	7	1	P60709; P68032	1	1036.65	2.25787	High	0.004441	0.05491
	FALSE	High	CDVDIRK	1xCarbamidomethyl [C1]	0.107294	0.00856315	1	3	1	P60709	1	905.451	1.91107	High	0.007203	0.09269
FALSE	Master Protein	P35579	Myosin-9 OS=Homo sapiens OX=9606 GN=MYH9 PE=1 SV=4	46.1735	82	102	70	1	1960	226.392	5.6	286.894	82
	Checked	Confidence	Sequence	Modifications	Qvality PEP	Qvality q-value	# Protein Groups	# Proteins	# PSMs	Master Protein Accessions	# Missed Cleavages	Theo. MH+ [Da]	XCorr Sequest HT	Confidence Sequest HT	Percolator q-Value Sequest HT	Percolator PEP Sequest HT
	FALSE	High	KLEEEQIILEDQNCK	1xCarbamidomethyl [C14]	3.21395e-07	0	1	1	1	P35579	1	1888.93	4.87812	High	0	1.507e-07
	FALSE	High	SMMQDREDQSILCTGESGAGK	1xCarbamidomethyl [C13]	0.00020987	0	1	1	1	P35579	1	2300	3.6301	High	0	0.0001327
	FALSE	High	IAEFTTNLTEEEEKSK		3.52606e-05	0	1	1	1	P35579	1	1868.91	3.10256	High	0	2.046e-05
	FALSE	High	IAQLEEQLDNETKER		2.32698e-07	0	1	1	1	P35579	1	1815.91	4.66735	High	0	1.073e-07
	FALSE	High	RGDLPFVVPR		0.000140711	0	1	1	1	P35579	1	1155.66	3.11473	High	0	8.73e-05
	FALSE	High	TVGQLYKEQLAK		0.000208263	0	1	1	1	P35579	1	1377.77	3.67519	High	0	0.0001321
	FALSE	High	VKLQEMEGTVK		0.000362241	0	1	1	1	P35579	1	1261.68	3.00442	High	0	0.0002355
	FALSE	High	CNGVLEGIR	1xCarbamidomethyl [C1]	0.000999052	0	2	13	1	P35580; P35579	0	1017.51	2.65106	High	0	0.0006772
	FALSE	High	LKKLEEEQIILEDQNCK	1xCarbamidomethyl [C16]	1.44526e-05	0	1	1	1	P35579	2	2130.11	4.12697	High	0	8.066e-06
	FALSE	High	QAQQERDELADEIANSSGK		2.39096e-06	0	1	1	2	P35579	1	2088.98	4.53149	High	0	1.231e-06
	FALSE	High	SMEAEMIQLQEELAAAER		1.26304e-06	0	1	1	2	P35579	0	2048.96	4.0031	High	0	6.293e-07
	FALSE	High	KMEDSVGCLETAEEVKR	1xCarbamidomethyl [C8]	1.31254e-06	0	1	1	1	P35579	2	1980.94	3.5181	High	0	6.538e-07
	FALSE	High	KVEAQLQELQVK		0.000123471	0	1	1	1	P35579	1	1412.81	3.93001	High	0	7.622e-05
	FALSE	High	VSHLLGINVTDFTR		1.62193e-05	0	1	1	2	P35579	0	1571.85	3.47743	High	0	9.105e-06
	FALSE	High	IAQLEEELEEEQGNTELINDR		3.57922e-07	0	1	1	2	P35579	0	2472.17	5.09966	High	0	3.326e-06
	FALSE	High	IAQLEEELEEEQGNTELINDRLK		2.35447e-06	0	1	1	1	P35579	1	2713.35	4.67555	High	0	1.206e-06
	FALSE	High	ANLQIDQINTDLNLER		5.39937e-08	0	1	1	1	P35579	0	1869.97	5.18375	High	0	2.324e-08
	FALSE	High	LTEMETLQSQLMAEK		1.03043e-05	0	1	1	1	P35579	0	1751.86	3.87286	High	0	5.659e-06
	FALSE	High	EQADFAIEALAK		0.000248545	0	1	2	2	P35579	0	1305.67	2.93514	High	0	0.0001586
	FALSE	High	VEDMAELTCLNEASVLHNLKER	1xCarbamidomethyl [C9]	5.63609e-05	0	1	1	1	P35579	1	2571.25	3.1147	High	0	3.342e-05
	FALSE	High	VIQYLAYVASSHK		1.17432e-05	0	1	1	1	P35579	0	1478.8	2.53613	High	0	6.478e-06
	FALSE	High	ALELDSNLYR		0.000338027	0	1	1	1	P35579	0	1193.62	3.06655	High	0	0.000219
	FALSE	High	QAQQERDELADEIANSSGKGALALEEK		0.000897162	0	1	1	1	P35579	2	2900.42	4.27892	High	0	0.000607
	FALSE	High	EDQSILCTGESGAGK	1xCarbamidomethyl [C7]	0.000274668	0	2	4	1	P35580; P35579	0	1551.7	3.18197	High	0	0.0001759
	FALSE	High	VLLQGKGDSEHKR		0.000751818	0	1	1	1	P35579	2	1466.81	2.83352	High	0	0.0005067
	FALSE	High	LQQELDDLLVDLDHQR		6.69923e-06	0	1	1	1	P35579	0	1949.99	3.17117	High	0	3.618e-06
	FALSE	High	ELESQISELQEDLESER		7.29048e-06	0	1	1	1	P35579	0	2033.95	3.52561	High	0	3.942e-06
	FALSE	High	ALEEAMEQKAELER		1.67259e-05	0	1	1	2	P35579	1	1646.81	3.94624	High	0	9.412e-06
	FALSE	High	LKNKHEAMITDLEER		7.60379e-07	0	1	1	2	P35579	2	1826.94	3.59313	High	0	3.717e-07
	FALSE	High	NTDQASMPDNTAAQK	1xOxidation [M7]	5.29987e-05	0	1	2	1	P35579	0	1607.7	4.18932	High	0	3.158e-05
	FALSE	High	SHAQKNENAR		0.000117905	0	1	1	1	P35579	1	1154.57	2.74073	High	0	7.272e-05
	FALSE	High	DFSALESQLQDTQELLQEENR		4.5242e-08	0	1	1	2	P35579	0	2493.17	4.59081	High	0	1.939e-08
	FALSE	High	ASREEILAQAKENEK		5.63609e-05	0	1	1	1	P35579	2	1715.89	4.04178	High	0	3.368e-05
	FALSE	High	QLLQANPILEAFGNAK		1.55379e-08	0	1	3	3	P35579	0	1726.95	4.38576	High	0	6.336e-09
	FALSE	High	NTDQASMPDNTAAQK		2.55296e-05	0	1	2	1	P35579	0	1591.7	3.33787	High	0	1.467e-05
	FALSE	High	IIGLDQVAGMSETALPGAFK	1xOxidation [M10]	6.47266e-05	0	1	1	1	P35579	0	2034.06	2.96018	High	0	3.873e-05
	FALSE	High	KKVEAQLQELQVK		2.27487e-05	0	1	1	2	P35579	2	1540.91	3.83772	High	0	1.302e-05
	FALSE	High	NAEQYKDQADKASTR		3.18933e-07	0	1	1	2	P35579	2	1724.82	4.42132	High	0	1.497e-07
	FALSE	High	ELEDATETADAMNR		1.67259e-05	0	1	1	1	P35579	0	1565.67	3.77475	High	0	9.384e-06
	FALSE	High	ELEDATETADAMNR	1xOxidation [M12]	0.00019434	0	1	1	1	P35579	0	1581.67	2.80267	High	0	0.0001222
	FALSE	High	AKQTLENERGELANEVK		0.000153129	0	1	1	1	P35579	2	1929	4.01458	High	0	9.553e-05
	FALSE	High	VEAQLQELQVK		0.00262916	0.000215636	1	1	1	P35579	0	1284.72	2.45918	High	0.0001816	0.001877
	FALSE	High	VDYKADEWLMK		0.00115607	0.000215636	2	2	2	P35580; P35579	1	1397.68	2.6601	High	0.0001816	0.0007907
	FALSE	High	KMQQNIQELEEQLEEEESAR	1xOxidation [M2]	0.00323445	0.000215636	1	1	1	P35579	1	2477.15	3.36976	High	0.0001816	0.002334
	FALSE	High	DLEAHIDSANKNRDEAIK		0.00532433	0.000215636	1	1	1	P35579	2	2039.02	3.92301	High	0.0001816	0.003918
	FALSE	High	ALEEAMEQKAELER	1xOxidation [M6]	0.00299555	0.000215636	1	1	1	P35579	1	1662.8	2.27525	High	0.0001816	0.00215
	FALSE	High	SKKDQGELER		0.00277427	0.000215636	1	1	1	P35579	2	1189.62	2.93624	High	0.0001816	0.001986
	FALSE	High	KFDQLLAEEK		0.00404028	0.000215636	2	4	1	P35580; P35579	1	1220.65	2.85263	High	0.0001816	0.002931
	FALSE	High	QLEEAEEEAQRANASR		0.00140082	0.000215636	1	1	1	P35579	1	1830.86	2.36246	High	0.0001816	0.0009723
	FALSE	High	ASITALEAK		0.00151265	0.000215636	1	1	1	P35579	0	903.515	2.77101	High	0.0001816	0.001048
	FALSE	High	VMQEQGTHPK		0.00145567	0.000215636	1	1	1	P35579	0	1154.56	3.19448	High	0.0001816	0.001006
	FALSE	High	MQQNIQELEEQLEEEESAR		0.0014782	0.000215636	1	1	2	P35579	0	2333.06	3.16851	High	0.0001816	0.001026
	FALSE	High	QKHSQAVEELAEQLEQTKR		0.00205653	0.000215636	1	1	1	P35579	2	2252.16	2.57353	High	0.0001816	0.00145
	FALSE	High	TDLLLEPYNK		0.00601862	0.000621185	1	1	1	P35579	0	1205.64	2.98302	High	0.0005229	0.004452
	FALSE	High	NLPIYSEEIVEMYK		0.00751464	0.000807422	1	1	1	P35579	0	1727.86	1.78744	High	0.0006789	0.005626
	FALSE	High	YKASITALEAK		0.00745737	0.000807422	1	1	1	P35579	1	1194.67	2.5189	High	0.0006789	0.005576
	FALSE	High	ASREEILAQAK		0.0104391	0.000946321	1	1	2	P35579	1	1215.67	2.58707	High	0.0007971	0.007948
	FALSE	High	VKVNKDDIQK		0.0102026	0.000946321	1	1	1	P35579	2	1186.68	2.84467	High	0.0007971	0.007759
	FALSE	High	LDPHLVLDQLR		0.00889156	0.000946321	2	2	1	P35580; P35579	0	1318.75	1.26744	High	0.0007971	0.006712
	FALSE	High	QIATLHAQVADMK		0.012254	0.00109862	1	1	1	P35579	0	1425.75	2.64115	High	0.0009236	0.009383
	FALSE	High	YEILTPNSIPK		0.0124423	0.00109862	1	1	1	P35579	0	1274.7	2.35432	High	0.0009236	0.009548
	FALSE	High	LKDVLLQVDDERR		0.0111817	0.00109862	1	1	1	P35579	2	1598.89	2.20335	High	0.0009236	0.008572
	FALSE	High	DFSALESQLQDTQELLQEENRQK		0.0131246	0.00140828	1	1	1	P35579	1	2749.33	1.82626	High	0.001185	0.01009
	FALSE	High	QRYEILTPNSIPK		0.0147139	0.00140828	1	1	2	P35579	1	1558.86	2.82275	High	0.001185	0.01142
	FALSE	High	CIIPNHEK	1xCarbamidomethyl [C1]	0.0176622	0.00152947	2	3	1	P35580; P35579	0	1010.51	2.02446	High	0.001286	0.01379
	FALSE	High	ATDKSFVEK		0.0166197	0.00152947	1	3	1	P35579	1	1024.53	2.44847	High	0.001286	0.01299
	FALSE	High	KANLQIDQINTDLNLER		0.0179328	0.00152947	1	1	1	P35579	1	1998.06	1.93021	High	0.001286	0.01397
	FALSE	High	TLEEEAKTHEAQIQEMR		0.0213546	0.00165917	1	1	1	P35579	1	2042.98	1.75053	High	0.001394	0.01688
	FALSE	High	IIGLDQVAGMSETALPGAFK		0.0226898	0.00180296	1	1	2	P35579	0	2018.06	2.1739	High	0.001767	0.02129
	FALSE	High	ELEDATETADAMNREVSSLK		0.0297867	0.00222008	1	1	1	P35579	1	2209.03	1.78157	High	0.001861	0.02385
	FALSE	High	ADFCIIHYAGK	1xCarbamidomethyl [C4]	0.0328511	0.00233588	2	2	1	P35580; P35579	0	1294.62	1.11109	High	0.00196	0.02644
	FALSE	High	FDQLLAEEK		0.0306985	0.00233588	2	4	1	P35580; P35579	0	1092.56	2.68076	High	0.00196	0.02475
	FALSE	High	GALALEEK		0.0420765	0.00285105	1	1	1	P35579	0	830.462	2.35562	High	0.00239	0.03433
	FALSE	High	YAEERDRAEAEAR		0.0417632	0.00285105	2	2	1	P35580; P35579	2	1565.73	1.87816	High	0.00239	0.03412
	FALSE	High	TEMEDLMSSKDDVGK		0.0436777	0.00341734	1	1	1	P35579	1	1684.74	2.26565	High	0.002868	0.03587
	FALSE	High	EMEAELEDERKQR		0.0446665	0.00341734	1	1	1	P35579	2	1662.78	1.83895	High	0.002868	0.03667
	FALSE	High	EQEVNILKK		0.0499435	0.00409472	1	1	1	P35579	1	1100.63	2.25159	High	0.003521	0.04129
	FALSE	High	GALALEEKR		0.0533925	0.00433212	1	1	1	P35579	1	986.563	2.06708	High	0.003629	0.04423
	FALSE	High	AGKLDPHLVLDQLR		0.0549977	0.0044358	2	2	1	P35580; P35579	1	1574.9	1.92175	High	0.003714	0.04552
	FALSE	High	VVFQEFR		0.0574925	0.00456532	1	1	1	P35579	0	924.494	2.02243	High	0.003822	0.04764
	FALSE	High	KLQAQMK		0.0574925	0.00456532	2	3	1	P35580; P35579	1	846.487	2.4244	High	0.003822	0.04764
	FALSE	High	YLYVDKNFINNPLAQADWAAK		0.0811075	0.00621628	1	1	1	P35579	1	2454.25	2.15225	High	0.005328	0.06882
	FALSE	High	TVKNDNSSR		0.0847076	0.00672147	2	4	1	P35580; P35579	1	1020.51	1.49172	High	0.00573	0.0719
	FALSE	High	QTLENERGELANEVK		0.086563	0.00682021	1	1	1	P35579	1	1729.87	2.79352	High	0.00573	0.07352
	FALSE	High	KLVWVPSDK		0.0916965	0.00757266	1	1	1	P35579	1	1071.62	1.58786	High	0.006443	0.07853
	FALSE	High	QGFPNRVVFQEFR		0.128805	0.00997608	1	1	1	P35579	1	1623.84	1.82479	High	0.008393	0.1125
FALSE	Master Protein	P68032	Actin, alpha cardiac muscle 1 OS=Homo sapiens OX=9606 GN=ACTC1 PE=1 SV=1	33.1565	17	90	1	1	377	41.992	5.39	260.461	17
	Checked	Confidence	Sequence	Modifications	Qvality PEP	Qvality q-value	# Protein Groups	# Proteins	# PSMs	Master Protein Accessions	# Missed Cleavages	Theo. MH+ [Da]	XCorr Sequest HT	Confidence Sequest HT	Percolator q-Value Sequest HT	Percolator PEP Sequest HT
	FALSE	High	LDLAGRDLTDYLMK		8.05686e-06	0	2	7	7	P60709; P68032	1	1623.84	2.63852	High	0	4.374e-06
	FALSE	High	LDLAGRDLTDYLMK	1xOxidation [M13]	3.40546e-06	0	2	7	5	P60709; P68032	1	1639.84	3.18553	High	0	1.775e-06
	FALSE	High	IWHHTFYNELR		4.06422e-06	0	2	9	2	P60709; P68032	0	1515.75	3.924	High	0	2.135e-06
	FALSE	High	EITALAPSTMK	1xOxidation [M10]	0.000606258	0	2	6	7	P60709; P68032	0	1177.61	3.13239	High	0	0.0004031
	FALSE	High	SYELPDGQVITIGNER		1.49519e-08	0	2	10	10	P60709; P68032	0	1790.89	4.48634	High	0	6.079e-09
	FALSE	High	YPIEHGIITNWDDMEK		3.86527e-07	0	1	4	2	P68032	0	1960.91	3.59193	High	0	1.823e-07
	FALSE	High	HQGVMVGMGQKDSYVGDEAQSKR	2xOxidation [M5; M8]	1.43419e-05	0	2	6	1	P60709; P68032	2	2539.17	4.1879	High	0	8.025e-06
	FALSE	High	HQGVMVGMGQKDSYVGDEAQSKR		1.99361e-11	0	2	6	2	P60709; P68032	2	2507.18	5.66447	High	0	1.694e-08
	FALSE	High	HQGVMVGMGQKDSYVGDEAQSKR	1xOxidation [M]	4.9214e-10	0	2	6	6	P60709; P68032	2	2523.17	4.8696	High	0	4.276e-09
	FALSE	High	HQGVMVGMGQK		0.000373553	0	2	7	3	P60709; P68032	0	1171.57	3.6071	High	0.0001816	0.001847
	FALSE	High	HQGVMVGMGQK	2xOxidation [M5; M8]	0.000729059	0	2	7	1	P60709; P68032	0	1203.56	2.69533	High	0	0.0004883
	FALSE	High	HQGVMVGMGQKDSYVGDEAQSK	2xOxidation [M5; M8]	7.99515e-06	0	2	6	1	P60709; P68032	1	2383.07	3.74895	High	0	4.338e-06
	FALSE	High	HQGVMVGMGQKDSYVGDEAQSK	1xOxidation [M]	1.54816e-07	0	2	6	3	P60709; P68032	1	2367.07	4.09107	High	0	6.985e-08
	FALSE	High	HQGVMVGMGQKDSYVGDEAQSK		2.58095e-08	0	2	6	2	P60709; P68032	1	2351.08	5.16807	High	0	1.078e-08
	FALSE	High	MQKEITALAPSTMK	2xOxidation [M1; M13]	8.70077e-06	0	2	6	3	P60709; P68032	1	1580.8	3.60626	High	0	4.749e-06
	FALSE	High	MQKEITALAPSTMK	1xOxidation [M]	3.5518e-07	0	2	6	4	P60709; P68032	1	1564.81	4.37678	High	0	1.668e-07
	FALSE	High	MQKEITALAPSTMK		3.19066e-05	0	2	6	3	P60709; P68032	1	1548.81	3.67402	High	0	1.851e-05
	FALSE	High	HQGVMVGMGQK	1xOxidation [M]	5.42354e-05	0	2	7	4	P60709; P68032	0	1187.57	3.76632	High	0	3.235e-05
	FALSE	High	AGFAGDDAPR		0.000278924	0	2	10	2	P60709; P68032	0	976.448	3.4463	High	0	0.000311
	FALSE	High	DSYVGDEAQSK		0.000983817	0	2	6	2	P60709; P68032	0	1198.52	3.44436	High	0	0.000671
	FALSE	High	DSYVGDEAQSKR		0.000242878	0	2	6	5	P60709; P68032	1	1354.62	3.21353	High	0	0.0001546
	FALSE	High	IKIIAPPERK		0.000422441	0	2	7	2	P60709; P68032	2	1164.75	2.79444	High	0	0.000276
	FALSE	High	YPIEHGIITNWDDMEK	1xOxidation [M14]	0.00134805	0.000215636	1	4	1	P68032	0	1976.91	1.91873	High	0.0001816	0.0009292
	FALSE	High	AVFPSIVGRPR		0.00757236	0.000807422	2	9	2	P60709; P68032	0	1198.71	1.97044	High	0.0006789	0.00569
	FALSE	High	EITALAPSTMK		0.00855809	0.000946321	2	6	2	P60709; P68032	0	1161.62	2.32003	High	0.0007971	0.006457
	FALSE	High	DLTDYLMK		0.0213546	0.00165917	2	7	3	P60709; P68032	0	998.486	2.3967	High	0.002047	0.02716
	FALSE	High	DLTDYLMK	1xOxidation [M7]	0.0196445	0.00165917	2	7	3	P60709; P68032	0	1014.48	2.27531	High	0.001394	0.01548
	FALSE	High	EITALAPSTMKIK	1xOxidation [M10]	0.0284685	0.00222008	2	6	1	P60709; P68032	1	1418.79	2.77248	High	0.001861	0.02273
	FALSE	High	IKIIAPPER		0.0656407	0.00530159	2	7	1	P60709; P68032	1	1036.65	2.25787	High	0.004441	0.05491
FALSE	Master Protein	P11142	Heat shock cognate 71 kDa protein OS=Homo sapiens OX=9606 GN=HSPA8 PE=1 SV=1	55.8824	45	87	38	1	646	70.854	5.52	255.53	45
	Checked	Confidence	Sequence	Modifications	Qvality PEP	Qvality q-value	# Protein Groups	# Proteins	# PSMs	Master Protein Accessions	# Missed Cleavages	Theo. MH+ [Da]	XCorr Sequest HT	Confidence Sequest HT	Percolator q-Value Sequest HT	Percolator PEP Sequest HT
	FALSE	High	DAKLDKSQIHDIVLVGGSTR		5.74435e-06	0	1	1	1	P11142	2	2152.17	3.81283	High	0	3.062e-06
	FALSE	High	MVNHFIAEFK		5.09999e-05	0	1	1	2	P11142	0	1235.62	3.21888	High	0	3.021e-05
	FALSE	High	NQVAMNPTNTVFDAK	1xOxidation [M5]	1.56645e-06	0	1	1	3	P11142	0	1665.79	3.86545	High	0	7.877e-07
	FALSE	High	SQIHDIVLVGGSTR		6.49633e-06	0	1	1	2	P11142	0	1481.81	3.94918	High	0	3.503e-06
	FALSE	High	NQVAMNPTNTVFDAK		1.92785e-06	0	1	1	1	P11142	0	1649.8	3.94667	High	0	9.782e-07
	FALSE	High	QATKDAGTIAGLNVLR		4.35542e-06	0	1	1	2	P11142	1	1627.91	2.96968	High	0	6.576e-06
	FALSE	High	LIGDAAKNQVAMNPTNTVFDAKR		4.2561e-06	0	1	1	2	P11142	2	2474.28	4.25201	High	0	2.25e-06
	FALSE	High	HWPFMVVNDAGRPK		5.29987e-05	0	1	1	1	P11142	0	1653.83	3.40573	High	0	3.156e-05
	FALSE	High	LDKSQIHDIVLVGGSTR		2.39096e-06	0	1	1	3	P11142	1	1838.01	4.9824	High	0	1.048e-05
	FALSE	High	NSLESYAFNMK		0.000136449	0	1	1	1	P11142	0	1303.6	3.61522	High	0	8.481e-05
	FALSE	High	NSLESYAFNMK	1xOxidation [M10]	0.000285431	0	1	1	3	P11142	0	1319.59	3.4609	High	0	0.0001839
	FALSE	High	SINPDEAVAYGAAVQAAILSGDK		6.46729e-09	0	1	1	2	P11142	0	2260.15	5.70676	High	0	2.529e-09
	FALSE	High	MKEIAEAYLGK		5.44335e-06	0	1	1	1	P11142	1	1252.66	4.01612	High	0	2.91e-06
	FALSE	High	MKEIAEAYLGK	1xOxidation [M1]	2.757e-05	0	1	1	2	P11142	1	1268.66	3.40254	High	0	1.581e-05
	FALSE	High	QTQTFTTYSDNQPGVLIQVYEGER		4.20814e-05	0	1	1	2	P11142	0	2774.33	3.43483	High	0	2.47e-05
	FALSE	High	NQVAMNPTNTVFDAKR		0.000675129	0	1	1	2	P11142	1	1805.9	3.36304	High	0	0.0004522
	FALSE	High	NQVAMNPTNTVFDAKR	1xOxidation [M5]	3.17777e-06	0	1	1	2	P11142	1	1821.89	3.45922	High	0	1.649e-06
	FALSE	High	STAGDTHLGGEDFDNR		3.12928e-06	0	1	2	2	P11142	0	1691.73	3.62446	High	0	0.000116
	FALSE	High	VEILANDQGNR		2.55296e-05	0	3	7	2	P11142; P11021; P0DMV9	0	1228.63	3.59219	High	0	1.46e-05
	FALSE	High	MVNHFIAEFKR		0.000659741	0	1	1	1	P11142	1	1391.73	3.27781	High	0	0.0004388
	FALSE	High	ELEKVCNPIITK	1xCarbamidomethyl [C6]	0.000244753	0	1	1	2	P11142	1	1443.79	3.42283	High	0	0.0001566
	FALSE	High	SFYPEEVSSMVLTK		5.19574e-08	0	1	1	3	P11142	0	1616.79	4.56749	High	0	2.235e-08
	FALSE	High	SFYPEEVSSMVLTK	1xOxidation [M10]	7.29048e-06	0	1	1	4	P11142	0	1632.78	3.74855	High	0	3.93e-06
	FALSE	High	IINEPTAAAIAYGLDK		1.37393e-08	0	2	4	3	P11142; P11021	0	1659.9	5.38268	High	0	5.548e-09
	FALSE	High	DAGTIAGLNVLR		2.96531e-06	0	1	1	3	P11142	0	1199.67	3.27366	High	0	1.539e-06
	FALSE	High	TVTNAVVTVPAYFNDSQR		2.11419e-06	0	1	1	4	P11142	0	1982	4.18204	High	0	1.084e-06
	FALSE	High	ARFEELNADLFRGTLDPVEK		3.07033e-05	0	1	1	2	P11142	2	2320.19	4.29623	High	0	1.77e-05
	FALSE	High	TTPSYVAFTDTER		0.000182748	0	2	6	1	P11142; P0DMV9	0	1487.7	2.76316	High	0	0.0001153
	FALSE	High	ARFEELNADLFR		2.40941e-06	0	1	2	3	P11142	1	1480.75	3.74609	High	0	1.236e-06
	FALSE	High	LLQDFFNGKELNK		3.00032e-05	0	1	3	2	P11142	1	1565.83	3.95165	High	0	1.73e-05
	FALSE	High	LIGDAAKNQVAMNPTNTVFDAK		1.1564e-05	0	1	1	1	P11142	1	2318.18	3.40141	High	0	6.387e-06
	FALSE	High	IINEPTAAAIAYGLDKK		1.4226e-07	0	1	2	2	P11142	1	1787.99	3.87063	High	0	6.388e-08
	FALSE	High	MVQEAEKYKAEDEK		0.000283245	0	1	1	2	P11142	2	1697.81	3.52919	High	0	0.0001811
	FALSE	High	RFDDAVVQSDMK		0.00374199	0.000215636	1	1	1	P11142	1	1410.67	2.87484	High	0.0001816	0.002712
	FALSE	High	FEELNADLFR		0.00117397	0.000215636	1	2	1	P11142	0	1253.62	3.06183	High	0.0001816	0.0008028
	FALSE	High	LLQDFFNGK		0.00570442	0.000423685	1	3	1	P11142	0	1081.57	3.15496	High	0.0003568	0.004224
	FALSE	High	FDDAVVQSDMKHWPFMVVNDAGRPK	2xOxidation [M10; M16]	0.00570442	0.000423685	1	1	1	P11142	1	2921.37	3.23916	High	0.0003568	0.00423
	FALSE	High	YKAEDEKQR		0.00635006	0.000621185	1	1	1	P11142	2	1166.58	2.56851	High	0.0005229	0.00472
	FALSE	High	FEELNADLFRGTLDPVEK		0.00706842	0.000807422	1	1	1	P11142	1	2093.05	3.10165	High	0.0006789	0.005267
	FALSE	High	ITITNDKGR		0.00909781	0.000946321	2	5	1	P11142; P0DMV9	1	1017.57	2.64404	High	0.0007971	0.006857
	FALSE	High	MVQEAEK		0.0154018	0.00140828	2	2	1	P11142; P0DMV9	0	834.403	2.14343	High	0.001286	0.01197
	FALSE	High	TTPSYVAFTDTERLIGDAAK		0.013225	0.00140828	2	4	1	P11142; P0DMV9	1	2156.09	2.43526	High	0.001185	0.01021
	FALSE	High	VQVEYKGETK		0.0142723	0.00140828	1	2	2	P11142	1	1180.62	2.13979	High	0.004921	0.06305
	FALSE	High	MVNHFIAEFK	1xOxidation [M1]	0.0147139	0.00140828	1	1	1	P11142	0	1251.62	1.88736	High	0.001185	0.01138
	FALSE	High	LSKEDIER		0.015878	0.00152947	1	1	1	P11142	1	989.526	2.29255	High	0.001286	0.0123
	FALSE	High	KDISENKR		0.0223485	0.00180296	1	1	1	P11142	2	989.537	2.57014	High	0.001516	0.01765
	FALSE	High	EIAEAYLGK		0.0297867	0.00222008	1	1	1	P11142	0	993.525	2.48261	High	0.001861	0.02397
	FALSE	High	AMTKDNNLLGK		0.0384625	0.00257147	1	2	1	P11142	1	1204.64	2.66089	High	0.002155	0.03119
	FALSE	High	DNNLLGK		0.0614381	0.0048097	1	2	1	P11142	0	773.415	2.30693	High	0.004123	0.0512
	FALSE	High	VQVEYK		0.0759745	0.00586331	1	2	1	P11142	0	765.414	2.1075	High	0.004921	0.06432
	FALSE	High	MVQEAEKYK		0.0754233	0.00586331	2	2	1	P11142; P0DMV9	1	1125.56	2.4741	High	0.004921	0.06374
FALSE	Master Protein	P11021	Endoplasmic reticulum chaperone BiP OS=Homo sapiens OX=9606 GN=HSPA5 PE=1 SV=2	62.5382	48	80	46	1	654	72.288	5.16	250.175	48
	Checked	Confidence	Sequence	Modifications	Qvality PEP	Qvality q-value	# Protein Groups	# Proteins	# PSMs	Master Protein Accessions	# Missed Cleavages	Theo. MH+ [Da]	XCorr Sequest HT	Confidence Sequest HT	Percolator q-Value Sequest HT	Percolator PEP Sequest HT
	FALSE	High	TWNDPSVQQDIK		6.18084e-05	0	1	1	1	P11021	0	1430.69	3.15341	High	0	3.681e-05
	FALSE	High	QATKDAGTIAGLNVMR		3.26511e-05	0	1	1	2	P11021	1	1645.87	3.97413	High	0	1.892e-05
	FALSE	High	KVTHAVVTVPAYFNDAQR		0.000235523	0	1	1	2	P11021	1	2016.07	3.03915	High	0	0.0001504
	FALSE	High	NQLTSNPENTVFDAK		8.59919e-07	0	1	1	1	P11021	0	1677.81	4.05803	High	0	4.216e-07
	FALSE	High	IQQLVKEFFNGKEPSR		4.20814e-05	0	1	1	1	P11021	2	1920.03	3.38263	High	0	2.471e-05
	FALSE	High	LYGSAGPPPTGEEDTAEKDEL		3.41927e-05	0	1	1	2	P11021	1	2175.99	4.25577	High	0	1.994e-05
	FALSE	High	DAGTIAGLNVMR		1.09581e-05	0	1	1	1	P11021	0	1217.63	3.50104	High	0	6.05e-06
	FALSE	High	DAGTIAGLNVMR	1xOxidation [M11]	1.06262e-05	0	1	1	2	P11021	0	1233.63	3.72029	High	0	5.87e-06
	FALSE	High	KKELEEIVQPIISK		1.45641e-05	0	1	1	2	P11021	2	1653.98	3.52862	High	0	8.168e-06
	FALSE	High	KTKPYIQVDIGGGQTK		0.000508023	0	1	1	2	P11021	1	1732.96	3.36563	High	0	0.0003346
	FALSE	High	VEILANDQGNR		2.55296e-05	0	3	7	2	P11142; P11021; P0DMV9	0	1228.63	3.59219	High	0	1.46e-05
	FALSE	High	TKPYIQVDIGGGQTK		1.1429e-06	0	1	1	1	P11021	0	1604.86	4.37182	High	0	5.655e-07
	FALSE	High	VLEDSDLKKSDIDEIVLVGGSTR		1.8619e-07	0	1	1	3	P11021	2	2488.31	4.31688	High	0	1.08e-05
	FALSE	High	IINEPTAAAIAYGLDK		1.37393e-08	0	2	4	3	P11142; P11021	0	1659.9	5.38268	High	0	5.548e-09
	FALSE	High	SDIDEIVLVGGSTR		0.000117905	0	1	1	2	P11021	0	1460.76	2.93678	High	0	7.257e-05
	FALSE	High	TFAPEEISAMVLTK		5.46317e-07	0	1	1	3	P11021	0	1536.8	4.6857	High	0	2.62e-07
	FALSE	High	TFAPEEISAMVLTK	1xOxidation [M10]	4.30634e-05	0	1	1	2	P11021	0	1552.79	2.51354	High	0	2.529e-05
	FALSE	High	SQIFSTASDNQPTVTIK		4.75706e-07	0	1	1	2	P11021	0	1836.93	3.6083	High	0	2.27e-07
	FALSE	High	VTHAVVTVPAYFNDAQR		1.95062e-05	0	1	1	2	P11021	0	1887.97	4.34651	High	0	1.102e-05
	FALSE	High	KSDIDEIVLVGGSTR		7.78433e-05	0	1	1	2	P11021	1	1588.85	3.18258	High	0	4.721e-05
	FALSE	High	IINEPTAAAIAYGLDKR		4.9435e-07	0	1	1	1	P11021	1	1816	3.13871	High	0	2.353e-07
	FALSE	High	IDTRNELESYAYSLK		7.84441e-05	0	1	1	2	P11021	1	1801.9	3.45648	High	0	4.755e-05
	FALSE	High	AKFEELNMDLFR		2.52317e-06	0	1	1	2	P11021	1	1512.75	4.14404	High	0	1.305e-06
	FALSE	High	AKFEELNMDLFR	1xOxidation [M8]	1.64637e-07	0	1	1	1	P11021	1	1528.75	4.78651	High	0	7.442e-08
	FALSE	High	ITPSYVAFTPEGER		0.000235523	0	1	1	2	P11021	0	1566.78	3.49695	High	0	0.0002357
	FALSE	High	NELESYAYSLK		0.000706989	0	1	1	1	P11021	0	1316.64	3.00355	High	0	0.0004749
	FALSE	High	NGRVEIIANDQGNR		5.11862e-06	0	1	1	2	P11021	1	1555.79	4.15094	High	0	2.733e-06
	FALSE	High	MKETAEAYLGK		9.83977e-06	0	1	1	2	P11021	1	1240.62	4.05285	High	0	5.394e-06
	FALSE	High	MKETAEAYLGKK		5.61099e-08	0	1	1	2	P11021	2	1368.72	4.78501	High	0	2.42e-08
	FALSE	High	MKETAEAYLGK	1xOxidation [M1]	0.00102235	0	1	1	1	P11021	1	1256.62	2.99258	High	0	0.0006963
	FALSE	High	MVNDAEKFAEEDKK		6.1335e-05	0	1	1	1	P11021	2	1653.78	3.53152	High	0	3.653e-05
	FALSE	High	VYEGERPLTK		0.00181879	0.000215636	1	1	1	P11021	0	1191.64	1.91702	High	0.0001816	0.001275
	FALSE	High	MKETAEAYLGKK	1xOxidation [M1]	0.00341291	0.000215636	1	1	1	P11021	2	1384.71	2.85781	High	0.0001816	0.002457
	FALSE	High	EFFNGKEPSR		0.00190454	0.000215636	1	1	1	P11021	1	1210.59	2.46342	High	0.0001816	0.00134
	FALSE	High	ALSSQHQAR		0.00423052	0.000215636	1	1	1	P11021	0	997.517	2.98449	High	0.0001816	0.003073
	FALSE	High	RALSSQHQAR		0.00423052	0.000215636	1	1	1	P11021	1	1153.62	2.29488	High	0.0001816	0.003093
	FALSE	High	ELEEIVQPIISK		0.00249162	0.000215636	1	1	1	P11021	0	1397.79	3.41026	High	0.0001816	0.001768
	FALSE	High	VTAEDKGTGNKNK		0.0016334	0.000215636	1	1	1	P11021	2	1361.7	3.08773	High	0.0001816	0.00114
	FALSE	High	VTAEDKGTGNK		0.00343919	0.000215636	1	1	1	P11021	1	1119.56	3.36655	High	0.0001816	0.002474
	FALSE	High	NQLTSNPENTVFDAKR		0.00124838	0.000215636	1	1	1	P11021	1	1833.91	2.52447	High	0.0001816	0.000862
	FALSE	High	FEELNMDLFR		0.00177737	0.000215636	1	1	1	P11021	0	1313.62	2.45425	High	0.0001816	0.001243
	FALSE	High	ITITNDQNR		0.00654754	0.000621185	1	1	1	P11021	0	1074.55	2.26549	High	0.0005229	0.004863
	FALSE	High	NKITITNDQNR		0.00685529	0.000807422	1	1	2	P11021	1	1316.69	2.62812	High	0.0006789	0.005236
	FALSE	High	DNHLLGTFDLTGIPPAPR		0.0126336	0.00109862	1	1	4	P11021	0	1934.01	3.38286	High	0.001077	0.009711
	FALSE	High	ETAEAYLGKK		0.0159993	0.00152947	1	1	1	P11021	1	1109.58	2.60719	High	0.001286	0.01246
	FALSE	High	NQIGDKEK		0.0166197	0.00152947	1	1	1	P11021	1	931.484	2.28926	High	0.001286	0.01293
	FALSE	High	AVEEKIEWLESHQDADIEDFKAK		0.0364955	0.00243984	1	1	1	P11021	2	2730.33	2.50937	High	0.002047	0.02951
	FALSE	High	ITPSYVAFTPEGERLIGDAAK		0.0384625	0.00257147	1	1	1	P11021	1	2235.17	3.0107	High	0.002155	0.0313
	FALSE	High	ITITNDQNRLTPEEIER		0.0503159	0.00420584	1	1	1	P11021	1	2042.05	2.05455	High	0.003521	0.04152
	FALSE	High	STMKPVQK		0.0646839	0.00518932	1	1	1	P11021	0	918.508	2.06686	High	0.004441	0.05402
	FALSE	High	NTVVPTKK		0.0651606	0.00530159	1	1	1	P11021	1	886.536	1.82795	High	0.004441	0.05456
	FALSE	High	VMEHFIK		0.0853219	0.00682021	1	1	1	P11021	0	903.476	1.80383	High	0.00573	0.07244
	FALSE	High	VLEDSDLK		0.121808	0.0094281	1	1	1	P11021	0	918.478	2.04067	High	0.008135	0.1057
FALSE	Master Protein	P07900	Heat shock protein HSP 90-alpha OS=Homo sapiens OX=9606 GN=HSP90AA1 PE=1 SV=5	62.5683	54	88	35	1	732	84.607	5.02	244.255	54
	Checked	Confidence	Sequence	Modifications	Qvality PEP	Qvality q-value	# Protein Groups	# Proteins	# PSMs	Master Protein Accessions	# Missed Cleavages	Theo. MH+ [Da]	XCorr Sequest HT	Confidence Sequest HT	Percolator q-Value Sequest HT	Percolator PEP Sequest HT
	FALSE	High	YYTSASGDEMVSLKDYCTR	1xCarbamidomethyl [C17]; 1xOxidation [M10]	2.32795e-05	0	1	1	1	P07900	1	2261.97	2.84853	High	0	1.331e-05
	FALSE	High	YYTSASGDEMVSLKDYCTR	1xCarbamidomethyl [C17]	4.5078e-07	0	1	1	2	P07900	1	2245.97	3.42801	High	0	2.148e-07
	FALSE	High	KHLEINPDHSIIETLR		1.473e-06	0	1	1	3	P07900	1	1915.04	3.52508	High	0	7.418e-07
	FALSE	High	ELHINLIPNKQDR		0.000283245	0	1	1	2	P07900	1	1589.88	2.5634	High	0.0001816	0.002706
	FALSE	High	VILHLKEDQTEYLEER		1.1209e-07	0	2	4	2	P07900; P08238	1	2015.04	4.99814	High	0	3.018e-07
	FALSE	High	YIDQEELNKTKPIWTR		3.986e-07	0	2	4	2	P07900; P08238	1	2034.07	3.85916	High	0	1.889e-07
	FALSE	High	ELISNSSDALDKIR		7.57622e-06	0	1	1	1	P07900	1	1560.82	2.61071	High	0	4.094e-06
	FALSE	High	HIYYITGETKDQVANSAFVER		2.31658e-10	0	1	1	2	P07900	1	2441.21	5.1056	High	0	7.743e-11
	FALSE	High	YIDQEELNK		0.000680338	0	2	4	1	P07900; P08238	0	1151.56	3.13507	High	0	0.0004533
	FALSE	High	LDSGKELHINLIPNKQDR		2.38994e-08	0	1	1	1	P07900	2	2090.14	4.83952	High	0	9.895e-09
	FALSE	High	VILHLKEDQTEYLEERR		1.3383e-05	0	2	3	2	P07900; P08238	2	2171.15	3.12755	High	0	0.0003398
	FALSE	High	HSQFIGYPITLFVEK		8.46797e-07	0	1	2	2	P07900	0	1778.95	3.80948	High	0	1.595e-05
	FALSE	High	ADLINNLGTIAK		0.000218095	0	2	4	1	P07900; P08238	0	1242.71	2.50411	High	0	0.0001381
	FALSE	High	GVVDSEDLPLNISR		3.40546e-06	0	3	3	2	P07900; P08238; Q12931	0	1513.79	4.36516	High	0	1.782e-06
	FALSE	High	HSQFIGYPITLFVEKER		3.28895e-07	0	1	1	2	P07900	1	2064.09	4.55393	High	0	5.821e-07
	FALSE	High	TLTLVDTGIGMTK		5.74435e-06	0	2	3	8	P07900; P08238	0	1349.73	3.76932	High	0	3.065e-06
	FALSE	High	TLTLVDTGIGMTK	1xOxidation [M11]	4.20814e-05	0	2	3	8	P07900; P08238	0	1365.73	3.5923	High	0	2.465e-05
	FALSE	High	HLEINPDHSIIETLR		6.83056e-05	0	1	1	1	P07900	0	1786.94	3.19346	High	0	4.097e-05
	FALSE	High	TKPIWTRNPDDITNEEYGEFYK		4.66748e-06	0	1	1	1	P07900	1	2716.29	3.33451	High	0	2.472e-06
	FALSE	High	NPDDITNEEYGEFYK		3.79249e-06	0	1	1	2	P07900	0	1833.78	4.1196	High	0	1.995e-06
	FALSE	High	LVTSPCCIVTSTYGWTANMER	2xCarbamidomethyl [C6; C7]; 1xOxidation [M19]	9.39615e-06	0	1	1	2	P07900	0	2462.11	4.54424	High	0	5.153e-06
	FALSE	High	LVTSPCCIVTSTYGWTANMER	2xCarbamidomethyl [C6; C7]	6.77551e-07	0	1	1	2	P07900	0	2446.12	4.58314	High	0	3.287e-07
	FALSE	High	HNDDEQYAWESSAGGSFTVR		1.84016e-08	0	2	3	2	P07900; P08238	0	2255.96	4.4428	High	0	1.574e-06
	FALSE	High	RAPFDLFENR		0.000435632	0	1	1	3	P07900	1	1264.64	3.4791	High	0	0.0004711
	FALSE	High	LGIHEDSQNR		0.000532001	0	1	1	2	P07900	0	1168.57	3.11111	High	0	0.000559
	FALSE	High	CLELFTELAEDKENYKK	1xCarbamidomethyl [C1]	0.00140082	0.000215636	1	1	1	P07900	2	2130.04	1.87317	High	0.0001816	0.0009661
	FALSE	High	TDTGEPMGR		0.00130726	0.000215636	1	1	1	P07900	0	963.42	2.65956	High	0.0001816	0.0009012
	FALSE	High	DNSTMGYMAAK		0.0031852	0.000215636	1	1	1	P07900	0	1188.5	2.97262	High	0.0001816	0.002296
	FALSE	High	DNSTMGYMAAK	1xOxidation [M]	0.00532433	0.000215636	1	1	2	P07900	0	1204.5	2.9512	High	0.001286	0.01372
	FALSE	High	LGIHEDSQNRK		0.00158399	0.000215636	1	1	2	P07900	1	1296.67	2.721	High	0.0001816	0.001102
	FALSE	High	KVEKVVVSNR		0.00145567	0.000215636	1	1	1	P07900	2	1157.7	3.53012	High	0.0001816	0.001005
	FALSE	High	YYTSASGDEMVSLK		0.00199433	0.000215636	1	1	1	P07900	0	1550.7	2.01472	High	0.0001816	0.001405
	FALSE	High	SLTNDWEDHLAVK		0.00251082	0.000215636	2	2	1	P07900; P08238	0	1527.74	1.60812	High	0.0001816	0.00179
	FALSE	High	DNSTMGYMAAKK		0.0012677	0.000215636	1	1	1	P07900	1	1316.6	2.28601	High	0.0001816	0.0008756
	FALSE	High	HIYYITGETK		0.00532433	0.000215636	1	2	1	P07900	0	1224.63	2.08901	High	0.0001816	0.003927
	FALSE	High	AEADKNDKSVK		0.00463822	0.000215636	1	1	1	P07900	2	1204.62	3.19744	High	0.0001816	0.003402
	FALSE	High	EGLELPEDEEEKKK		0.00115607	0.000215636	2	4	1	P07900; P08238	2	1672.83	2.48689	High	0.0001816	0.0007893
	FALSE	High	APFDLFENR		0.00297265	0.000215636	1	1	1	P07900	0	1108.54	3.33083	High	0.0001816	0.002126
	FALSE	High	DNSTMGYMAAK	2xOxidation [M5; M8]	0.0058819	0.000423685	1	1	1	P07900	0	1220.49	2.43275	High	0.0003568	0.004348
	FALSE	High	RAPFDLFENRK		0.00592713	0.000423685	1	1	2	P07900	2	1392.74	2.42936	High	0.0005229	0.004392
	FALSE	High	TKFENLCK	1xCarbamidomethyl [C7]	0.0102809	0.000946321	1	2	1	P07900	1	1039.52	2.22108	High	0.0007971	0.007846
	FALSE	High	EDQTEYLEER		0.0120684	0.00109862	2	4	1	P07900; P08238	0	1311.57	2.92419	High	0.0009236	0.009277
	FALSE	High	HFSVEGQLEFR		0.0126336	0.00109862	2	5	1	P07900; P08238	0	1348.66	2.85111	High	0.001077	0.009719
	FALSE	High	ALLFVPR		0.0190567	0.00152947	1	2	4	P07900	0	815.514	2.03882	High	0.001394	0.01494
	FALSE	High	FYEQFSK		0.0213546	0.00165917	1	1	2	P07900	0	948.446	2.41616	High	0.001394	0.0169
	FALSE	High	QKAEADKNDK		0.0233878	0.00180296	2	3	1	P07900; P08238	2	1146.57	2.01391	High	0.001516	0.01851
	FALSE	High	EMLQQSK		0.0248479	0.00196228	2	3	1	P07900; P08238	0	863.429	2.22373	High	0.001767	0.01974
	FALSE	High	YESLTDPSK		0.0260015	0.00210614	2	5	1	P07900; P08238	0	1039.49	2.49379	High	0.001767	0.02067
	FALSE	High	EGLELPEDEEEK		0.0302393	0.00233588	2	5	1	P07900; P08238	0	1416.64	1.89812	High	0.00196	0.0242
	FALSE	High	IMKDILEK		0.0346266	0.00243984	1	1	1	P07900	1	989.57	1.98812	High	0.002047	0.0279
	FALSE	High	TLVSVTKEGLELPEDEEEK		0.0338545	0.00243984	1	1	1	P07900	1	2145.08	2.23687	High	0.002047	0.02743
	FALSE	High	KTKFENLCK	1xCarbamidomethyl [C8]	0.0402302	0.00271527	1	2	1	P07900	2	1167.62	2.70544	High	0.002276	0.03271
	FALSE	High	KLSELLR		0.0506909	0.00420584	1	1	1	P07900	1	858.541	2.18465	High	0.003521	0.04171
	FALSE	High	EMLQQSK	1xOxidation [M2]	0.0579186	0.00456532	2	3	1	P07900; P08238	0	879.424	2.08271	High	0.003822	0.04829
	FALSE	High	KKLSELLR		0.0637403	0.00491776	1	1	1	P07900	2	986.636	2.01402	High	0.004123	0.05316
	FALSE	High	LGLGIDEDDPTADDTSAAVTEEMPPLEGDDDTSR		0.0618922	0.00491776	1	1	1	P07900	0	3547.54	1.98408	High	0.004123	0.05148
	FALSE	High	EKYIDQEELNK		0.0651606	0.00530159	2	4	1	P07900; P08238	1	1408.7	2.17155	High	0.004441	0.05469
	FALSE	High	IMKAQALR		0.0711476	0.00576469	2	3	1	P07900; P08238	1	930.555	1.7248	High	0.004836	0.05986
	FALSE	High	APFDLFENRK		0.100641	0.00826435	1	1	1	P07900	1	1236.64	1.4253	High	0.007052	0.08629
	FALSE	High	YESLTDPSKLDSGK		0.119273	0.00932073	2	4	1	P07900; P08238	1	1539.75	1.45222	High	0.007841	0.1034
FALSE	Master Protein	P08238	Heat shock protein HSP 90-beta OS=Homo sapiens OX=9606 GN=HSP90AB1 PE=1 SV=4	64.5028	53	83	33	1	724	83.212	5.03	242.953	53
	Checked	Confidence	Sequence	Modifications	Qvality PEP	Qvality q-value	# Protein Groups	# Proteins	# PSMs	Master Protein Accessions	# Missed Cleavages	Theo. MH+ [Da]	XCorr Sequest HT	Confidence Sequest HT	Percolator q-Value Sequest HT	Percolator PEP Sequest HT
	FALSE	High	RAPFDLFENKK		1.59718e-05	0	1	2	1	P08238	2	1364.73	3.57166	High	0	8.94e-06
	FALSE	High	HLEINPDHPIVETLR		0.000105062	0	1	1	2	P08238	0	1782.95	3.00715	High	0	6.446e-05
	FALSE	High	VILHLKEDQTEYLEER		1.1209e-07	0	2	4	2	P07900; P08238	1	2015.04	4.99814	High	0	3.018e-07
	FALSE	High	ELISNASDALDK		0.000226642	0	2	2	1	P14625; P08238	0	1275.64	3.22753	High	0	0.0001434
	FALSE	High	YIDQEELNKTKPIWTR		3.986e-07	0	2	4	2	P07900; P08238	1	2034.07	3.85916	High	0	1.889e-07
	FALSE	High	EQVANSAFVER		8.7359e-05	0	1	2	1	P08238	0	1249.62	2.70615	High	0	5.321e-05
	FALSE	High	YIDQEELNK		0.000680338	0	2	4	1	P07900; P08238	0	1151.56	3.13507	High	0	0.0004533
	FALSE	High	GFEVVYMTEPIDEYCVQQLK	1xCarbamidomethyl [C15]	1.4232e-05	0	1	1	1	P08238	0	2448.15	3.64859	High	0	7.935e-06
	FALSE	High	KHLEINPDHPIVETLR		4.19116e-06	0	1	1	3	P08238	1	1911.04	3.96807	High	0	2.625e-06
	FALSE	High	YHTSQSGDEMTSLSEYVSR		6.93067e-09	0	1	1	2	P08238	0	2176.95	4.61608	High	0	2.717e-09
	FALSE	High	YHTSQSGDEMTSLSEYVSR	1xOxidation [M10]	5.44105e-08	0	1	1	1	P08238	0	2192.94	4.5247	High	0	2.346e-08
	FALSE	High	VILHLKEDQTEYLEERR		1.3383e-05	0	2	3	2	P07900; P08238	2	2171.15	3.12755	High	0	0.0003398
	FALSE	High	HSQFLGYPITLYLEK		1.08741e-05	0	1	3	4	P08238	0	1808.96	4.20419	High	0	8.78e-05
	FALSE	High	KRGFEVVYMTEPIDEYCVQQLK	1xCarbamidomethyl [C17]	8.30499e-08	0	1	1	1	P08238	2	2732.34	3.45699	High	0	3.659e-08
	FALSE	High	NPDDITQEEYGEFYK		6.93362e-07	0	1	1	2	P08238	0	1847.8	4.77296	High	0	3.376e-07
	FALSE	High	ADLINNLGTIAK		0.000218095	0	2	4	1	P07900; P08238	0	1242.71	2.50411	High	0	0.0001381
	FALSE	High	LVSSPCCIVTSTYGWTANMER	2xCarbamidomethyl [C6; C7]	6.1062e-08	0	1	1	2	P08238	0	2432.1	5.08072	High	0	2.638e-08
	FALSE	High	LVSSPCCIVTSTYGWTANMER	2xCarbamidomethyl [C6; C7]; 1xOxidation [M19]	1.68479e-07	0	1	1	2	P08238	0	2448.1	4.30627	High	0	7.679e-08
	FALSE	High	HSQFIGYPITLYLEKER		4.48955e-08	0	1	2	2	P08238	1	2094.1	4.38264	High	0	1.919e-08
	FALSE	High	GVVDSEDLPLNISR		3.40546e-06	0	3	3	2	P07900; P08238; Q12931	0	1513.79	4.36516	High	0	1.782e-06
	FALSE	High	TLTLVDTGIGMTK		5.74435e-06	0	2	3	8	P07900; P08238	0	1349.73	3.76932	High	0	3.065e-06
	FALSE	High	TLTLVDTGIGMTK	1xOxidation [M11]	4.20814e-05	0	2	3	8	P07900; P08238	0	1365.73	3.5923	High	0	2.465e-05
	FALSE	High	TKPIWTRNPDDITQEEYGEFYK		2.42801e-06	0	1	1	1	P08238	1	2730.3	4.54766	High	0	1.248e-06
	FALSE	High	SIYYITGESKEQVANSAFVER		2.59977e-10	0	1	1	2	P08238	1	2391.18	6.31448	High	0	8.757e-11
	FALSE	High	HNDDEQYAWESSAGGSFTVR		1.84016e-08	0	2	3	2	P07900; P08238	0	2255.96	4.4428	High	0	1.574e-06
	FALSE	High	CLELFSELAEDKENYKK	1xCarbamidomethyl [C1]	9.72869e-05	0	1	1	2	P08238	2	2116.03	3.04338	High	0.0009236	0.00947
	FALSE	High	LGIHEDSTNR		0.00101452	0	1	1	2	P08238	0	1141.56	2.63195	High	0	0.0006912
	FALSE	High	RAPFDLFENK		0.00260905	0.000215636	1	2	3	P08238	1	1236.64	3.26851	High	0.0001816	0.001857
	FALSE	High	DNSTMGYMMAK	1xOxidation [M9]	0.00199433	0.000215636	1	2	1	P08238	0	1264.5	2.57576	High	0.0001816	0.0014
	FALSE	High	APFDLFENKK		0.0014782	0.000215636	1	2	1	P08238	1	1208.63	1.97972	High	0.0001816	0.001027
	FALSE	High	SLTNDWEDHLAVK		0.00251082	0.000215636	2	2	1	P07900; P08238	0	1527.74	1.60812	High	0.0001816	0.00179
	FALSE	High	EGLELPEDEEEKKK		0.00115607	0.000215636	2	4	1	P07900; P08238	2	1672.83	2.48689	High	0.0001816	0.0007893
	FALSE	High	AEADKNDKAVK		0.00649761	0.000621185	1	2	1	P08238	2	1188.62	3.1481	High	0.0005229	0.004831
	FALSE	High	LGIHEDSTNRR		0.0098956	0.000946321	1	1	1	P08238	1	1297.66	1.97778	High	0.0007971	0.007499
	FALSE	High	EDQTEYLEER		0.0120684	0.00109862	2	4	1	P07900; P08238	0	1311.57	2.92419	High	0.0009236	0.009277
	FALSE	High	HFSVEGQLEFR		0.0126336	0.00109862	2	5	1	P07900; P08238	0	1348.66	2.85111	High	0.001077	0.009719
	FALSE	High	GFEVVYMTEPIDEYCVQQLK	1xCarbamidomethyl [C15]; 1xOxidation [M7]	0.0127303	0.0012793	1	1	1	P08238	0	2464.14	1.98141	High	0.001185	0.009813
	FALSE	High	LGLGIDEDEVAAEEPNAAVPDEIPPLEGDEDASR		0.0136345	0.00140828	1	1	1	P08238	0	3532.64	3.00445	High	0.001185	0.01051
	FALSE	High	YESLTDPSKLDSGKELK		0.0146023	0.00140828	1	3	1	P08238	2	1909.98	1.96283	High	0.001185	0.01127
	FALSE	High	NLKLGIHEDSTNR		0.0133262	0.00140828	1	1	1	P08238	1	1496.78	2.85388	High	0.001185	0.01029
	FALSE	High	AQALRDNSTMGYMMAK		0.0190567	0.00152947	1	2	1	P08238	1	1787.82	2.93678	High	0.001394	0.01501
	FALSE	High	QKAEADKNDK		0.0233878	0.00180296	2	3	1	P07900; P08238	2	1146.57	2.01391	High	0.001516	0.01851
	FALSE	High	LMKEILDK		0.0237447	0.00180296	1	3	1	P08238	1	989.57	2.19037	High	0.001516	0.0188
	FALSE	High	DNSTMGYMMAK		0.0233878	0.00180296	1	2	1	P08238	0	1248.51	2.86166	High	0.001516	0.01849
	FALSE	High	AKFENLCK	1xCarbamidomethyl [C7]	0.0244747	0.00180296	1	2	1	P08238	1	1009.51	1.96158	High	0.001516	0.01937
	FALSE	High	EMLQQSK		0.0248479	0.00196228	2	3	1	P07900; P08238	0	863.429	2.22373	High	0.001767	0.01974
	FALSE	High	YESLTDPSK		0.0260015	0.00210614	2	5	1	P07900; P08238	0	1039.49	2.49379	High	0.001767	0.02067
	FALSE	High	EGLELPEDEEEK		0.0302393	0.00233588	2	5	1	P07900; P08238	0	1416.64	1.89812	High	0.00196	0.0242
	FALSE	High	ALLFIPR		0.030468	0.00233588	1	1	2	P08238	0	829.529	1.72934	High	0.00196	0.02446
	FALSE	High	IDIIPNPQER		0.0373262	0.00243984	1	2	1	P08238	0	1194.65	2.49362	High	0.002047	0.03021
	FALSE	High	APFDLFENK		0.0443345	0.00341734	1	2	1	P08238	0	1080.54	2.80115	High	0.002868	0.03646
	FALSE	High	ADHGEPIGR		0.0453376	0.00370949	1	1	1	P08238	0	951.464	2.33504	High	0.003234	0.03722
	FALSE	High	EMLQQSK	1xOxidation [M2]	0.0579186	0.00456532	2	3	1	P07900; P08238	0	879.424	2.08271	High	0.003822	0.04829
	FALSE	High	FYEAFSK		0.0609873	0.0048097	1	1	1	P08238	0	891.425	2.21875	High	0.00403	0.05092
	FALSE	High	EKYIDQEELNK		0.0651606	0.00530159	2	4	1	P07900; P08238	1	1408.7	2.17155	High	0.004441	0.05469
	FALSE	High	EILDKKVEK		0.0696039	0.00568617	1	2	1	P08238	2	1101.65	2.30058	High	0.004836	0.05865
	FALSE	High	IMKAQALR		0.0711476	0.00576469	2	3	1	P07900; P08238	1	930.555	1.7248	High	0.004836	0.05986
	FALSE	High	RLSELLR		0.107294	0.00856315	1	1	1	P08238	1	886.547	2.18268	High	0.007203	0.09274
	FALSE	High	YESLTDPSKLDSGK		0.119273	0.00932073	2	4	1	P07900; P08238	1	1539.75	1.45222	High	0.007841	0.1034
FALSE	Master Protein	P04264	Keratin, type II cytoskeletal 1 OS=Homo sapiens OX=9606 GN=KRT1 PE=1 SV=6	65.9938	44	78	41	1	644	65.999	8.12	238.077	44
	Checked	Confidence	Sequence	Modifications	Qvality PEP	Qvality q-value	# Protein Groups	# Proteins	# PSMs	Master Protein Accessions	# Missed Cleavages	Theo. MH+ [Da]	XCorr Sequest HT	Confidence Sequest HT	Percolator q-Value Sequest HT	Percolator PEP Sequest HT
	FALSE	High	YEELQITAGR		5.76761e-05	0	1	2	1	P04264	0	1179.6	3.52362	High	0	3.432e-05
	FALSE	High	FLEQQNQVLQTK		1.57281e-05	0	3	3	2	Q7Z794; P35908; P04264	0	1475.79	4.18715	High	0	8.788e-06
	FALSE	High	FSSCGGGGGSFGAGGGFGSR	1xCarbamidomethyl [C4]	2.02536e-09	0	1	1	1	P04264	0	1765.73	5.16225	High	0	7.508e-10
	FALSE	High	NKLNDLEDALQQAKEDLAR		1.73741e-07	0	1	1	2	P04264	2	2184.13	4.04236	High	0	7.924e-08
	FALSE	High	TNAENEFVTIK		0.000242878	0	1	1	1	P04264	0	1265.64	3.33484	High	0	0.0001549
	FALSE	High	SGGGFSSGSAGIINYQR		2.72482e-06	0	1	1	1	P04264	0	1657.79	4.45274	High	0	1.409e-06
	FALSE	High	QISNLQQSISDAEQR		2.45565e-07	0	1	1	3	P04264	0	1716.85	4.36521	High	0	1.134e-07
	FALSE	High	SKAEAESLYQSKYEELQITAGR		1.86788e-10	0	1	1	4	P04264	2	2501.25	5.27448	High	0	6.201e-11
	FALSE	High	NSKIEISELNR		8.27816e-05	0	1	1	2	P04264	1	1302.7	3.6568	High	0	5.006e-05
	FALSE	High	DVDGAYMTKVDLQAK		0.000883479	0	1	1	1	P04264	1	1653.82	2.76505	High	0	0.0005987
	FALSE	High	LNDLEDALQQAKEDLAR		0.000117002	0	1	1	1	P04264	1	1941.99	2.37942	High	0	7.229e-05
	FALSE	High	TNAENEFVTIKK		0.000123471	0	1	1	1	P04264	1	1393.73	3.38468	High	0	7.613e-05
	FALSE	High	FLEQQNQVLQTKWELLQQVDTSTR		1.05359e-09	0	1	1	1	P04264	1	2932.52	5.8659	High	0	3.779e-10
	FALSE	High	MSGECAPNVSVSVSTSHTTISGGGSR	1xCarbamidomethyl [C5]	1.69779e-07	0	1	1	2	P04264	0	2565.17	4.42875	High	0	7.698e-08
	FALSE	High	MSGECAPNVSVSVSTSHTTISGGGSR	1xCarbamidomethyl [C5]; 1xOxidation [M1]	2.77828e-05	0	1	1	1	P04264	0	2581.16	2.6986	High	0	1.603e-05
	FALSE	High	LDSELKNMQDMVEDYR		4.09559e-06	0	1	1	1	P04264	1	1985.89	3.54733	High	0	2.149e-06
	FALSE	High	WELLQQVDTSTR		4.83276e-05	0	1	1	1	P04264	0	1475.75	3.88084	High	0	2.865e-05
	FALSE	High	SLNNQFASFIDKVR		0.000367853	0	1	1	2	P04264	1	1638.86	3.13852	High	0	0.0002383
	FALSE	High	SLNNQFASFIDK		8.27816e-05	0	1	1	2	P04264	0	1383.69	3.67622	High	0	4.999e-05
	FALSE	High	AEAESLYQSKYEELQITAGR		1.69851e-05	0	1	1	1	P04264	1	2286.12	4.34206	High	0	9.579e-06
	FALSE	High	NKLNDLEDALQQAK		8.27816e-05	0	1	1	2	P04264	1	1599.83	3.46163	High	0	5.015e-05
	FALSE	High	GGGGGGYGSGGSSYGSGGGSYGSGGGGGGGR		4.17242e-09	0	1	1	2	P04264	0	2383.95	7.12319	High	0	1.599e-09
	FALSE	High	SKAEAESLYQSK		4.17591e-05	0	1	1	4	P04264	1	1340.67	4.61244	High	0	2.455e-05
	FALSE	High	GSGGGSSGGSIGGR		0.000185579	0	1	1	1	P04264	0	1092.5	3.89373	High	0	0.0001166
	FALSE	High	SLDLDSIIAEVK		7.23464e-06	0	1	1	7	P04264	0	1302.72	4.27095	High	0	3.925e-06
	FALSE	High	GGSGGGGGGSSGGR		8.9038e-06	0	1	1	1	P04264	0	1006.43	3.03645	High	0	4.86e-06
	FALSE	High	GSYGSGGSSYGSGGGSYGSGGGGGGHGSYGSGSSSGGYR		1.78518e-06	0	1	1	1	P04264	0	3312.31	3.30835	High	0	9.034e-07
	FALSE	High	NKYEDEINKR		0.000843671	0	4	6	2	P04264; P02538; P05787; P13647	2	1308.65	2.8938	High	0.006443	0.08077
	FALSE	High	THNLEPYFESFINNLR		2.54264e-06	0	1	1	3	P04264	0	1993.98	3.89631	High	0	2.97e-05
	FALSE	High	LLRDYQELMNTK	1xOxidation [M9]	0.0031852	0.000215636	1	1	2	P04264	1	1539.78	2.62289	High	0.0001816	0.002286
	FALSE	High	LLRDYQELMNTK		0.00279564	0.000215636	1	1	1	P04264	1	1523.79	3.23535	High	0.0001816	0.001995
	FALSE	High	LDSELKNMQDMVEDYR	2xOxidation [M8; M11]	0.00152431	0.000215636	1	1	2	P04264	1	2017.88	2.55461	High	0.0007971	0.006683
	FALSE	High	AQYEDIAQK		0.002137	0.000215636	1	1	1	P04264	0	1065.52	3.0594	High	0.0001816	0.001506
	FALSE	High	QISNLQQSISDAEQRGENALKDAK		0.00397878	0.000215636	1	1	2	P04264	2	2643.33	2.2282	High	0.001286	0.01288
	FALSE	High	DVDGAYMTK	1xOxidation [M7]	0.00745737	0.000807422	1	1	2	P04264	0	1015.44	2.31913	High	0.001286	0.0145
	FALSE	High	LRSEIDNVKK		0.00842821	0.000946321	1	1	1	P04264	2	1201.69	2.85651	High	0.0007971	0.006359
	FALSE	High	DVDGAYMTK		0.00842821	0.000946321	1	1	1	P04264	0	999.445	2.75752	High	0.0007971	0.006345
	FALSE	High	RVDQLKSDQSR		0.00842821	0.000946321	1	1	1	P04264	2	1331.7	2.08283	High	0.0007971	0.006359
	FALSE	High	SLVNLGGSK		0.010125	0.000946321	1	1	1	P04264	0	874.499	2.31889	High	0.0007971	0.007713
	FALSE	High	IEISELNR		0.00982029	0.000946321	2	2	1	P35908; P04264	0	973.531	1.8643	High	0.0007971	0.007479
	FALSE	High	KDVDGAYMTK		0.0176622	0.00152947	1	1	1	P04264	1	1127.54	2.75379	High	0.001286	0.01385
	FALSE	High	KQISNLQQSISDAEQR		0.0184863	0.00152947	1	1	1	P04264	1	1844.95	1.70942	High	0.001286	0.01448
	FALSE	High	TLLEGEESR		0.0250367	0.00210614	1	1	1	P04264	0	1033.52	2.32817	High	0.001767	0.01989
	FALSE	High	NMQDMVEDYR	1xOxidation [M5]	0.0430303	0.00314259	1	1	1	P04264	0	1316.52	2.30075	High	0.002635	0.03515
	FALSE	High	VDQLKSDQSR		0.0549977	0.0044358	1	1	1	P04264	1	1175.6	2.43454	High	0.003714	0.04551
	FALSE	High	THNLEPYFESFINNLRR		0.0685924	0.00568617	1	1	1	P04264	1	2150.08	1.71343	High	0.004768	0.05735
	FALSE	High	SDQSRLDSELK		0.0859404	0.00682021	1	1	1	P04264	1	1277.63	2.65874	High	0.00573	0.07311
	FALSE	High	KDVDGAYMTK	1xOxidation [M8]	0.0890955	0.00720265	1	1	1	P04264	1	1143.54	2.14467	High	0.006053	0.07592
	FALSE	High	SISISVAR		0.0957296	0.00778335	1	1	1	P04264	0	832.489	1.77426	High	0.006542	0.08161
FALSE	Master Protein	P19474	E3 ubiquitin-protein ligase TRIM21 OS=Homo sapiens OX=9606 GN=TRIM21 PE=1 SV=1	56	42	86	42	1	475	54.135	6.38	236.563	42
	Checked	Confidence	Sequence	Modifications	Qvality PEP	Qvality q-value	# Protein Groups	# Proteins	# PSMs	Master Protein Accessions	# Missed Cleavages	Theo. MH+ [Da]	XCorr Sequest HT	Confidence Sequest HT	Percolator q-Value Sequest HT	Percolator PEP Sequest HT
	FALSE	High	QLANMVNNLKEISQEAR		2.88716e-05	0	1	1	2	P19474	1	1958.01	4.05203	High	0	1.671e-05
	FALSE	High	QLANMVNNLKEISQEAR	1xOxidation [M5]	0.00019434	0	1	1	1	P19474	1	1974.01	3.66412	High	0	0.0001229
	FALSE	High	FDSYPMVLGAQHFHSGK		0.000224906	0	1	1	3	P19474	0	1920.91	3.34393	High	0	0.0001429
	FALSE	High	DHAMVPLEEAAQEYQEK	1xOxidation [M4]	0.000515893	0	1	1	1	P19474	0	2003.9	3.37996	High	0	0.0003409
	FALSE	High	DHAMVPLEEAAQEYQEK		2.36304e-07	0	1	1	2	P19474	0	1987.91	4.41843	High	0	1.093e-07
	FALSE	High	ALCWVCAQSR	2xCarbamidomethyl [C3; C6]	0.000685586	0	1	1	2	P19474	0	1250.58	3.30602	High	0	0.0004595
	FALSE	High	HRDHAMVPLEEAAQEYQEK		3.19066e-05	0	1	1	2	P19474	1	2281.07	4.67667	High	0	1.853e-05
	FALSE	High	HRDHAMVPLEEAAQEYQEK	1xOxidation [M6]	4.20641e-07	0	1	1	1	P19474	1	2297.06	4.56465	High	0	1.997e-07
	FALSE	High	LGDTQQSIPGNEER		0.00010669	0	1	1	2	P19474	0	1543.73	3.32465	High	0	6.52e-05
	FALSE	High	QLQELEKDEREQLR		0.00107058	0	1	1	2	P19474	2	1813.94	3.07914	High	0	0.0007324
	FALSE	High	LAQQSQALQELISELDR		4.49145e-06	0	1	1	2	P19474	0	1942.02	4.85846	High	0	2.385e-06
	FALSE	High	NFLVEEEQRQLQELEKDER		9.79995e-07	0	1	1	1	P19474	2	2432.21	4.54629	High	0	4.812e-07
	FALSE	High	SESWNLKDLDITSPELR		1.79168e-07	0	1	1	4	P19474	1	2003.01	5.52591	High	0	4.28e-06
	FALSE	High	LQVALGELR		0.000824445	0	1	1	2	P19474	0	998.599	2.40392	High	0	0.0005564
	FALSE	High	LGDTQQSIPGNEERFDSYPMVLGAQHFHSGK		1.3426e-08	0	1	1	2	P19474	1	3445.62	4.68753	High	0	5.43e-09
	FALSE	High	LGDTQQSIPGNEERFDSYPMVLGAQHFHSGK	1xOxidation [M20]	5.02011e-07	0	1	1	2	P19474	1	3461.62	4.61084	High	0	2.399e-07
	FALSE	High	RKGHFLLSSK		1.17432e-05	0	1	1	1	P19474	2	1172.69	3.77177	High	0	6.475e-06
	FALSE	High	SRIHAEFVQQK		0.000610936	0	1	1	1	P19474	1	1342.72	3.25525	High	0	0.0004063
	FALSE	High	KHRDHAMVPLEEAAQEYQEK	1xOxidation [M7]	4.72257e-05	0	1	1	2	P19474	2	2425.16	4.875	High	0	2.798e-05
	FALSE	High	KHRDHAMVPLEEAAQEYQEK		7.77792e-09	0	1	1	3	P19474	2	2409.16	4.95838	High	0	3.057e-09
	FALSE	High	NTAPLTLCPLNIGSQGSTDY	1xCarbamidomethyl [C8]	9.25276e-06	0	1	1	7	P19474	0	2122.01	3.6928	High	0	5.049e-06
	FALSE	High	DLDITSPELR		0.00145567	0.000215636	1	1	1	P19474	0	1158.6	2.55647	High	0.0001816	0.001006
	FALSE	High	EAWDLGVCR	1xCarbamidomethyl [C8]	0.0016209	0.000215636	1	1	2	P19474	0	1105.51	2.85192	High	0.0001816	0.001133
	FALSE	High	SVCHVPGLKK	1xCarbamidomethyl [C3]	0.00419821	0.000215636	1	1	2	P19474	1	1124.62	2.82688	High	0.0001816	0.00307
	FALSE	High	EISQEAREGTQGER		0.00478264	0.000215636	1	1	1	P19474	1	1589.75	2.71233	High	0.0001816	0.003517
	FALSE	High	QLANMVNNLKEISQEAREGTQGER		0.0020097	0.000215636	1	1	1	P19474	2	2715.35	2.26283	High	0.0001816	0.001419
	FALSE	High	GGGSVCPVCR	2xCarbamidomethyl [C6; C9]	0.00407139	0.000215636	1	1	2	P19474	0	1048.47	2.74312	High	0.0001816	0.002972
	FALSE	High	LAQQSQALQELISELDRR		0.00140082	0.000215636	1	1	6	P19474	1	2098.13	2.27224	High	0.0001816	0.002933
	FALSE	High	LHLFCEKDGK	1xCarbamidomethyl [C5]	0.00297265	0.000215636	1	1	2	P19474	1	1246.62	2.92675	High	0.0001816	0.002136
	FALSE	High	SVCHVPGLK	1xCarbamidomethyl [C3]	0.00152431	0.000215636	1	1	1	P19474	0	996.53	2.82536	High	0.0001816	0.001056
	FALSE	High	QLANMVNNLK	1xOxidation [M5]	0.00945219	0.000946321	1	1	2	P19474	0	1160.61	2.53945	High	0.0007971	0.007176
	FALSE	High	KGHFLLSSK		0.00895979	0.000946321	1	1	1	P19474	1	1016.59	2.97155	High	0.0007971	0.00677
	FALSE	High	ALCWVCAQSRK	2xCarbamidomethyl [C3; C6]	0.00959776	0.000946321	1	1	1	P19474	1	1378.67	2.75794	High	0.0007971	0.007295
	FALSE	High	IHAEFVQQK		0.0115283	0.00109862	1	1	2	P19474	0	1099.59	2.10567	High	0.0009236	0.008826
	FALSE	High	QLANMVNNLK		0.0109285	0.00109862	1	1	3	P19474	0	1144.61	2.56641	High	0.0009236	0.008333
	FALSE	High	NFLVEEEQR		0.0142723	0.00140828	1	1	1	P19474	0	1163.57	2.65067	High	0.001185	0.01102
	FALSE	High	LQVALGELRR		0.0175285	0.00152947	1	1	2	P19474	1	1154.7	2.04553	High	0.002047	0.02864
	FALSE	High	TVETQKSR		0.0179328	0.00152947	1	1	1	P19474	1	948.511	1.91397	High	0.001286	0.01405
	FALSE	High	RKQELAEK		0.017797	0.00152947	1	1	1	P19474	2	1001.57	2.48297	High	0.001286	0.01392
	FALSE	High	EAWDLGVCRDSVR	1xCarbamidomethyl [C8]	0.021681	0.00165917	1	1	1	P19474	1	1562.74	1.81598	High	0.001394	0.01716
	FALSE	High	CAVHGER	1xCarbamidomethyl [C1]	0.0346266	0.00243984	1	1	1	P19474	0	828.378	2.52494	High	0.002047	0.02805
	FALSE	High	ILGEKEAK		0.0384625	0.00257147	1	1	1	P19474	1	887.52	2.38476	High	0.002155	0.03127
	FALSE	High	QLQELEKDER		0.0450008	0.00341734	1	1	1	P19474	1	1287.65	2.16229	High	0.003113	0.03703
	FALSE	High	EGTQGER		0.0570693	0.0044358	1	1	1	P19474	0	776.353	2.17438	High	0.003714	0.04747
	FALSE	High	GHFLLSSK		0.0737924	0.00576469	1	1	1	P19474	0	888.494	2.27202	High	0.004836	0.06218
	FALSE	High	KTVETQK		0.0805215	0.00621628	1	1	1	P19474	1	833.473	2.4166	High	0.005225	0.06839
	FALSE	High	KTVETQKSR		0.125263	0.00976352	1	1	1	P19474	2	1076.61	1.69507	High	0.008309	0.109
	FALSE	High	LHLFCEK	1xCarbamidomethyl [C5]	0.127023	0.00986435	1	1	1	P19474	0	946.481	1.84095	High	0.008309	0.1102
FALSE	Master Protein	P07437	Tubulin beta chain OS=Homo sapiens OX=9606 GN=TUBB PE=1 SV=2	66.6667	25	69	4	1	444	49.639	4.89	206.986	25
	Checked	Confidence	Sequence	Modifications	Qvality PEP	Qvality q-value	# Protein Groups	# Proteins	# PSMs	Master Protein Accessions	# Missed Cleavages	Theo. MH+ [Da]	XCorr Sequest HT	Confidence Sequest HT	Percolator q-Value Sequest HT	Percolator PEP Sequest HT
	FALSE	High	ISVYYNEATGGKYVPR		8.86777e-07	0	1	1	1	P07437	1	1816.92	3.97236	High	0	4.352e-07
	FALSE	High	LTTPTYGDLNHLVSATMSGVTTCLR	1xCarbamidomethyl [C23]; 1xOxidation [M17]	6.82781e-07	0	4	5	2	Q13885; P04350; P07437; P68371	0	2724.33	2.91662	High	0.0001816	0.0007958
	FALSE	High	IMNTFSVVPSPK		6.03991e-05	0	3	4	1	P04350; P07437; P68371	0	1319.7	3.33496	High	0	3.604e-05
	FALSE	High	IMNTFSVVPSPK	1xOxidation [M2]	7.60683e-05	0	3	4	1	P04350; P07437; P68371	0	1335.7	3.01484	High	0	4.587e-05
	FALSE	High	EVDEQMLNVQNK		3.02348e-05	0	3	4	1	Q13885; P07437; P68371	0	1446.69	4.20846	High	0	1.753e-05
	FALSE	High	EVDEQMLNVQNK	1xOxidation [M6]	7.34675e-06	0	3	4	2	Q13885; P07437; P68371	0	1462.68	3.8138	High	0	3.973e-06
	FALSE	High	EIVHIQAGQCGNQIGAK	1xCarbamidomethyl [C10]	2.6316e-07	0	4	6	4	Q13885; P04350; P07437; P68371	0	1822.92	4.7466	High	0	1.223e-07
	FALSE	High	ISVYYNEATGGK		9.14833e-05	0	1	1	1	P07437	0	1301.64	2.95621	High	0	5.566e-05
	FALSE	High	NSSYFVEWIPNNVK		2.32795e-05	0	5	7	3	Q13885; P04350; Q9BUF5; P07437; P68371	0	1696.83	3.56533	High	0	3.608e-05
	FALSE	High	AILVDLEPGTMDSVR		2.9319e-05	0	2	4	1	Q13885; P07437	0	1615.84	3.74104	High	0	1.69e-05
	FALSE	High	AILVDLEPGTMDSVR	1xOxidation [M11]	7.60379e-07	0	2	4	2	Q13885; P07437	0	1631.83	3.99574	High	0	3.697e-07
	FALSE	High	EAESCDCLQGFQLTHSLGGGTGSGMGTLLLSK	2xCarbamidomethyl [C5; C7]; 1xOxidation [M25]	1.4388e-08	0	3	5	2	P04350; P07437; P68371	0	3327.53	6.11606	High	0	5.807e-09
	FALSE	High	EAESCDCLQGFQLTHSLGGGTGSGMGTLLISK	2xCarbamidomethyl [C5; C7]	2.09711e-08	0	3	5	2	P04350; P07437; P68371	0	3311.53	4.67725	High	0	8.634e-09
	FALSE	High	LHFFMPGFAPLTSR		4.68639e-05	0	5	8	3	Q13885; P04350; Q9BUF5; P07437; P68371	0	1620.84	3.41358	High	0	2.767e-05
	FALSE	High	LHFFMPGFAPLTSR	1xOxidation [M5]	6.72633e-05	0	5	8	1	Q13885; P04350; Q9BUF5; P07437; P68371	0	1636.83	2.84881	High	0	4.027e-05
	FALSE	High	KEAESCDCLQGFQLTHSLGGGTGSGMGTLLISK	2xCarbamidomethyl [C6; C8]	2.09038e-05	0	3	5	2	P04350; P07437; P68371	1	3439.63	3.76875	High	0	1.185e-05
	FALSE	High	GHYTEGAELVDSVLDVVRK		5.27402e-10	0	3	5	3	Q13885; P07437; P68371	1	2087.08	4.28806	High	0	1.833e-10
	FALSE	High	LAVNMVPFPR		0.000126352	0	5	10	1	Q13885; P04350; Q9BUF5; P07437; P68371	0	1143.63	3.63796	High	0	7.836e-05
	FALSE	High	LAVNMVPFPR	1xOxidation [M5]	0.000153129	0	5	10	3	Q13885; P04350; Q9BUF5; P07437; P68371	0	1159.63	3.69796	High	0	9.55e-05
	FALSE	High	GHYTEGAELVDSVLDVVR		1.88389e-06	0	3	5	2	Q13885; P07437; P68371	0	1958.98	3.86233	High	0	9.55e-07
	FALSE	High	MREIVHLQAGQCGNQIGAK	1xCarbamidomethyl [C12]; 1xOxidation [M1]	2.78841e-06	0	4	6	4	Q13885; P04350; P07437; P68371	1	2126.06	4.32047	High	0	1.438e-06
	FALSE	High	MREIVHIQAGQCGNQIGAK	1xCarbamidomethyl [C12]	4.77234e-10	0	4	6	4	Q13885; P04350; P07437; P68371	1	2110.06	4.62822	High	0	1.654e-10
	FALSE	High	SGPFGQIFRPDNFVFGQSGAGNNWAK		1.32692e-09	0	4	5	2	Q13885; P04350; P07437; P68371	0	2798.34	4.35212	High	0	4.815e-10
	FALSE	High	ALTVPELTQQVFDAK		9.72489e-07	0	1	1	5	P07437	0	1659.9	3.5119	High	0	4.808e-07
	FALSE	High	MAVTFIGNSTAIQELFK	1xOxidation [M1]	0.000109179	0	1	1	1	P07437	0	1885.97	3.19894	High	0	6.702e-05
	FALSE	High	MSMKEVDEQMLNVQNK		1.81284e-06	0	3	4	2	Q13885; P07437; P68371	1	1923.9	4.43185	High	0	9.217e-07
	FALSE	High	MSMKEVDEQMLNVQNK	1xOxidation [M]	0.000223183	0	3	4	4	Q13885; P07437; P68371	1	1939.89	3.62569	High	0	0.0004379
	FALSE	High	FPGQLNADLRK		0.00354636	0.000215636	5	10	2	Q13885; P04350; Q9BUF5; P07437; P68371	1	1258.69	2.5732	High	0.00196	0.02541
	FALSE	High	TAVCDIPPR	1xCarbamidomethyl [C4]	0.00196394	0.000215636	4	7	7	Q13885; P04350; P07437; P68371	0	1028.52	2.56444	High	0.0001816	0.002848
	FALSE	High	MSMKEVDEQMLNVQNK	2xOxidation [M3; M]	0.00157187	0.000215636	3	4	2	Q13885; P07437; P68371	1	1955.89	3.35122	High	0.0001816	0.002349
	FALSE	High	YLTVAAVFR		0.0018328	0.000215636	3	3	1	P04350; P07437; P68371	0	1039.59	2.46933	High	0.0001816	0.001288
	FALSE	High	NMMAACDPR	1xCarbamidomethyl [C6]	0.00432897	0.000215636	5	9	1	Q13885; P04350; Q9BUF5; P07437; P68371	0	1065.43	2.77919	High	0.0001816	0.003152
	FALSE	High	NMMAACDPR	1xCarbamidomethyl [C6]; 1xOxidation [M]	0.0180696	0.00152947	5	9	2	Q13885; P04350; Q9BUF5; P07437; P68371	0	1081.42	2.96676	High	0.001286	0.0141
	FALSE	High	KLAVNMVPFPR		0.017797	0.00152947	5	10	2	Q13885; P04350; Q9BUF5; P07437; P68371	1	1271.73	2.58037	High	0.001767	0.02027
	FALSE	High	IREEYPDRIMNTFSVVPSPK		0.0706295	0.00576469	2	2	1	P07437; P68371	2	2378.22	2.21053	High	0.004836	0.05949
FALSE	Master Protein	P68371	Tubulin beta-4B chain OS=Homo sapiens OX=9606 GN=TUBB4B PE=1 SV=1	66.7416	25	69	2	1	445	49.799	4.89	200.83	25
	Checked	Confidence	Sequence	Modifications	Qvality PEP	Qvality q-value	# Protein Groups	# Proteins	# PSMs	Master Protein Accessions	# Missed Cleavages	Theo. MH+ [Da]	XCorr Sequest HT	Confidence Sequest HT	Percolator q-Value Sequest HT	Percolator PEP Sequest HT
	FALSE	High	INVYYNEATGGKYVPR		2.54264e-06	0	1	1	2	P68371	1	1843.93	3.82766	High	0	1.311e-06
	FALSE	High	LTTPTYGDLNHLVSATMSGVTTCLR	1xCarbamidomethyl [C23]; 1xOxidation [M17]	6.82781e-07	0	4	5	2	Q13885; P04350; P07437; P68371	0	2724.33	2.91662	High	0.0001816	0.0007958
	FALSE	High	IMNTFSVVPSPK		6.03991e-05	0	3	4	1	P04350; P07437; P68371	0	1319.7	3.33496	High	0	3.604e-05
	FALSE	High	IMNTFSVVPSPK	1xOxidation [M2]	7.60683e-05	0	3	4	1	P04350; P07437; P68371	0	1335.7	3.01484	High	0	4.587e-05
	FALSE	High	EVDEQMLNVQNK		3.02348e-05	0	3	4	1	Q13885; P07437; P68371	0	1446.69	4.20846	High	0	1.753e-05
	FALSE	High	EVDEQMLNVQNK	1xOxidation [M6]	7.34675e-06	0	3	4	2	Q13885; P07437; P68371	0	1462.68	3.8138	High	0	3.973e-06
	FALSE	High	EIVHIQAGQCGNQIGAK	1xCarbamidomethyl [C10]	2.6316e-07	0	4	6	4	Q13885; P04350; P07437; P68371	0	1822.92	4.7466	High	0	1.223e-07
	FALSE	High	INVYYNEATGGK		7.09826e-05	0	1	1	1	P68371	0	1328.65	3.42157	High	0	4.267e-05
	FALSE	High	NSSYFVEWIPNNVK		2.32795e-05	0	5	7	3	Q13885; P04350; Q9BUF5; P07437; P68371	0	1696.83	3.56533	High	0	3.608e-05
	FALSE	High	EAESCDCLQGFQLTHSLGGGTGSGMGTLLLSK	2xCarbamidomethyl [C5; C7]; 1xOxidation [M25]	1.4388e-08	0	3	5	2	P04350; P07437; P68371	0	3327.53	6.11606	High	0	5.807e-09
	FALSE	High	EAESCDCLQGFQLTHSLGGGTGSGMGTLLISK	2xCarbamidomethyl [C5; C7]	2.09711e-08	0	3	5	2	P04350; P07437; P68371	0	3311.53	4.67725	High	0	8.634e-09
	FALSE	High	ALTVPELTQQMFDAK		4.42291e-06	0	2	3	2	P04350; P68371	0	1691.87	2.81254	High	0	2.34e-06
	FALSE	High	LHFFMPGFAPLTSR		4.68639e-05	0	5	8	3	Q13885; P04350; Q9BUF5; P07437; P68371	0	1620.84	3.41358	High	0	2.767e-05
	FALSE	High	LHFFMPGFAPLTSR	1xOxidation [M5]	6.72633e-05	0	5	8	1	Q13885; P04350; Q9BUF5; P07437; P68371	0	1636.83	2.84881	High	0	4.027e-05
	FALSE	High	KEAESCDCLQGFQLTHSLGGGTGSGMGTLLISK	2xCarbamidomethyl [C6; C8]	2.09038e-05	0	3	5	2	P04350; P07437; P68371	1	3439.63	3.76875	High	0	1.185e-05
	FALSE	High	GHYTEGAELVDSVLDVVRK		5.27402e-10	0	3	5	3	Q13885; P07437; P68371	1	2087.08	4.28806	High	0	1.833e-10
	FALSE	High	MSATFIGNSTAIQELFKR		0.000548611	0	2	3	2	Q13885; P68371	1	2014.04	3.89207	High	0	0.0003629
	FALSE	High	AVLVDLEPGTMDSVR		1.07082e-05	0	2	3	1	P04350; P68371	0	1601.82	2.92378	High	0	5.896e-06
	FALSE	High	AVLVDLEPGTMDSVR	1xOxidation [M11]	9.18189e-06	0	2	3	2	P04350; P68371	0	1617.82	2.80394	High	0	5.033e-06
	FALSE	High	LAVNMVPFPR		0.000126352	0	5	10	1	Q13885; P04350; Q9BUF5; P07437; P68371	0	1143.63	3.63796	High	0	7.836e-05
	FALSE	High	LAVNMVPFPR	1xOxidation [M5]	0.000153129	0	5	10	3	Q13885; P04350; Q9BUF5; P07437; P68371	0	1159.63	3.69796	High	0	9.55e-05
	FALSE	High	GHYTEGAELVDSVLDVVR		1.88389e-06	0	3	5	2	Q13885; P07437; P68371	0	1958.98	3.86233	High	0	9.55e-07
	FALSE	High	MREIVHLQAGQCGNQIGAK	1xCarbamidomethyl [C12]; 1xOxidation [M1]	2.78841e-06	0	4	6	4	Q13885; P04350; P07437; P68371	1	2126.06	4.32047	High	0	1.438e-06
	FALSE	High	MREIVHIQAGQCGNQIGAK	1xCarbamidomethyl [C12]	4.77234e-10	0	4	6	4	Q13885; P04350; P07437; P68371	1	2110.06	4.62822	High	0	1.654e-10
	FALSE	High	SGPFGQIFRPDNFVFGQSGAGNNWAK		1.32692e-09	0	4	5	2	Q13885; P04350; P07437; P68371	0	2798.34	4.35212	High	0	4.815e-10
	FALSE	High	MSMKEVDEQMLNVQNK		1.81284e-06	0	3	4	2	Q13885; P07437; P68371	1	1923.9	4.43185	High	0	9.217e-07
	FALSE	High	MSMKEVDEQMLNVQNK	1xOxidation [M]	0.000223183	0	3	4	4	Q13885; P07437; P68371	1	1939.89	3.62569	High	0	0.0004379
	FALSE	High	FPGQLNADLRK		0.00354636	0.000215636	5	10	2	Q13885; P04350; Q9BUF5; P07437; P68371	1	1258.69	2.5732	High	0.00196	0.02541
	FALSE	High	TAVCDIPPR	1xCarbamidomethyl [C4]	0.00196394	0.000215636	4	7	7	Q13885; P04350; P07437; P68371	0	1028.52	2.56444	High	0.0001816	0.002848
	FALSE	High	MSMKEVDEQMLNVQNK	2xOxidation [M3; M]	0.00157187	0.000215636	3	4	2	Q13885; P07437; P68371	1	1955.89	3.35122	High	0.0001816	0.002349
	FALSE	High	YLTVAAVFR		0.0018328	0.000215636	3	3	1	P04350; P07437; P68371	0	1039.59	2.46933	High	0.0001816	0.001288
	FALSE	High	ALTVPELTQQMFDAK	1xOxidation [M11]	0.00333525	0.000215636	2	3	1	P04350; P68371	0	1707.86	2.41698	High	0.0001816	0.002408
	FALSE	High	NMMAACDPR	1xCarbamidomethyl [C6]	0.00432897	0.000215636	5	9	1	Q13885; P04350; Q9BUF5; P07437; P68371	0	1065.43	2.77919	High	0.0001816	0.003152
	FALSE	High	NMMAACDPR	1xCarbamidomethyl [C6]; 1xOxidation [M]	0.0180696	0.00152947	5	9	2	Q13885; P04350; Q9BUF5; P07437; P68371	0	1081.42	2.96676	High	0.001286	0.0141
	FALSE	High	KLAVNMVPFPR		0.017797	0.00152947	5	10	2	Q13885; P04350; Q9BUF5; P07437; P68371	1	1271.73	2.58037	High	0.001767	0.02027
	FALSE	High	IREEYPDRIMNTFSVVPSPK		0.0706295	0.00576469	2	2	1	P07437; P68371	2	2378.22	2.21053	High	0.004836	0.05949
FALSE	Master Protein	Q15233	Non-POU domain-containing octamer-binding protein OS=Homo sapiens OX=9606 GN=NONO PE=1 SV=4	63.0573	40	71	39	1	471	54.197	8.95	183.589	40
	Checked	Confidence	Sequence	Modifications	Qvality PEP	Qvality q-value	# Protein Groups	# Proteins	# PSMs	Master Protein Accessions	# Missed Cleavages	Theo. MH+ [Da]	XCorr Sequest HT	Confidence Sequest HT	Percolator q-Value Sequest HT	Percolator PEP Sequest HT
	FALSE	High	TLAEIAKVELDNMPLR		0.000991405	0	1	1	2	Q15233	1	1812.99	3.08568	High	0.0001816	0.002115
	FALSE	High	GIVEFSGKPAAR		0.000276788	0	1	1	2	Q15233	0	1231.68	2.36024	High	0	0.0001775
	FALSE	High	VELDNMPLR		0.00048887	0	1	1	1	Q15233	0	1086.56	2.90854	High	0	0.0003228
	FALSE	High	QQEGFKGTFPDAREQEIR		0.000781268	0	1	1	1	Q15233	2	2136.05	1.85335	High	0	0.000527
	FALSE	High	FGQAATMEGIGAIGGTPPAFNR	1xOxidation [M7]	4.09385e-08	0	1	1	2	Q15233	0	2179.06	4.86851	High	0	1.745e-08
	FALSE	High	FGQAATMEGIGAIGGTPPAFNR		1.68408e-09	0	1	1	2	Q15233	0	2163.07	5.14893	High	0	1.091e-09
	FALSE	High	LFVGNLPPDITEEEMR		3.36709e-05	0	1	1	4	Q15233	0	1859.92	2.91828	High	0	0.00026
	FALSE	High	TLAEIAKVELDNMPLRGK		1.34863e-05	0	1	1	1	Q15233	2	1998.11	3.00812	High	0	7.488e-06
	FALSE	High	FAQPGSFEYEYAMR		1.23926e-05	0	1	1	1	Q15233	0	1695.75	3.34407	High	0	6.873e-06
	FALSE	High	FAQPGSFEYEYAMR	1xOxidation [M13]	1.79243e-05	0	1	1	1	Q15233	0	1711.74	3.01378	High	0	1.014e-05
	FALSE	High	MEELHNQEVQK	1xOxidation [M1]	5.63609e-05	0	1	1	1	Q15233	0	1400.65	3.38346	High	0	3.353e-05
	FALSE	High	MEELHNQEVQK		9.43405e-05	0	1	1	1	Q15233	0	1384.65	3.52593	High	0	5.748e-05
	FALSE	High	TFNLEKQNHTPR		0.00103023	0	1	1	2	Q15233	1	1484.76	3.38224	High	0.0001816	0.001257
	FALSE	High	ALIEMEKQQQDQVDR	1xOxidation [M5]	9.00874e-05	0	1	1	2	Q15233	1	1846.9	3.39442	High	0	5.498e-05
	FALSE	High	ALIEMEKQQQDQVDR		4.27159e-07	0	1	1	2	Q15233	1	1830.9	4.25174	High	0	2.822e-07
	FALSE	High	CSEGSFLLTTFPRPVTVEPMDQLDDEEGLPEK	1xCarbamidomethyl [C1]; 1xOxidation [M20]	0.000192852	0	1	1	2	Q15233	0	3652.7	2.91124	High	0	0.0001214
	FALSE	High	CSEGSFLLTTFPRPVTVEPMDQLDDEEGLPEK	1xCarbamidomethyl [C1]	0.000252396	0	1	1	1	Q15233	0	3636.71	3.73553	High	0	0.0001615
	FALSE	High	FACHSASLTVR	1xCarbamidomethyl [C3]	1.0998e-06	0	1	1	2	Q15233	0	1248.62	3.35006	High	0	5.466e-07
	FALSE	High	RMEELHNQEVQK	1xOxidation [M2]	0.000116105	0	1	1	2	Q15233	1	1556.75	2.86186	High	0	7.149e-05
	FALSE	High	MEELHNQEVQKR		0.000287634	0	1	1	1	Q15233	1	1540.75	3.26339	High	0	0.0001845
	FALSE	High	RMEELHNQEVQK		1.1564e-05	0	1	1	1	Q15233	1	1540.75	3.8418	High	0	6.385e-06
	FALSE	High	RMEELHNQEVQKR		1.82684e-06	0	1	1	2	Q15233	2	1696.85	4.49031	High	0	9.234e-07
	FALSE	High	MGQMAMGGAMGINNR	1xOxidation [M]	0.000133338	0	1	1	2	Q15233	0	1554.66	3.53549	High	0	8.268e-05
	FALSE	High	MGQMAMGGAMGINNR	2xOxidation [M4; M]	8.7359e-05	0	1	1	3	Q15233	0	1570.66	2.5537	High	0	5.302e-05
	FALSE	High	AAPGAEFAPNKR		0.000746063	0	1	1	1	Q15233	1	1228.64	2.31459	High	0	0.0005019
	FALSE	High	MQSNKTFNLEK	1xAcetyl [N-Term]	0.00346568	0.000215636	1	1	1	Q15233	1	1381.68	1.95237	High	0.0001816	0.002493
	FALSE	High	HEHQVMLMR		0.00187551	0.000215636	1	1	2	Q15233	0	1180.57	3.43168	High	0.0001816	0.001313
	FALSE	High	MEELHNQEVQKRK		0.00540655	0.000215636	1	1	1	Q15233	2	1668.85	2.76995	High	0.0001816	0.003991
	FALSE	High	LFVGNLPPDITEEEMR	1xOxidation [M15]	0.00504625	0.000215636	1	1	1	Q15233	0	1875.92	2.63064	High	0.0001816	0.003714
	FALSE	High	QQEGFKGTFPDAR		0.001258	0.000215636	1	1	2	Q15233	1	1480.72	2.21119	High	0.0001816	0.0008626
	FALSE	High	VRFACHSASLTVR	1xCarbamidomethyl [C5]	0.00520333	0.000215636	1	1	1	Q15233	1	1503.78	2.8141	High	0.0001816	0.003838
	FALSE	High	EKLEMEMEAAR		0.00271112	0.000215636	1	1	1	Q15233	1	1336.62	2.54362	High	0.0001816	0.001939
	FALSE	High	HEHQVMLMR	1xOxidation [M8]	0.00649761	0.000621185	1	1	2	Q15233	0	1196.57	2.28173	High	0.0005229	0.004815
	FALSE	High	AGEVFIHK		0.00659786	0.000621185	1	1	1	Q15233	0	900.494	3.29849	High	0.0006789	0.004927
	FALSE	High	RMEELHNQEVQKR	1xOxidation [M2]	0.00717744	0.000807422	1	1	1	Q15233	2	1712.85	2.69796	High	0.0006789	0.005385
	FALSE	High	VELDNMPLRGK		0.00685529	0.000807422	1	1	1	Q15233	1	1271.68	1.59927	High	0.0006789	0.005107
	FALSE	High	RQQEEMMR		0.00780766	0.000946321	1	1	1	Q15233	1	1107.5	2.95413	High	0.0007971	0.005842
	FALSE	High	QQQDQVDR		0.0261988	0.00210614	1	1	1	Q15233	0	1016.48	2.12644	High	0.001767	0.02082
	FALSE	High	AAPGAEFAPNK		0.0284685	0.00222008	1	1	1	Q15233	0	1072.54	2.32938	High	0.001861	0.02285
	FALSE	High	NQQFHKER		0.0309307	0.00233588	1	1	1	Q15233	1	1086.54	3.2271	High	0.00196	0.02491
	FALSE	High	ALIEMEK		0.0364955	0.00243984	1	1	1	Q15233	0	833.444	2.18544	High	0.002047	0.02963
	FALSE	High	LFVGNLPPDITEEEMRK		0.0381753	0.00257147	1	1	1	Q15233	1	1988.02	2.79985	High	0.002155	0.03096
	FALSE	High	AGEVFIHKDKGFGFIR		0.0443345	0.00341734	1	1	1	Q15233	2	1820.98	1.3216	High	0.002868	0.03643
	FALSE	High	QLELRQEEERR		0.0646839	0.00518932	1	1	1	Q15233	2	1485.78	2.53171	High	0.004441	0.05418
	FALSE	High	RQQEGFKGTFPDAR		0.0770881	0.00597851	1	1	1	Q15233	2	1636.82	2.06819	High	0.005019	0.06519
	FALSE	High	QLELRQEEER		0.0930231	0.00766718	1	1	1	Q15233	1	1329.68	1.99839	High	0.006443	0.07923
	FALSE	High	DKGFGFIR		0.0964175	0.00778335	1	1	1	Q15233	1	939.505	2.10342	High	0.006542	0.08223
	FALSE	High	KQLELRQEEER		0.0985084	0.008017	1	1	1	Q15233	2	1457.77	2.09763	High	0.006745	0.08412
	FALSE	High	AVVIVDDR		0.109599	0.00867392	2	2	1	P23246; Q15233	0	886.499	1.52639	High	0.007299	0.09417
	FALSE	High	AVVIVDDRGRPSGK		0.110377	0.00876216	1	1	2	Q15233	1	1468.82	2.23098	High	0.007372	0.0949
FALSE	Master Protein	P23246	Splicing factor, proline- and glutamine-rich OS=Homo sapiens OX=9606 GN=SFPQ PE=1 SV=2	46.8175	43	67	42	1	707	76.102	9.44	177.915	43
	Checked	Confidence	Sequence	Modifications	Qvality PEP	Qvality q-value	# Protein Groups	# Proteins	# PSMs	Master Protein Accessions	# Missed Cleavages	Theo. MH+ [Da]	XCorr Sequest HT	Confidence Sequest HT	Percolator q-Value Sequest HT	Percolator PEP Sequest HT
	FALSE	High	GIVEFASKPAAR		0.000228391	0	1	1	2	P23246	0	1245.69	2.59703	High	0	0.0001455
	FALSE	High	VRFATHAAALSVR		0.000296616	0	1	1	2	P23246	1	1398.8	2.59082	High	0	0.0001914
	FALSE	High	FAQHGTFEYEYSQR		5.99121e-07	0	1	1	2	P23246	0	1762.78	4.36633	High	0	2.884e-07
	FALSE	High	YGEPGEVFINKGK		4.37307e-05	0	1	1	2	P23246	1	1437.74	3.11095	High	0	4.341e-05
	FALSE	High	LFVGNLPADITEDEFKR		2.59144e-07	0	1	1	2	P23246	1	1964.01	3.82287	High	0	1.197e-07
	FALSE	High	DKLESEMEDAYHEHQANLLR		1.191e-11	0	1	1	2	P23246	1	2428.12	4.48263	High	0	1.537e-08
	FALSE	High	ALAEIAKAELDDTPMR		1.09534e-07	0	1	1	2	P23246	1	1743.89	4.72637	High	0	5.548e-06
	FALSE	High	ALAEIAKAELDDTPMR	1xOxidation [M15]	1.14706e-07	0	1	1	2	P23246	1	1759.89	3.93145	High	0	5.127e-08
	FALSE	High	ALAEIAKAELDDTPMRGR		0.000133338	0	1	1	1	P23246	2	1957.02	3.30898	High	0	8.232e-05
	FALSE	High	DAKDKLESEMEDAYHEHQANLLR		5.29545e-09	0	1	1	1	P23246	2	2742.28	4.46244	High	0	2.054e-09
	FALSE	High	AVVIVDDRGR		0.000496443	0	1	1	1	P23246	1	1099.62	2.95296	High	0	0.0003273
	FALSE	High	MEELHNQEMQK	1xOxidation [M]	0.000367853	0	1	1	2	P23246	0	1432.62	2.94926	High	0.001286	0.01282
	FALSE	High	MEELHNQEMQK		0.000147354	0	1	1	1	P23246	0	1416.62	3.45151	High	0	9.14e-05
	FALSE	High	STGKGIVEFASKPAAR		8.2115e-07	0	1	1	1	P23246	1	1618.89	3.02947	High	0	4.015e-07
	FALSE	High	GREEYEGPNKKPR		0.000561408	0	1	1	2	P23246	2	1559.79	3.83186	High	0.0003568	0.004207
	FALSE	High	RMEELHNQEMQKR		0.000601617	0	1	1	1	P23246	2	1728.83	3.08885	High	0	0.0004011
	FALSE	High	FATHAAALSVR		1.83426e-05	0	1	1	2	P23246	0	1143.63	3.95676	High	0	1.036e-05
	FALSE	High	FGQGGAGPVGGQGPR		1.53695e-05	0	1	1	1	P23246	0	1341.67	4.28458	High	0	8.606e-06
	FALSE	High	LFVGNLPADITEDEFK		4.03309e-06	0	1	1	1	P23246	0	1807.91	2.28928	High	0	2.115e-06
	FALSE	High	SEEKISDSEGFK		0.0013275	0.000215636	1	1	1	P23246	1	1355.63	2.98105	High	0.0001816	0.0009173
	FALSE	High	GMGPGTPAGYGR	1xOxidation [M2]	0.00536528	0.000215636	1	1	2	P23246	0	1136.52	3.50577	High	0.0001816	0.003965
	FALSE	High	AELDDTPMR		0.00122934	0.000215636	1	1	1	P23246	0	1047.48	2.46656	High	0.0001816	0.0008418
	FALSE	High	YGEPGEVFINK		0.00217007	0.000215636	1	1	2	P23246	0	1252.62	2.36871	High	0.0001816	0.001529
	FALSE	High	WKSLDEMEK		0.00493154	0.000215636	1	1	1	P23246	1	1165.56	2.85895	High	0.0001816	0.003628
	FALSE	High	WKSLDEMEKQQR		0.0020097	0.000215636	1	1	1	P23246	2	1577.77	1.9827	High	0.0001816	0.001417
	FALSE	High	SLDEMEKQQREQVEK		0.0026904	0.000215636	1	1	2	P23246	2	1876.91	2.21481	High	0.0001816	0.001924
	FALSE	High	ISDSEGFKANLSLLR		0.00875665	0.000946321	1	1	1	P23246	1	1649.89	2.54468	High	0.0007971	0.006614
	FALSE	High	QREMEEQMR		0.00805023	0.000946321	1	1	2	P23246	1	1236.55	2.35948	High	0.0007971	0.006066
	FALSE	High	EMQLRQEEER		0.0114407	0.00109862	1	1	2	P23246	1	1347.63	2.70863	High	0.0009236	0.008776
	FALSE	High	QHHPPYHQQHHQGPPPGGPGGR		0.0148264	0.00140828	1	1	1	P23246	0	2403.14	1.89536	High	0.001185	0.01152
	FALSE	High	RMEELHNQEMQK	1xOxidation [M10]	0.015169	0.00140828	1	1	1	P23246	1	1588.72	2.35517	High	0.001185	0.01174
	FALSE	High	ISDSEGFK		0.0144914	0.00140828	1	1	1	P23246	0	882.42	2.27176	High	0.001185	0.01117
	FALSE	High	SLDEMEK		0.0157576	0.00152947	1	1	1	P23246	0	851.382	2.38121	High	0.001286	0.01228
	FALSE	High	RMEELHNQEMQK		0.0172639	0.00152947	1	1	1	P23246	1	1572.73	2.81903	High	0.001286	0.01351
	FALSE	High	SPPPGMGLNQNR		0.0297867	0.00222008	1	1	2	P23246	0	1267.62	2.24404	High	0.001861	0.02396
	FALSE	High	GFGFIKLESR		0.0300122	0.00222008	1	1	2	P23246	1	1153.64	2.04398	High	0.001861	0.02402
	FALSE	High	MGGGGAMNMGDPYGSGGQK	1xOxidation [M7]	0.0328511	0.00233588	1	1	1	P23246	0	1787.71	1.60552	High	0.00196	0.0265
	FALSE	High	QREESYSR		0.030468	0.00233588	1	1	1	P23246	1	1054.49	2.73844	High	0.00196	0.02442
	FALSE	High	AELDDTPMR	1xOxidation [M8]	0.0376072	0.00243984	1	1	1	P23246	0	1063.47	2.42359	High	0.002047	0.0305
	FALSE	High	GREEYEGPNK		0.03411	0.00243984	1	1	1	P23246	1	1178.54	2.93261	High	0.002047	0.02747
	FALSE	High	MEELHNQEMQKR		0.0364955	0.00243984	1	1	1	P23246	1	1572.73	2.44938	High	0.002047	0.02968
	FALSE	High	RMEELHNQEMQKR	1xOxidation [M2]	0.0446665	0.00341734	1	1	1	P23246	2	1744.82	2.47853	High	0.002868	0.03654
	FALSE	High	ANLSLLR		0.0477643	0.00409472	1	1	1	P23246	0	786.483	1.92711	High	0.00343	0.03943
	FALSE	High	QGPGPGGPK		0.0529983	0.00433212	1	1	1	P23246	0	794.416	2.35349	High	0.003629	0.04388
	FALSE	High	LAQKNPMYQK		0.0623493	0.00491776	1	1	1	P23246	1	1220.65	2.40725	High	0.004123	0.0521
	FALSE	High	EMEEQMR		0.0711476	0.00576469	1	1	1	P23246	0	952.386	1.86109	High	0.004836	0.05977
	FALSE	High	RMEELHNQEMQK	2xOxidation [M2; M10]	0.0727235	0.00576469	1	1	1	P23246	1	1604.72	2.13697	High	0.004836	0.06121
	FALSE	High	RREEEMMIR		0.0770881	0.00597851	1	1	1	P23246	2	1249.61	1.83088	High	0.005019	0.06493
	FALSE	High	AVVIVDDR		0.109599	0.00867392	2	2	1	P23246; Q15233	0	886.499	1.52639	High	0.007299	0.09417
FALSE	Master Protein	Q13885	Tubulin beta-2A chain OS=Homo sapiens OX=9606 GN=TUBB2A PE=1 SV=1	50.7865	19	59	1	1	445	49.875	4.89	172.913	19
	Checked	Confidence	Sequence	Modifications	Qvality PEP	Qvality q-value	# Protein Groups	# Proteins	# PSMs	Master Protein Accessions	# Missed Cleavages	Theo. MH+ [Da]	XCorr Sequest HT	Confidence Sequest HT	Percolator q-Value Sequest HT	Percolator PEP Sequest HT
	FALSE	High	LTTPTYGDLNHLVSATMSGVTTCLR	1xCarbamidomethyl [C23]; 1xOxidation [M17]	6.82781e-07	0	4	5	2	Q13885; P04350; P07437; P68371	0	2724.33	2.91662	High	0.0001816	0.0007958
	FALSE	High	EVDEQMLNVQNK		3.02348e-05	0	3	4	1	Q13885; P07437; P68371	0	1446.69	4.20846	High	0	1.753e-05
	FALSE	High	EVDEQMLNVQNK	1xOxidation [M6]	7.34675e-06	0	3	4	2	Q13885; P07437; P68371	0	1462.68	3.8138	High	0	3.973e-06
	FALSE	High	EIVHIQAGQCGNQIGAK	1xCarbamidomethyl [C10]	2.6316e-07	0	4	6	4	Q13885; P04350; P07437; P68371	0	1822.92	4.7466	High	0	1.223e-07
	FALSE	High	IMNTFSVMPSPK		0.00015913	0	2	3	1	Q13885; Q9BUF5	0	1351.67	3.23005	High	0	9.943e-05
	FALSE	High	NSSYFVEWIPNNVK		2.32795e-05	0	5	7	3	Q13885; P04350; Q9BUF5; P07437; P68371	0	1696.83	3.56533	High	0	3.608e-05
	FALSE	High	AILVDLEPGTMDSVR		2.9319e-05	0	2	4	1	Q13885; P07437	0	1615.84	3.74104	High	0	1.69e-05
	FALSE	High	AILVDLEPGTMDSVR	1xOxidation [M11]	7.60379e-07	0	2	4	2	Q13885; P07437	0	1631.83	3.99574	High	0	3.697e-07
	FALSE	High	LHFFMPGFAPLTSR		4.68639e-05	0	5	8	3	Q13885; P04350; Q9BUF5; P07437; P68371	0	1620.84	3.41358	High	0	2.767e-05
	FALSE	High	LHFFMPGFAPLTSR	1xOxidation [M5]	6.72633e-05	0	5	8	1	Q13885; P04350; Q9BUF5; P07437; P68371	0	1636.83	2.84881	High	0	4.027e-05
	FALSE	High	GHYTEGAELVDSVLDVVRK		5.27402e-10	0	3	5	3	Q13885; P07437; P68371	1	2087.08	4.28806	High	0	1.833e-10
	FALSE	High	MSATFIGNSTAIQELFKR		0.000548611	0	2	3	2	Q13885; P68371	1	2014.04	3.89207	High	0	0.0003629
	FALSE	High	LAVNMVPFPR		0.000126352	0	5	10	1	Q13885; P04350; Q9BUF5; P07437; P68371	0	1143.63	3.63796	High	0	7.836e-05
	FALSE	High	LAVNMVPFPR	1xOxidation [M5]	0.000153129	0	5	10	3	Q13885; P04350; Q9BUF5; P07437; P68371	0	1159.63	3.69796	High	0	9.55e-05
	FALSE	High	GHYTEGAELVDSVLDVVR		1.88389e-06	0	3	5	2	Q13885; P07437; P68371	0	1958.98	3.86233	High	0	9.55e-07
	FALSE	High	MREIVHLQAGQCGNQIGAK	1xCarbamidomethyl [C12]; 1xOxidation [M1]	2.78841e-06	0	4	6	4	Q13885; P04350; P07437; P68371	1	2126.06	4.32047	High	0	1.438e-06
	FALSE	High	MREIVHIQAGQCGNQIGAK	1xCarbamidomethyl [C12]	4.77234e-10	0	4	6	4	Q13885; P04350; P07437; P68371	1	2110.06	4.62822	High	0	1.654e-10
	FALSE	High	SGPFGQIFRPDNFVFGQSGAGNNWAK		1.32692e-09	0	4	5	2	Q13885; P04350; P07437; P68371	0	2798.34	4.35212	High	0	4.815e-10
	FALSE	High	MSMKEVDEQMLNVQNK		1.81284e-06	0	3	4	2	Q13885; P07437; P68371	1	1923.9	4.43185	High	0	9.217e-07
	FALSE	High	MSMKEVDEQMLNVQNK	1xOxidation [M]	0.000223183	0	3	4	4	Q13885; P07437; P68371	1	1939.89	3.62569	High	0	0.0004379
	FALSE	High	YLTVAAIFR		0.00137947	0.000215636	1	2	1	Q13885	0	1053.61	2.19656	High	0.0001816	0.0009515
	FALSE	High	FPGQLNADLRK		0.00354636	0.000215636	5	10	2	Q13885; P04350; Q9BUF5; P07437; P68371	1	1258.69	2.5732	High	0.00196	0.02541
	FALSE	High	TAVCDIPPR	1xCarbamidomethyl [C4]	0.00196394	0.000215636	4	7	7	Q13885; P04350; P07437; P68371	0	1028.52	2.56444	High	0.0001816	0.002848
	FALSE	High	MSMKEVDEQMLNVQNK	2xOxidation [M3; M]	0.00157187	0.000215636	3	4	2	Q13885; P07437; P68371	1	1955.89	3.35122	High	0.0001816	0.002349
	FALSE	High	NMMAACDPR	1xCarbamidomethyl [C6]	0.00432897	0.000215636	5	9	1	Q13885; P04350; Q9BUF5; P07437; P68371	0	1065.43	2.77919	High	0.0001816	0.003152
	FALSE	High	NMMAACDPR	1xCarbamidomethyl [C6]; 1xOxidation [M]	0.0180696	0.00152947	5	9	2	Q13885; P04350; Q9BUF5; P07437; P68371	0	1081.42	2.96676	High	0.001286	0.0141
	FALSE	High	KLAVNMVPFPR		0.017797	0.00152947	5	10	2	Q13885; P04350; Q9BUF5; P07437; P68371	1	1271.73	2.58037	High	0.001767	0.02027
	FALSE	High	IMNTFSVMPSPK	2xOxidation [M2; M8]	0.0957296	0.00778335	2	3	1	Q13885; Q9BUF5	0	1383.66	2.23864	High	0.006542	0.08175
FALSE	Master Protein	P14618	Pyruvate kinase PKM OS=Homo sapiens OX=9606 GN=PKM PE=1 SV=4	60.8286	38	64	38	1	531	57.9	7.84	172.905	38
	Checked	Confidence	Sequence	Modifications	Qvality PEP	Qvality q-value	# Protein Groups	# Proteins	# PSMs	Master Protein Accessions	# Missed Cleavages	Theo. MH+ [Da]	XCorr Sequest HT	Confidence Sequest HT	Percolator q-Value Sequest HT	Percolator PEP Sequest HT
	FALSE	High	TATESFASDPILYRPVAVALDTK		0.000345913	0	1	1	3	P14618	0	2465.29	3.21462	High	0	0.000224
	FALSE	High	GDLGIEIPAEKVFLAQK		0.000119732	0	1	2	2	P14618	1	1828.02	3.50437	High	0	7.394e-05
	FALSE	High	QKGADFLVTEVENGGSLGSKK		0.000117002	0	1	1	2	P14618	2	2164.12	2.89285	High	0	7.226e-05
	FALSE	High	NTGIICTIGPASR	1xCarbamidomethyl [C6]	2.45668e-05	0	1	1	2	P14618	0	1359.7	3.79718	High	0	1.411e-05
	FALSE	High	CCSGAIIVLTK	2xCarbamidomethyl [C1; C2]	0.000335438	0	1	1	1	P14618	0	1221.63	3.04643	High	0	0.000217
	FALSE	High	AEGSDVANAVLDGADCIMLSGETAKGDYPLEAVR	1xCarbamidomethyl [C16]	0.000116105	0	1	1	2	P14618	1	3494.64	2.94528	High	0	7.145e-05
	FALSE	High	AEGSDVANAVLDGADCIMLSGETAK	1xCarbamidomethyl [C16]	4.9837e-05	0	1	1	2	P14618	0	2494.14	2.81429	High	0	2.952e-05
	FALSE	High	RFDEILEASDGIMVAR		6.37131e-07	0	1	1	2	P14618	1	1821.92	4.38015	High	0	3.071e-07
	FALSE	High	RFDEILEASDGIMVAR	1xOxidation [M13]	2.61144e-07	0	1	1	1	P14618	1	1837.91	4.27538	High	0	1.211e-07
	FALSE	High	KGVNLPGAAVDLPAVSEKDIQDLK		1.98638e-10	0	1	1	2	P14618	2	2477.36	4.33442	High	0	6.57e-11
	FALSE	High	GADFLVTEVENGGSLGSK		3.95547e-07	0	1	1	2	P14618	0	1779.88	5.63131	High	0	5.072e-07
	FALSE	High	AGKPVICATQMLESMIK	1xCarbamidomethyl [C7]	6.96179e-06	0	1	1	2	P14618	0	1876.97	4.19681	High	0	6.798e-06
	FALSE	High	AGKPVICATQMLESMIK	1xCarbamidomethyl [C7]; 1xOxidation [M11]	7.15305e-05	0	1	1	2	P14618	0	1892.96	3.55441	High	0	4.299e-05
	FALSE	High	RLAPITSDPTEATAVGAVEASFK		5.63609e-05	0	1	1	1	P14618	1	2331.22	3.43664	High	0	3.353e-05
	FALSE	High	GVNLPGAAVDLPAVSEK		1.19252e-05	0	1	1	1	P14618	0	1636.89	2.87358	High	0	6.601e-06
	FALSE	High	TATESFASDPILYRPVAVALDTKGPEIR		9.91572e-06	0	1	1	2	P14618	1	3017.59	3.05114	High	0	5.426e-06
	FALSE	High	KGVNLPGAAVDLPAVSEK		3.02348e-05	0	1	1	2	P14618	1	1764.99	3.58817	High	0	1.745e-05
	FALSE	High	LDIDSPPITAR		0.000132317	0	1	1	1	P14618	0	1197.65	3.28387	High	0	8.224e-05
	FALSE	High	GADFLVTEVENGGSLGSKK		0.00063487	0	1	1	1	P14618	1	1907.97	2.45039	High	0	0.0004243
	FALSE	High	QKGADFLVTEVENGGSLGSK		1.13875e-05	0	1	1	2	P14618	1	2036.03	4.24893	High	0	6.273e-06
	FALSE	High	IISKIENHEGVR		4.87006e-05	0	1	1	2	P14618	1	1394.78	3.25519	High	0	2.887e-05
	FALSE	High	LNFSHGTHEYHAETIK		5.76526e-07	0	1	1	2	P14618	0	1883.9	3.77961	High	0	2.769e-07
	FALSE	High	LAPITSDPTEATAVGAVEASFK		5.33859e-07	0	1	1	3	P14618	0	2175.12	4.36772	High	0	3.61e-07
	FALSE	High	ITLDNAYMEKCDENILWLDYK	1xCarbamidomethyl [C11]	0.00223774	0.000215636	1	1	1	P14618	1	2647.24	2.53269	High	0.0001816	0.001586
	FALSE	High	GDLGIEIPAEK		0.00124838	0.000215636	1	2	1	P14618	0	1141.61	2.78917	High	0.0001816	0.0008608
	FALSE	High	KASDVHEVR		0.00504625	0.000215636	1	1	1	P14618	1	1040.55	2.82609	High	0.0001816	0.003703
	FALSE	High	LNFSHGTHEYHAETIKNVR		0.0014782	0.000215636	1	1	1	P14618	1	2253.12	1.70354	High	0.0001816	0.001027
	FALSE	High	SVETLKEMIK		0.00635006	0.000621185	1	1	2	P14618	1	1177.65	2.89128	High	0.0005229	0.004716
	FALSE	High	ITLDNAYMEK		0.00644805	0.000621185	1	1	1	P14618	0	1197.58	2.79397	High	0.0005229	0.004811
	FALSE	High	GSGTAEVELKK		0.00635006	0.000621185	1	1	1	P14618	1	1118.61	2.62633	High	0.0005229	0.004721
	FALSE	High	ASDVHEVRK		0.00974555	0.000946321	1	1	1	P14618	1	1040.55	2.57569	High	0.0007971	0.007401
	FALSE	High	IENHEGVR		0.00882385	0.000946321	1	1	1	P14618	0	953.48	2.83559	High	0.0007971	0.006686
	FALSE	High	TGLIKGSGTAEVELKK		0.0104391	0.000946321	1	1	1	P14618	2	1630.94	2.66739	High	0.0007971	0.007969
	FALSE	High	SVETLKEMIK	1xOxidation [M8]	0.00817431	0.000946321	1	1	1	P14618	1	1193.64	2.35397	High	0.0007971	0.006143
	FALSE	High	GSGTAEVELK		0.0137388	0.00140828	1	1	1	P14618	0	990.51	2.52709	High	0.001185	0.01057
	FALSE	High	GDYPLEAVR		0.015878	0.00152947	1	1	1	P14618	0	1019.52	2.92706	High	0.001286	0.01233
	FALSE	High	AEGSDVANAVLDGADCIMLSGETAK	1xCarbamidomethyl [C16]; 1xOxidation [M18]	0.0175285	0.00152947	1	1	2	P14618	0	2510.14	2.41377	High	0.001286	0.01366
	FALSE	High	KASDVHEVRK		0.0348877	0.00243984	1	1	1	P14618	2	1168.64	2.82019	High	0.002047	0.02819
	FALSE	High	APIIAVTR		0.0484803	0.00409472	1	1	1	P14618	0	840.53	1.99783	High	0.00343	0.04007
	FALSE	High	MQHLIAR	1xOxidation [M1]	0.0533925	0.00433212	1	1	1	P14618	0	884.477	2.24692	High	0.003629	0.04405
	FALSE	High	APIIAVTRNPQTAR		0.0637403	0.00491776	1	1	1	P14618	1	1507.87	3.08994	High	0.004238	0.05329
	FALSE	High	MQHLIAR		0.0811075	0.00621628	1	1	1	P14618	0	868.482	1.9476	High	0.005225	0.06859
	FALSE	High	GVNLPGAAVDLPAVSEKDIQDLK		0.122664	0.00965737	1	1	1	P14618	1	2349.27	1.4353	High	0.008135	0.1067
FALSE	Master Protein	P35908	Keratin, type II cytoskeletal 2 epidermal OS=Homo sapiens OX=9606 GN=KRT2 PE=1 SV=2	62.1283	40	56	30	1	639	65.393	8	169.025	40
	Checked	Confidence	Sequence	Modifications	Qvality PEP	Qvality q-value	# Protein Groups	# Proteins	# PSMs	Master Protein Accessions	# Missed Cleavages	Theo. MH+ [Da]	XCorr Sequest HT	Confidence Sequest HT	Percolator q-Value Sequest HT	Percolator PEP Sequest HT
	FALSE	High	YLDGLTAER		0.000292091	0	1	1	1	P35908	0	1037.53	2.91703	High	0	0.0001875
	FALSE	High	FLEQQNQVLQTK		1.57281e-05	0	3	3	2	Q7Z794; P35908; P04264	0	1475.79	4.18715	High	0	8.788e-06
	FALSE	High	NVQDAIADAEQR		9.43405e-05	0	1	1	1	P35908	0	1329.64	3.73984	High	0	5.77e-05
	FALSE	High	LLRDYQELMNVK		6.64792e-06	0	1	4	1	P35908	1	1521.81	4.05531	High	0	3.594e-06
	FALSE	High	TLNNKFASFIDK		4.90765e-05	0	5	12	2	P08729; P35908; P02538; P05787; P13647	1	1397.74	3.14133	High	0	5.797e-05
	FALSE	High	SKEEAEALYHSKYEELQVTVGR		7.69362e-06	0	1	1	1	P35908	2	2566.28	3.48466	High	0	4.179e-06
	FALSE	High	TAAENDFVTLKK		5.81212e-05	0	1	1	2	P35908	1	1336.71	2.98431	High	0	0.0001187
	FALSE	High	TSQNSELNNMQDLVEDYKK		2.70395e-06	0	1	1	2	P35908	1	2256.04	4.57661	High	0	1.395e-06
	FALSE	High	GGGFGGGSSFGGGSGFSGGGFGGGGFGGGR		3.80467e-09	0	1	1	1	P35908	0	2399.02	4.38411	High	0	1.453e-09
	FALSE	High	NKLNDLEEALQQAK		2.40066e-05	0	1	1	1	P35908	1	1613.85	4.07988	High	0	1.376e-05
	FALSE	High	HGGGGGGFGGGGFGSR		7.31391e-09	0	1	1	2	P35908	0	1320.58	5.07103	High	0	3.078e-06
	FALSE	High	GSSSGGGYSSGSSSYGSGGR		3.14066e-07	0	1	1	1	P35908	0	1740.71	4.61225	High	0	1.466e-07
	FALSE	High	GGSGGGGSISGGGYGSGGGSGGR		3.76184e-08	0	1	1	1	P35908	0	1741.75	4.15104	High	0	1.597e-08
	FALSE	High	GGSSSGGGYGSGGGGSSSVK		2.76705e-06	0	1	1	1	P35908	0	1588.68	3.59171	High	0	1.426e-06
	FALSE	High	VDLLNQEIEFLK		9.18189e-06	0	1	1	1	P35908	0	1460.8	3.8113	High	0	5.029e-06
	FALSE	High	GFSSGSAVVSGGSR		5.0019e-06	0	1	1	2	P35908	0	1254.61	4.11511	High	0	2.668e-06
	FALSE	High	NLDLDSIIAEVK		9.54176e-06	0	3	7	5	P35908; P02538; P13647	0	1329.73	3.94663	High	0	5.224e-06
	FALSE	High	SKEEAEALYHSK		6.3972e-06	0	1	1	2	P35908	1	1391.68	4.26182	High	0	3.748e-05
	FALSE	High	GGSISGGGYGSGGGK		7.60683e-05	0	1	1	1	P35908	0	1197.55	4.67875	High	0	4.604e-05
	FALSE	High	RSTSSFSCLSR	1xCarbamidomethyl [C8]	0.000527927	0	1	1	1	P35908	1	1287.61	3.8296	High	0	0.0003488
	FALSE	High	LQGEIAHVKK		0.00320973	0.000215636	1	1	1	P35908	1	1122.66	2.14765	High	0.0001816	0.002301
	FALSE	High	TLNNKFASFIDKVR		0.00436229	0.000215636	5	12	1	P08729; P35908; P02538; P05787; P13647	2	1652.91	0.988797	High	0.0001816	0.003175
	FALSE	High	LQGEIAHVK		0.00108715	0.000215636	1	1	1	P35908	0	994.568	2.61346	High	0.0001816	0.0007414
	FALSE	High	KYEDEINKR		0.00141163	0.000215636	1	3	1	P35908	2	1194.61	3.17339	High	0.0001816	0.0009761
	FALSE	High	KLLEGEECR	1xCarbamidomethyl [C8]	0.00128733	0.000215636	3	10	2	P35908; P02538; P13647	1	1133.56	2.98023	High	0.0001816	0.001396
	FALSE	High	SLVGLGGTK		0.00220365	0.000215636	1	1	1	P35908	0	831.493	2.37277	High	0.0001816	0.00155
	FALSE	High	AQYEEIAQR		0.00109554	0.000215636	2	6	1	P35908; P02538	0	1107.54	2.99413	High	0.0001816	0.0007496
	FALSE	High	TSQNSELNNMQDLVEDYKK	1xOxidation [M10]	0.00121994	0.000215636	1	1	1	P35908	1	2272.04	3.16653	High	0.0001816	0.0008379
	FALSE	High	STSSFSCLSR	1xCarbamidomethyl [C7]	0.00112108	0.000215636	1	1	1	P35908	0	1131.51	2.6339	High	0.0001816	0.0007678
	FALSE	High	FASFIDKVR		0.00256931	0.000215636	6	17	2	P08729; Q7Z794; P35908; P02538; P05787; P13647	1	1082.6	2.59311	High	0.0001816	0.00183
	FALSE	High	AAFGGSGGR		0.00592713	0.000423685	1	1	1	P35908	0	779.379	2.24017	High	0.0005229	0.004391
	FALSE	High	DVDNAYMIK		0.00745737	0.000807422	1	1	1	P35908	0	1068.5	2.63584	High	0.0006789	0.005587
	FALSE	High	GEHALKDAR		0.00923795	0.000946321	1	1	1	P35908	1	996.522	2.70236	High	0.0007971	0.006999
	FALSE	High	LLEGEECR	1xCarbamidomethyl [C7]	0.00974555	0.000946321	3	11	1	P35908; P02538; P13647	0	1005.47	2.50342	High	0.0007971	0.007414
	FALSE	High	IEISELNR		0.00982029	0.000946321	2	2	1	P35908; P04264	0	973.531	1.8643	High	0.0007971	0.007479
	FALSE	High	AQEREQIK		0.0123478	0.00109862	1	7	1	P35908	1	1001.54	2.99616	High	0.0009236	0.009504
	FALSE	High	VDPEIQNVK		0.0124423	0.00109862	1	1	1	P35908	0	1041.56	1.90158	High	0.0009236	0.00955
	FALSE	High	DVDNAYMIK	1xOxidation [M7]	0.0300122	0.00222008	1	1	1	P35908	0	1084.5	2.51104	High	0.001861	0.02413
	FALSE	High	FASFIDK		0.0330992	0.00233588	6	18	1	P08729; Q7Z794; P35908; P02538; P05787; P13647	0	827.43	2.44462	High	0.00196	0.02681
	FALSE	High	LLRDYQELMNVK	1xOxidation [M9]	0.0328511	0.00233588	1	4	1	P35908	1	1537.8	2.13668	High	0.00196	0.02639
	FALSE	High	DYQELMNVK	1xOxidation [M6]	0.0526069	0.00420584	1	4	1	P35908	0	1155.54	1.96002	High	0.003629	0.04354
	FALSE	High	GFSSGSAVVSGGSRR		0.0637403	0.00491776	1	1	1	P35908	1	1410.71	2.06798	High	0.004348	0.05348
	FALSE	High	NVQDAIADAEQRGEHALKDAR		0.0978069	0.008017	1	1	1	P35908	2	2307.14	1.78072	High	0.006745	0.0835
FALSE	Master Protein	P06733	Alpha-enolase OS=Homo sapiens OX=9606 GN=ENO1 PE=1 SV=2	64.2857	34	55	32	1	434	47.139	7.39	167.666	34
	Checked	Confidence	Sequence	Modifications	Qvality PEP	Qvality q-value	# Protein Groups	# Proteins	# PSMs	Master Protein Accessions	# Missed Cleavages	Theo. MH+ [Da]	XCorr Sequest HT	Confidence Sequest HT	Percolator q-Value Sequest HT	Percolator PEP Sequest HT
	FALSE	High	HIADLAGNSEVILPVPAFNVINGGSHAGNK		3.98765e-05	0	1	1	1	P06733	0	3011.57	4.46718	High	0	2.336e-05
	FALSE	High	AAVPSGASTGIYEALELR		2.00256e-08	0	3	3	2	P13929; P09104; P06733	0	1804.94	4.58224	High	0	8.219e-09
	FALSE	High	VNQIGSVTESIQACK	1xCarbamidomethyl [C14]	1.75082e-07	0	2	2	6	P13929; P06733	0	1633.82	5.28762	High	0	7.964e-08
	FALSE	High	AVEHINKTIAPALVSK		6.1335e-05	0	1	1	3	P06733	1	1690.99	3.66128	High	0	3.666e-05
	FALSE	High	AGAVEKGVPLYR		0.00106238	0	1	1	2	P06733	1	1259.71	2.9877	High	0	0.0007243
	FALSE	High	AVNEKSCNCLLLK	2xCarbamidomethyl [C7; C9]	6.1335e-05	0	1	1	1	P06733	1	1548.79	2.80614	High	0	3.665e-05
	FALSE	High	SGKYDLDFKSPDDPSR		6.75094e-06	0	1	1	3	P06733	2	1826.86	4.09788	High	0	3.63e-06
	FALSE	High	LAQANGWGVMVSHR		6.15593e-06	0	1	1	2	P06733	0	1525.77	3.5404	High	0	3.295e-06
	FALSE	High	YNQLLRIEEELGSK		1.69851e-05	0	1	1	1	P06733	1	1691.9	3.58462	High	0	9.596e-06
	FALSE	High	GNPTVEVDLFTSK		0.000108343	0	1	1	1	P06733	0	1406.72	3.05083	High	0	6.654e-05
	FALSE	High	FTASAGIQVVGDDLTVTNPK		4.79378e-07	0	1	1	1	P06733	0	2033.05	4.5522	High	0	2.281e-07
	FALSE	High	YGKDATNVGDEGGFAPNILENKEGLELLK		7.62822e-10	0	1	1	2	P06733	2	3091.56	6.54692	High	0	2.692e-10
	FALSE	High	YISPDQLADLYK		9.43405e-05	0	1	1	2	P06733	0	1425.73	3.5301	High	0	7.197e-05
	FALSE	High	FTASAGIQVVGDDLTVTNPKR		0.000557109	0	1	1	1	P06733	1	2189.16	3.14428	High	0	0.0003677
	FALSE	High	YGKDATNVGDEGGFAPNILENK		1.14706e-07	0	1	1	2	P06733	1	2309.1	4.72625	High	0	5.107e-08
	FALSE	High	SPDDPSRYISPDQLADLYK		6.88328e-05	0	1	1	2	P06733	1	2180.05	3.04821	High	0	4.138e-05
	FALSE	High	LNVTEQEKIDK		0.000425701	0	1	1	1	P06733	1	1316.71	3.6416	High	0	0.0002784
	FALSE	High	KLNVTEQEKIDK		3.39308e-05	0	1	1	2	P06733	2	1444.8	3.80262	High	0	1.97e-05
	FALSE	High	DATNVGDEGGFAPNILENKEGLELLK		0.000174509	0	1	1	3	P06733	1	2743.38	3.77756	High	0	0.0001098
	FALSE	High	IGAEVYHNLK		0.000999052	0	1	1	2	P06733	0	1143.62	3.17312	High	0.0001816	0.001361
	FALSE	High	IEEELGSK		0.00388828	0.000215636	1	1	1	P06733	0	904.462	2.49828	High	0.0001816	0.00283
	FALSE	High	YNQLLRIEEELGSKAK		0.0020097	0.000215636	1	1	1	P06733	2	1891.03	2.81225	High	0.0001816	0.001412
	FALSE	High	LNVTEQEK		0.00388828	0.000215636	1	1	1	P06733	0	960.5	2.6219	High	0.0001816	0.002815
	FALSE	High	SCNCLLLK	2xCarbamidomethyl [C2; C4]	0.00316085	0.000215636	1	1	1	P06733	0	1007.5	2.72414	High	0.0001816	0.002279
	FALSE	High	LAMQEFMILPVGAANFR	1xOxidation [M]	0.00217007	0.000215636	1	1	3	P06733	0	1923.98	2.52	High	0.0001816	0.00197
	FALSE	High	LAKYNQLLR		0.00241629	0.000215636	1	1	1	P06733	1	1118.67	2.56056	High	0.0001816	0.001717
	FALSE	High	IGAEVYHNLKNVIK		0.00442969	0.000215636	1	1	2	P06733	1	1597.91	2.54414	High	0.0001816	0.003291
	FALSE	High	KLNVTEQEK		0.0265978	0.00210614	1	1	1	P06733	1	1088.59	2.57839	High	0.001767	0.02129
	FALSE	High	SGKYDLDFK		0.0295629	0.00222008	1	1	1	P06733	1	1072.53	2.44826	High	0.001861	0.02369
	FALSE	High	AVEHINK		0.0356828	0.00243984	1	1	1	P06733	0	810.447	2.69643	High	0.002047	0.02892
	FALSE	High	DATNVGDEGGFAPNILENK		0.0514491	0.00420584	1	1	1	P06733	0	1960.92	2.67564	High	0.003521	0.04243
	FALSE	High	AVEHINKTIAPALVSKK		0.074876	0.00586331	1	1	1	P06733	2	1819.08	1.91948	High	0.004921	0.06312
	FALSE	High	NFRNPLAK		0.0847076	0.00672147	1	1	1	P06733	1	959.542	1.85943	High	0.00573	0.07183
	FALSE	High	LAMQEFMILPVGAANFR	2xOxidation [M3; M7]	0.0950463	0.00766718	1	1	1	P06733	0	1939.98	1.85781	High	0.006542	0.08152
	FALSE	High	IEEELGSKAK		0.128805	0.00997608	1	1	1	P06733	1	1103.59	1.99702	High	0.008393	0.1119
FALSE	Master Protein	P38646	Stress-70 protein, mitochondrial OS=Homo sapiens OX=9606 GN=HSPA9 PE=1 SV=2	49.0427	36	56	36	1	679	73.635	6.16	165.563	36
	Checked	Confidence	Sequence	Modifications	Qvality PEP	Qvality q-value	# Protein Groups	# Proteins	# PSMs	Master Protein Accessions	# Missed Cleavages	Theo. MH+ [Da]	XCorr Sequest HT	Confidence Sequest HT	Percolator q-Value Sequest HT	Percolator PEP Sequest HT
	FALSE	High	QATKDAGQISGLNVLR		8.24486e-06	0	1	1	2	P38646	1	1670.92	3.23351	High	0	2.08e-05
	FALSE	High	SQVFSTAADGQTQVEIK		2.82015e-07	0	1	1	1	P38646	0	1808.9	5.50559	High	0	1.307e-07
	FALSE	High	VQQTVQDLFGRAPSK		4.2235e-06	0	1	1	2	P38646	1	1673.9	3.50967	High	0	2.23e-06
	FALSE	High	ETGVDLTKDNMALQR		7.37645e-05	0	1	1	2	P38646	1	1690.84	3.22817	High	0	4.461e-05
	FALSE	High	LYSPSQIGAFVLMK	1xOxidation [M13]	3.10399e-08	0	1	1	3	P38646	0	1569.83	4.41134	High	0	1.3e-08
	FALSE	High	QAVTNPNNTFYATK		2.9319e-05	0	1	1	1	P38646	0	1568.77	3.73718	High	0	1.697e-05
	FALSE	High	SDIGEVILVGGMTR		4.52612e-06	0	1	1	1	P38646	0	1446.76	3.55888	High	0	2.391e-06
	FALSE	High	DAGQISGLNVLR		3.56624e-06	0	1	1	1	P38646	0	1242.68	3.58874	High	0	1.874e-06
	FALSE	High	NAVITVPAYFNDSQR		9.3618e-05	0	1	1	1	P38646	0	1694.85	2.61436	High	0	5.705e-05
	FALSE	High	AMQDAEVSKSDIGEVILVGGMTR		1.62193e-05	0	1	1	1	P38646	1	2406.2	4.22201	High	0	9.133e-06
	FALSE	High	VINEPTAAALAYGLDK		6.49633e-06	0	1	1	1	P38646	0	1645.88	2.93032	High	0	3.495e-06
	FALSE	High	TTPSVVAFTADGER		6.08653e-05	0	1	1	2	P38646	0	1450.72	3.24155	High	0	3.641e-05
	FALSE	High	STNGDTFLGGEDFDQALLR		2.57986e-10	0	1	1	3	P38646	0	2055.96	5.20088	High	0	1.324e-08
	FALSE	High	QAASSLQQASLK		5.55009e-05	0	1	1	1	P38646	0	1231.66	2.58506	High	0	3.31e-05
	FALSE	High	AQFEGIVTDLIR		4.27336e-05	0	1	1	2	P38646	0	1361.74	3.55977	High	0	2.513e-05
	FALSE	High	YDDPEVQKDIK		0.000751818	0	1	1	1	P38646	1	1349.66	2.54559	High	0	0.0005049
	FALSE	High	MKETAENYLGHTAK		1.9953e-07	0	1	1	3	P38646	1	1592.77	4.64459	High	0	5.061e-06
	FALSE	High	MKETAENYLGHTAK	1xOxidation [M1]	0.000111727	0	1	1	1	P38646	1	1608.77	3.31877	High	0	6.883e-05
	FALSE	High	ASNGDAWVEAHGK		5.81212e-05	0	1	1	2	P38646	0	1341.62	4.06128	High	0	3.468e-05
	FALSE	High	QAVTNPNNTFYATKR		1.73814e-05	0	1	1	2	P38646	1	1724.87	3.31425	High	0	0.0001439
	FALSE	High	VLENAEGAR		0.000459714	0	1	1	1	P38646	0	958.495	3.17439	High	0	0.0003007
	FALSE	High	RYDDPEVQKDIK		0.00128733	0.000215636	1	1	1	P38646	2	1505.76	2.78522	High	0.0001816	0.0008869
	FALSE	High	VQQTVQDLFGR		0.00141163	0.000215636	1	1	1	P38646	0	1290.68	3.21715	High	0.0001816	0.0009788
	FALSE	High	ETGVDLTKDNMALQR	1xOxidation [M11]	0.00180487	0.000215636	1	1	2	P38646	1	1706.84	2.9957	High	0.0007971	0.00581
	FALSE	High	AMQDAEVSKSDIGEVILVGGMTR	1xOxidation [M2]	0.00202519	0.000215636	1	1	1	P38646	1	2422.2	3.39007	High	0.0001816	0.001423
	FALSE	High	EGSGSSGTGEQKEDQKEEK		0.00137947	0.000215636	1	1	1	P38646	2	2009.89	2.01769	High	0.0001816	0.0009531
	FALSE	High	SDIGEVILVGGMTR	1xOxidation [M12]	0.00262916	0.000215636	1	1	1	P38646	0	1462.76	2.86617	High	0.0001816	0.00187
	FALSE	High	KDSETGENIR		0.00186117	0.000215636	1	1	1	P38646	1	1148.55	2.81637	High	0.0001816	0.001303
	FALSE	High	RQAVTNPNNTFYATK		0.0129259	0.00140828	1	1	1	P38646	1	1724.87	3.11627	High	0.001185	0.009904
	FALSE	High	ETAENYLGHTAK		0.0155195	0.00152947	1	1	1	P38646	0	1333.64	2.30646	High	0.001286	0.01203
	FALSE	High	RTIAPCQK	1xCarbamidomethyl [C6]	0.0213546	0.00165917	1	1	1	P38646	1	973.525	2.4609	High	0.001394	0.01688
	FALSE	High	HIVKEFKR		0.0233878	0.00180296	1	1	1	P38646	2	1056.63	2.3338	High	0.001516	0.0185
	FALSE	High	LLGQFTLIGIPPAPR		0.0354158	0.00243984	1	1	1	P38646	0	1592.95	2.29734	High	0.002047	0.0287
	FALSE	High	LYSPSQIGAFVLMK		0.0351508	0.00243984	1	1	2	P38646	0	1553.84	1.77151	High	0.007203	0.09141
	FALSE	High	RYDDPEVQK		0.0518323	0.00420584	1	1	1	P38646	1	1149.55	2.62059	High	0.003521	0.04272
	FALSE	High	HIVKEFK		0.0533925	0.00433212	1	1	1	P38646	1	900.53	2.35108	High	0.003629	0.0441
	FALSE	High	VREAAEK		0.0661242	0.00530159	1	1	1	P38646	1	802.442	2.46176	High	0.004441	0.05548
	FALSE	High	LFEMAYK		0.074876	0.00586331	1	1	1	P38646	0	901.449	1.72134	High	0.004921	0.06317
	FALSE	High	AMQDAEVSK		0.0799395	0.00609611	1	1	1	P38646	0	978.456	2.12515	High	0.005118	0.06748
	FALSE	High	AQFEGIVTDLIRR		0.0871898	0.00682021	1	1	1	P38646	1	1517.84	1.68991	High	0.00573	0.07427
	FALSE	High	EMAGDNKLLGQFTLIGIPPAPR		0.0999254	0.00826435	1	1	1	P38646	1	2338.26	1.43025	High	0.006949	0.0858
FALSE	Master Protein	O43707	Alpha-actinin-4 OS=Homo sapiens OX=9606 GN=ACTN4 PE=1 SV=2	51.921	42	59	29	1	911	104.788	5.44	162.054	42
	Checked	Confidence	Sequence	Modifications	Qvality PEP	Qvality q-value	# Protein Groups	# Proteins	# PSMs	Master Protein Accessions	# Missed Cleavages	Theo. MH+ [Da]	XCorr Sequest HT	Confidence Sequest HT	Percolator q-Value Sequest HT	Percolator PEP Sequest HT
	FALSE	High	VGWEQLLTTIAR		1.53695e-05	0	2	2	2	P12814; O43707	0	1386.77	5.10176	High	0	8.645e-06
	FALSE	High	VLAGDKNFITAEELRR		0.000775287	0	1	1	2	O43707	2	1832	1.68381	High	0	0.0005232
	FALSE	High	KAGTQIENIDEDFRDGLK		2.85226e-08	0	1	1	1	O43707	2	2049.02	4.199	High	0	1.188e-08
	FALSE	High	MLDAEDIVNTARPDEK		0.000173173	0	1	1	2	O43707	0	1816.87	3.20163	High	0	0.0005214
	FALSE	High	MLDAEDIVNTARPDEK	1xOxidation [M1]	0.000175856	0	1	1	2	O43707	0	1832.87	2.27951	High	0.0001816	0.003904
	FALSE	High	LSNRPAFMPSEGK		0.000751818	0	1	2	4	O43707	0	1433.72	3.58974	High	0	0.0005048
	FALSE	High	HRDYETATLSDIK		5.11862e-06	0	1	1	2	O43707	1	1548.77	3.33191	High	0	9.529e-06
	FALSE	High	ASFNHFDKDHGGALGPEEFK		0.000481412	0	1	1	2	O43707	1	2203.02	3.31563	High	0	0.0003155
	FALSE	High	DDPVTNLNNAFEVAEK		0.000463261	0	1	1	1	O43707	0	1775.84	2.8547	High	0	0.0003053
	FALSE	High	FAIQDISVEETSAK		9.87559e-07	0	2	4	1	P12814; O43707	0	1537.77	4.65276	High	0	4.873e-07
	FALSE	High	DGLAFNALIHR		0.000508023	0	1	2	2	O43707	0	1226.66	2.22354	High	0.0006789	0.005531
	FALSE	High	ICDQWDALGSLTHSR	1xCarbamidomethyl [C2]	1.42838e-06	0	1	1	2	O43707	0	1758.82	3.93355	High	0	9.575e-06
	FALSE	High	ETTDTDTADQVIASFK		2.33545e-08	0	1	1	1	O43707	0	1741.81	4.59592	High	0	9.71e-09
	FALSE	High	QFASQANVVGPWIQTK		1.04596e-07	0	1	1	1	O43707	0	1773.93	4.36042	High	0	4.664e-08
	FALSE	High	CQLEINFNTLQTK	1xCarbamidomethyl [C1]	2.59253e-05	0	2	4	1	P12814; O43707	0	1608.81	3.50393	High	0	1.492e-05
	FALSE	High	TINEVENQILTR		4.54446e-05	0	2	2	2	P12814; O43707	0	1429.76	3.80515	High	0	0.0001969
	FALSE	High	VLAGDKNFITAEELR		3.5807e-05	0	1	1	1	O43707	1	1675.9	3.36003	High	0	2.084e-05
	FALSE	High	ICDQWDALGSLTHSRR	1xCarbamidomethyl [C2]	0.000706989	0	1	1	1	O43707	1	1914.92	2.62179	High	0	0.0004726
	FALSE	High	KDDPVTNLNNAFEVAEK		1.50737e-06	0	1	1	1	O43707	1	1903.94	5.00175	High	0	7.57e-07
	FALSE	High	LSGSNPYTTVTPQIINSK		1.56076e-05	0	1	1	1	O43707	0	1920.01	3.59473	High	0	8.778e-06
	FALSE	High	MAPYQGPDAVPGALDYK		5.04051e-06	0	1	1	1	O43707	0	1792.86	3.81652	High	0	2.679e-06
	FALSE	High	MAPYQGPDAVPGALDYK	1xOxidation [M1]	0.000345913	0	1	1	1	O43707	0	1808.85	3.18883	High	0	0.0002232
	FALSE	High	HRPELIEYDK		1.3801e-05	0	1	1	2	O43707	0	1299.67	3.60672	High	0	7.717e-06
	FALSE	High	HTNYTMEHIR		8.93974e-05	0	2	3	2	P12814; O43707	0	1301.61	4.19702	High	0	5.431e-05
	FALSE	High	RDHALLEEQSK		0.000208263	0	1	1	1	O43707	1	1325.68	4.12015	High	0	0.0001313
	FALSE	High	DHALLEEQSK		0.00208835	0.000215636	1	1	1	O43707	0	1169.58	2.68262	High	0.0001816	0.001475
	FALSE	High	ELPPDQAEYCIAR	1xCarbamidomethyl [C10]	0.0016209	0.000215636	2	2	3	P12814; O43707	0	1561.73	1.90973	High	0.0001816	0.003267
	FALSE	High	GYEEWLLNEIR		0.00544814	0.000215636	2	3	1	P12814; O43707	0	1421.71	2.82051	High	0.0003568	0.00402
	FALSE	High	AIMTYVSSFYHAFSGAQK		0.00346568	0.000215636	2	2	1	P12814; O43707	0	2007.96	2.15228	High	0.0001816	0.002495
	FALSE	High	SFSTALYGESDL		0.00416614	0.000215636	1	1	1	O43707	0	1289.59	2.19151	High	0.0001816	0.003026
	FALSE	High	EGLLLWCQR	1xCarbamidomethyl [C7]	0.00247257	0.000215636	2	4	1	P12814; O43707	0	1174.6	2.95094	High	0.0001816	0.001758
	FALSE	High	GISQEQMQEFR		0.00227236	0.000215636	1	1	1	O43707	0	1352.63	3.42129	High	0.0001816	0.001606
	FALSE	High	ACLISLGYDVENDRQGEAEFNR	1xCarbamidomethyl [C2]	0.00129726	0.000215636	1	1	1	O43707	1	2556.18	2.19921	High	0.0001816	0.0008973
	FALSE	High	TFTAWCNSHLR	1xCarbamidomethyl [C6]	0.00124838	0.000215636	2	4	1	P12814; O43707	0	1392.65	2.27936	High	0.0001816	0.0008594
	FALSE	High	EAILAIHKEAQR		0.00426309	0.000215636	1	1	1	O43707	1	1378.78	3.18049	High	0.0001816	0.003119
	FALSE	High	DAKGISQEQMQEFR		0.00630162	0.000621185	1	1	1	O43707	1	1666.79	1.75789	High	0.0005229	0.004692
	FALSE	High	ALDFIASK		0.00982029	0.000946321	2	3	1	P12814; O43707	0	864.483	2.34576	High	0.0007971	0.007474
	FALSE	High	HTNYTMEHIR	1xOxidation [M6]	0.0136345	0.00140828	2	3	1	P12814; O43707	0	1317.6	1.90994	High	0.001185	0.01049
	FALSE	High	TIQEMQQK		0.013225	0.00140828	1	1	1	O43707	0	1005.5	1.98398	High	0.001185	0.01017
	FALSE	High	NVNVQNFHISWK		0.0128278	0.00140828	1	1	1	O43707	0	1485.76	2.29647	High	0.001185	0.009878
	FALSE	High	IAESNHIK		0.0190567	0.00152947	1	1	1	O43707	0	911.495	2.30411	High	0.001394	0.01498
	FALSE	High	DLLLDPAWEK		0.019202	0.00165917	2	4	1	P12814; O43707	0	1199.63	2.66456	High	0.001394	0.01512
	FALSE	High	ACLISLGYDVENDR	1xCarbamidomethyl [C2]	0.0286842	0.00222008	1	1	1	O43707	0	1624.76	2.42445	High	0.001861	0.02299
	FALSE	High	LDHLAEK		0.0351508	0.00243984	2	2	1	P12814; O43707	0	825.446	2.42653	High	0.002047	0.02841
	FALSE	High	VHKINNVNK		0.0558176	0.0044358	1	1	1	O43707	1	1065.62	1.96446	High	0.003714	0.04633
FALSE	Master Protein	Q9BQE3	Tubulin alpha-1C chain OS=Homo sapiens OX=9606 GN=TUBA1C PE=1 SV=1	57.9065	24	54	3	1	449	49.863	5.1	160.676	24
	Checked	Confidence	Sequence	Modifications	Qvality PEP	Qvality q-value	# Protein Groups	# Proteins	# PSMs	Master Protein Accessions	# Missed Cleavages	Theo. MH+ [Da]	XCorr Sequest HT	Confidence Sequest HT	Percolator q-Value Sequest HT	Percolator PEP Sequest HT
	FALSE	High	NLDIERPTYTNLNR		6.96179e-06	0	3	7	2	Q71U36; Q9BQE3; P68366	0	1718.88	2.72283	High	0.0001816	0.00196
	FALSE	High	DVNAAIATIK		0.000166642	0	2	5	2	Q71U36; Q9BQE3	0	1015.58	3.01226	High	0	0.0001047
	FALSE	High	LDHKFDLMYAK		2.55296e-05	0	3	7	2	Q71U36; Q9BQE3; P68366	1	1380.7	4.36217	High	0	1.469e-05
	FALSE	High	LDHKFDLMYAK	1xOxidation [M8]	3.11791e-05	0	3	7	1	Q71U36; Q9BQE3; P68366	1	1396.69	2.60192	High	0	1.808e-05
	FALSE	High	EIIDLVLDR		0.000799489	0	2	3	1	Q71U36; Q9BQE3	0	1085.62	2.70865	High	0	0.0005369
	FALSE	High	TIGGGDDSFNTFFSETGAGK		7.60379e-07	0	2	5	4	Q71U36; Q9BQE3	0	2007.89	4.59782	High	0	3.71e-07
	FALSE	High	VGINYQPPTVVPGGDLAK		1.24882e-05	0	3	7	2	Q71U36; Q9BQE3; P68366	0	1824.99	3.80625	High	0	6.922e-06
	FALSE	High	AYHEQLTVAEITNACFEPANQMVK	1xCarbamidomethyl [C15]	2.51401e-05	0	1	1	1	Q9BQE3	0	2764.31	4.67476	High	0	1.439e-05
	FALSE	High	AYHEQLTVAEITNACFEPANQMVK	1xCarbamidomethyl [C15]; 1xOxidation [M22]	1.61537e-06	0	1	1	1	Q9BQE3	0	2780.3	3.86308	High	0	8.163e-07
	FALSE	High	IHFPLATYAPVISAEK		7.84128e-07	0	3	6	6	Q71U36; Q9BQE3; P68366	0	1756.96	3.70323	High	0	1.783e-06
	FALSE	High	AVCMLSNTTAVAEAWAR	1xCarbamidomethyl [C3]	2.89646e-08	0	1	1	2	Q9BQE3	0	1850.89	5.67448	High	0	7.025e-08
	FALSE	High	QLFHPEQLITGKEDAANNYAR		1.07426e-08	0	3	6	4	Q71U36; Q9BQE3; P68366	1	2415.21	4.22718	High	0	4.302e-09
	FALSE	High	GDVVPKDVNAAIATIK		1.51349e-05	0	2	5	2	Q71U36; Q9BQE3	1	1610.91	3.78491	High	0	8.471e-06
	FALSE	High	AVFVDLEPTVIDEVR		3.4976e-07	0	2	3	3	Q71U36; Q9BQE3	0	1701.91	4.27972	High	0	1.638e-07
	FALSE	High	TIQFVDWCPTGFK	1xCarbamidomethyl [C8]	8.21476e-05	0	2	5	2	Q71U36; Q9BQE3	0	1598.77	3.41038	High	0	4.974e-05
	FALSE	High	LDHKFDLMYAKR		4.03309e-06	0	3	7	3	Q71U36; Q9BQE3; P68366	2	1536.8	3.51962	High	0	2.824e-06
	FALSE	High	EDMAALEKDYEEVGADSADGEDEGEEY		0.000140711	0	1	1	1	Q9BQE3	1	2966.15	3.37892	High	0	8.748e-05
	FALSE	High	YMACCLLYR	2xCarbamidomethyl [C4; C5]	0.00123882	0.000215636	3	5	1	Q71U36; Q9BQE3; P68366	0	1249.55	2.17853	High	0.0001816	0.0008533
	FALSE	High	EDAANNYAR		0.00391822	0.000215636	3	7	1	Q71U36; Q9BQE3; P68366	0	1023.45	2.39572	High	0.0001816	0.002843
	FALSE	High	QIFHPEQLITGK		0.00391822	0.000215636	3	8	4	Q71U36; Q9BQE3; P68366	0	1410.77	1.92587	High	0.0001816	0.002852
	FALSE	High	DVNAAIATIKTK		0.0037708	0.000215636	2	5	1	Q71U36; Q9BQE3	1	1244.72	3.32077	High	0.0001816	0.002726
	FALSE	High	YMACCLLYR	2xCarbamidomethyl [C4; C5]; 1xOxidation [M2]	0.00574828	0.000423685	3	5	3	Q71U36; Q9BQE3; P68366	0	1265.55	2.57571	High	0.0003568	0.00432
	FALSE	High	LISQIVSSITASLR		0.00649761	0.000621185	2	5	2	Q9BQE3; P68366	0	1487.88	2.72046	High	0.0005229	0.004816
	FALSE	High	YMACCLLYRGDVVPK	2xCarbamidomethyl [C4; C5]	0.00701453	0.000807422	3	5	2	Q71U36; Q9BQE3; P68366	1	1844.89	2.26855	High	0.0006789	0.005257
	FALSE	High	TIGGGDDSFNTFFSETGAGKHVPR		0.0115283	0.00109862	2	5	1	Q71U36; Q9BQE3	1	2497.17	2.14508	High	0.0009236	0.008835
	FALSE	High	RNLDIERPTYTNLNR		0.0204044	0.00165917	3	7	1	Q71U36; Q9BQE3; P68366	1	1874.98	2.37668	High	0.001394	0.0161
	FALSE	High	LSVDYGKK		0.0450008	0.00341734	3	5	1	Q71U36; Q9BQE3; P68366	1	909.504	2.08122	High	0.003113	0.03704
FALSE	Master Protein	Q15149	Plectin OS=Homo sapiens OX=9606 GN=PLEC PE=1 SV=3	15.6917	63	64	63	1	4684	531.466	5.96	159.987	63
	Checked	Confidence	Sequence	Modifications	Qvality PEP	Qvality q-value	# Protein Groups	# Proteins	# PSMs	Master Protein Accessions	# Missed Cleavages	Theo. MH+ [Da]	XCorr Sequest HT	Confidence Sequest HT	Percolator q-Value Sequest HT	Percolator PEP Sequest HT
	FALSE	High	GYYSPYSVSGSGSTAGSR		4.12545e-08	0	1	1	1	Q15149	0	1782.79	4.30226	High	0	1.749e-08
	FALSE	High	SSSVGSSSSYPISPAVSR		1.76434e-07	0	1	1	1	Q15149	0	1754.86	3.12884	High	0	8.039e-08
	FALSE	High	LQNVQIALDYLR		0.000146225	0	1	1	1	Q15149	0	1445.81	2.95226	High	0	9.107e-05
	FALSE	High	AYSDPSTGEPATYGELQQR		1.519e-06	0	1	1	1	Q15149	0	2069.94	4.16254	High	0	7.624e-07
	FALSE	High	AALAHSEEVTASQVAATK		0.000213122	0	1	1	2	Q15149	0	1783.92	3.37799	High	0	0.0004103
	FALSE	High	ARQEELYSELQAR		6.20345e-06	0	1	1	1	Q15149	1	1592.8	4.34961	High	0	3.339e-06
	FALSE	High	LGFHLPLEVAYQR		9.80378e-05	0	1	1	1	Q15149	0	1542.84	3.54045	High	0	5.973e-05
	FALSE	High	SLVPAAELLESR		0.000968814	0	1	1	1	Q15149	0	1284.72	1.88892	High	0	0.0006608
	FALSE	High	GIYQSLEGAVQAGQLK		1.57281e-05	0	1	1	1	Q15149	0	1661.89	3.86974	High	0	8.795e-06
	FALSE	High	QTNLENLDQAFSVAER		5.07942e-06	0	1	1	1	Q15149	0	1834.89	3.64056	High	0	2.71e-06
	FALSE	High	AVTGYKDPYTGQQISLFQAMQK		3.26511e-05	0	1	1	1	Q15149	1	2474.24	3.54619	High	0	1.897e-05
	FALSE	High	LTAEDLFEAR		0.00066996	0	1	1	1	Q15149	0	1164.59	2.90263	High	0	0.0004466
	FALSE	High	WQAVLAQTDVR		0.000536106	0	1	1	1	Q15149	0	1286.69	3.29704	High	0	0.0003555
	FALSE	High	AGTLSITEFADMLSGNAGGFR	1xOxidation [M12]	1.31788e-05	0	1	1	1	Q15149	0	2131.01	4.07156	High	0	7.341e-06
	FALSE	High	APVPASELLASGVLSR		1.76508e-05	0	1	1	1	Q15149	0	1566.88	4.05377	High	0	9.951e-06
	FALSE	High	SQVMDEATALQLR		1.69851e-05	0	1	1	1	Q15149	0	1461.74	3.61451	High	0	9.578e-06
	FALSE	High	LLEAAAQSTK		0.000203515	0	1	1	1	Q15149	0	1031.57	3.17517	High	0	0.0001284
	FALSE	High	GLFDEEMNEILTDPSDDTK		8.02745e-05	0	1	1	1	Q15149	0	2168.95	3.37678	High	0	4.873e-05
	FALSE	High	CDNFTSSWR	1xCarbamidomethyl [C1]	0.00432897	0.000215636	1	1	1	Q15149	0	1172.48	2.02987	High	0.0001816	0.003161
	FALSE	High	SMVEEGTGLR		0.00292738	0.000215636	1	1	1	Q15149	0	1078.52	2.54765	High	0.0001816	0.002095
	FALSE	High	AVTGYRDPYTEQTISLFQAMK		0.0018328	0.000215636	1	1	1	Q15149	1	2419.2	2.64339	High	0.0001816	0.001288
	FALSE	High	LSYTQLLR		0.00453276	0.000215636	1	1	1	Q15149	0	993.573	2.53793	High	0.0001816	0.003305
	FALSE	High	SLSAIYLEK		0.00215347	0.000215636	1	1	1	Q15149	0	1023.57	2.799	High	0.0001816	0.001525
	FALSE	High	DPYSGSTISLFQAMQK		0.00120134	0.000215636	1	1	1	Q15149	0	1772.85	1.02204	High	0.0001816	0.0008267
	FALSE	High	RDDGTGQLLLPLSDAR		0.001258	0.000215636	1	1	1	Q15149	1	1726.91	2.9196	High	0.0001816	0.0008669
	FALSE	High	SSIAGLLLK		0.00124838	0.000215636	1	1	1	Q15149	0	901.572	2.43865	High	0.0001816	0.000859
	FALSE	High	ISYKDALDR		0.00439586	0.000215636	1	1	1	Q15149	1	1080.57	2.27948	High	0.0001816	0.003201
	FALSE	High	RPELEDSTLR		0.00190454	0.000215636	1	1	1	Q15149	0	1215.63	3.19026	High	0.0001816	0.001338
	FALSE	High	AVTGYRDPYSGSTISLFQAMQK		0.00197908	0.000215636	1	1	1	Q15149	1	2420.19	2.62424	High	0.0001816	0.00139
	FALSE	High	AIYEVLFR		0.00544814	0.000215636	1	1	1	Q15149	0	1010.57	2.45742	High	0.0003568	0.004013
	FALSE	High	GYLNKDTHDQLSEPSEVR		0.00245367	0.000215636	1	1	1	Q15149	1	2088	2.8554	High	0.0001816	0.001741
	FALSE	High	AVTGYKDPYSGK		0.00237947	0.000215636	1	1	1	Q15149	1	1285.64	2.69157	High	0.0001816	0.001693
	FALSE	High	AFCGFEDPR	1xCarbamidomethyl [C3]	0.0058819	0.000423685	1	1	1	Q15149	0	1098.47	2.34872	High	0.0003568	0.004351
	FALSE	High	LLFNDVQTLK		0.00583702	0.000423685	1	1	1	Q15149	0	1190.68	2.14814	High	0.0003568	0.004309
	FALSE	High	ELIPTEEALR		0.00644805	0.000621185	1	1	1	Q15149	0	1170.64	1.88341	High	0.0005229	0.004809
	FALSE	High	GLLSAEVAR		0.00620584	0.000621185	1	1	1	Q15149	0	915.526	2.25133	High	0.0005229	0.004608
	FALSE	High	LYVHEAVK		0.0105191	0.000946321	1	1	1	Q15149	0	958.536	1.90194	High	0.0007971	0.007986
	FALSE	High	DDGTGQLLLPLSDAR		0.010681	0.000946321	1	1	1	Q15149	0	1570.81	1.38569	High	0.0007971	0.00811
	FALSE	High	LTVEEAVR		0.00967137	0.000946321	1	2	1	Q15149	0	916.51	2.4691	High	0.0007971	0.00731
	FALSE	High	HGEKVEECQR	1xCarbamidomethyl [C8]	0.0103597	0.000946321	1	1	1	Q15149	1	1271.58	2.48316	High	0.0007971	0.007867
	FALSE	High	GCLDEETSR	1xCarbamidomethyl [C2]	0.0113537	0.00109862	1	1	1	Q15149	0	1066.45	2.2976	High	0.0009236	0.008703
	FALSE	High	LISLFQAMK		0.0154018	0.00140828	1	1	1	Q15149	0	1050.6	1.88554	High	0.001286	0.01198
	FALSE	High	AQFEQLKDGK		0.0136345	0.00140828	1	1	1	Q15149	1	1163.61	2.81752	High	0.001185	0.0105
	FALSE	High	SWSLATFR		0.0168745	0.00152947	1	1	1	Q15149	0	967.5	1.93135	High	0.001286	0.01311
	FALSE	High	VPLDEALQR		0.0194959	0.00165917	1	1	1	Q15149	0	1040.57	2.17921	High	0.001394	0.01527
	FALSE	High	AQVEQELTTLR		0.0194959	0.00165917	1	1	1	Q15149	0	1287.69	2.46818	High	0.001394	0.01536
	FALSE	High	LLLWSQR		0.0235656	0.00180296	1	1	1	Q15149	0	915.541	2.38845	High	0.001516	0.0187
	FALSE	High	AGLVGPEFHEK		0.0293408	0.00222008	1	1	1	Q15149	0	1183.61	1.60296	High	0.001861	0.02358
	FALSE	High	QQEELLAEENQR		0.0356828	0.00243984	1	1	1	Q15149	0	1486.71	2.62235	High	0.002047	0.02888
	FALSE	High	VPLDVACAR	1xCarbamidomethyl [C7]	0.0343673	0.00243984	1	1	1	Q15149	0	1000.52	2.73635	High	0.002047	0.0278
	FALSE	High	GLVGPELHDR		0.0423922	0.00285105	1	1	1	Q15149	0	1092.58	2.45373	High	0.00239	0.03462
	FALSE	High	CITDPQTGLCLLPLKEK	2xCarbamidomethyl [C1; C10]	0.0436777	0.00341734	1	1	1	Q15149	1	1986.04	2.5141	High	0.002868	0.03567
	FALSE	High	FLEGTSCIAGVFVDATK	1xCarbamidomethyl [C7]	0.0484803	0.00409472	1	1	1	Q15149	0	1814.9	1.97736	High	0.00343	0.03989
	FALSE	High	LCFEGLR	1xCarbamidomethyl [C2]	0.048121	0.00409472	1	1	1	Q15149	0	894.45	1.71122	High	0.00343	0.03969
	FALSE	High	AVVQLKPR		0.0583478	0.00456532	1	1	1	Q15149	0	910.583	1.62839	High	0.003822	0.04846
	FALSE	High	LDLQYAK		0.0605396	0.0048097	1	1	1	Q15149	0	850.467	1.48275	High	0.00403	0.05033
	FALSE	High	LKAEATEAAR		0.0646839	0.00518932	1	1	1	Q15149	1	1059.58	2.75406	High	0.004348	0.05392
	FALSE	High	VQMEELSK		0.0711476	0.00576469	1	1	1	Q15149	0	963.482	2.00592	High	0.004836	0.05995
	FALSE	High	SALDQYR		0.0706295	0.00576469	1	1	1	Q15149	0	852.421	1.97777	High	0.004836	0.05955
	FALSE	High	EGLTSIEEVTK		0.0776507	0.00597851	1	1	1	Q15149	0	1205.63	1.99863	High	0.005019	0.06545
	FALSE	High	QYDIDDAIAK		0.11354	0.00876216	1	1	1	Q15149	0	1151.56	2.13035	High	0.007372	0.09794
	FALSE	High	LTVDEAVRK		0.112742	0.00876216	1	1	1	Q15149	1	1030.59	1.69951	High	0.007372	0.09731
	FALSE	High	CVEDPETGLCLLPLTDK	2xCarbamidomethyl [C1; C10]	0.119273	0.00932073	1	1	1	Q15149	0	1959.94	1.27905	High	0.007841	0.1035
FALSE	Master Protein	Q71U36	Tubulin alpha-1A chain OS=Homo sapiens OX=9606 GN=TUBA1A PE=1 SV=1	54.9889	24	53	2	1	451	50.104	5.06	159.492	24
	Checked	Confidence	Sequence	Modifications	Qvality PEP	Qvality q-value	# Protein Groups	# Proteins	# PSMs	Master Protein Accessions	# Missed Cleavages	Theo. MH+ [Da]	XCorr Sequest HT	Confidence Sequest HT	Percolator q-Value Sequest HT	Percolator PEP Sequest HT
	FALSE	High	NLDIERPTYTNLNR		6.96179e-06	0	3	7	2	Q71U36; Q9BQE3; P68366	0	1718.88	2.72283	High	0.0001816	0.00196
	FALSE	High	DVNAAIATIK		0.000166642	0	2	5	2	Q71U36; Q9BQE3	0	1015.58	3.01226	High	0	0.0001047
	FALSE	High	LDHKFDLMYAK		2.55296e-05	0	3	7	2	Q71U36; Q9BQE3; P68366	1	1380.7	4.36217	High	0	1.469e-05
	FALSE	High	LDHKFDLMYAK	1xOxidation [M8]	3.11791e-05	0	3	7	1	Q71U36; Q9BQE3; P68366	1	1396.69	2.60192	High	0	1.808e-05
	FALSE	High	EIIDLVLDR		0.000799489	0	2	3	1	Q71U36; Q9BQE3	0	1085.62	2.70865	High	0	0.0005369
	FALSE	High	TIGGGDDSFNTFFSETGAGK		7.60379e-07	0	2	5	4	Q71U36; Q9BQE3	0	2007.89	4.59782	High	0	3.71e-07
	FALSE	High	VGINYQPPTVVPGGDLAK		1.24882e-05	0	3	7	2	Q71U36; Q9BQE3; P68366	0	1824.99	3.80625	High	0	6.922e-06
	FALSE	High	AVCMLSNTTAIAEAWAR	1xCarbamidomethyl [C3]; 1xOxidation [M4]	3.18933e-07	0	2	6	1	Q71U36; P68366	0	1880.9	4.05139	High	0	1.492e-07
	FALSE	High	AVCMLSNTTAIAEAWAR	1xCarbamidomethyl [C3]	3.45676e-08	0	2	6	2	Q71U36; P68366	0	1864.9	5.58082	High	0	1.635e-07
	FALSE	High	AYHEQLSVAEITNACFEPANQMVK	1xCarbamidomethyl [C15]	3.76184e-08	0	2	5	1	Q71U36; P68366	0	2750.29	6.25041	High	0	1.588e-08
	FALSE	High	IHFPLATYAPVISAEK		7.84128e-07	0	3	6	6	Q71U36; Q9BQE3; P68366	0	1756.96	3.70323	High	0	1.783e-06
	FALSE	High	QLFHPEQLITGKEDAANNYAR		1.07426e-08	0	3	6	4	Q71U36; Q9BQE3; P68366	1	2415.21	4.22718	High	0	4.302e-09
	FALSE	High	GDVVPKDVNAAIATIK		1.51349e-05	0	2	5	2	Q71U36; Q9BQE3	1	1610.91	3.78491	High	0	8.471e-06
	FALSE	High	AVFVDLEPTVIDEVR		3.4976e-07	0	2	3	3	Q71U36; Q9BQE3	0	1701.91	4.27972	High	0	1.638e-07
	FALSE	High	TIQFVDWCPTGFK	1xCarbamidomethyl [C8]	8.21476e-05	0	2	5	2	Q71U36; Q9BQE3	0	1598.77	3.41038	High	0	4.974e-05
	FALSE	High	LDHKFDLMYAKR		4.03309e-06	0	3	7	3	Q71U36; Q9BQE3; P68366	2	1536.8	3.51962	High	0	2.824e-06
	FALSE	High	YMACCLLYR	2xCarbamidomethyl [C4; C5]	0.00123882	0.000215636	3	5	1	Q71U36; Q9BQE3; P68366	0	1249.55	2.17853	High	0.0001816	0.0008533
	FALSE	High	EDAANNYAR		0.00391822	0.000215636	3	7	1	Q71U36; Q9BQE3; P68366	0	1023.45	2.39572	High	0.0001816	0.002843
	FALSE	High	QIFHPEQLITGK		0.00391822	0.000215636	3	8	4	Q71U36; Q9BQE3; P68366	0	1410.77	1.92587	High	0.0001816	0.002852
	FALSE	High	DVNAAIATIKTK		0.0037708	0.000215636	2	5	1	Q71U36; Q9BQE3	1	1244.72	3.32077	High	0.0001816	0.002726
	FALSE	High	YMACCLLYR	2xCarbamidomethyl [C4; C5]; 1xOxidation [M2]	0.00574828	0.000423685	3	5	3	Q71U36; Q9BQE3; P68366	0	1265.55	2.57571	High	0.0003568	0.00432
	FALSE	High	DYEEVGVDSVEGEGEEEGEEY		0.00630162	0.000621185	1	2	1	Q71U36	0	2348.9	2.36319	High	0.0005229	0.004699
	FALSE	High	YMACCLLYRGDVVPK	2xCarbamidomethyl [C4; C5]	0.00701453	0.000807422	3	5	2	Q71U36; Q9BQE3; P68366	1	1844.89	2.26855	High	0.0006789	0.005257
	FALSE	High	TIGGGDDSFNTFFSETGAGKHVPR		0.0115283	0.00109862	2	5	1	Q71U36; Q9BQE3	1	2497.17	2.14508	High	0.0009236	0.008835
	FALSE	High	EDMAALEKDYEEVGVDSVEGEGEEEGEEY		0.0137388	0.00140828	1	2	1	Q71U36	1	3236.31	2.75099	High	0.001185	0.01062
	FALSE	High	RNLDIERPTYTNLNR		0.0204044	0.00165917	3	7	1	Q71U36; Q9BQE3; P68366	1	1874.98	2.37668	High	0.001394	0.0161
	FALSE	High	LSVDYGKK		0.0450008	0.00341734	3	5	1	Q71U36; Q9BQE3; P68366	1	909.504	2.08122	High	0.003113	0.03704
FALSE	Master Protein	P04350	Tubulin beta-4A chain OS=Homo sapiens OX=9606 GN=TUBB4A PE=1 SV=2	57.4324	19	50	2	1	444	49.554	4.88	149.855	19
	Checked	Confidence	Sequence	Modifications	Qvality PEP	Qvality q-value	# Protein Groups	# Proteins	# PSMs	Master Protein Accessions	# Missed Cleavages	Theo. MH+ [Da]	XCorr Sequest HT	Confidence Sequest HT	Percolator q-Value Sequest HT	Percolator PEP Sequest HT
	FALSE	High	LTTPTYGDLNHLVSATMSGVTTCLR	1xCarbamidomethyl [C23]; 1xOxidation [M17]	6.82781e-07	0	4	5	2	Q13885; P04350; P07437; P68371	0	2724.33	2.91662	High	0.0001816	0.0007958
	FALSE	High	IMNTFSVVPSPK		6.03991e-05	0	3	4	1	P04350; P07437; P68371	0	1319.7	3.33496	High	0	3.604e-05
	FALSE	High	IMNTFSVVPSPK	1xOxidation [M2]	7.60683e-05	0	3	4	1	P04350; P07437; P68371	0	1335.7	3.01484	High	0	4.587e-05
	FALSE	High	EIVHIQAGQCGNQIGAK	1xCarbamidomethyl [C10]	2.6316e-07	0	4	6	4	Q13885; P04350; P07437; P68371	0	1822.92	4.7466	High	0	1.223e-07
	FALSE	High	NSSYFVEWIPNNVK		2.32795e-05	0	5	7	3	Q13885; P04350; Q9BUF5; P07437; P68371	0	1696.83	3.56533	High	0	3.608e-05
	FALSE	High	EAESCDCLQGFQLTHSLGGGTGSGMGTLLLSK	2xCarbamidomethyl [C5; C7]; 1xOxidation [M25]	1.4388e-08	0	3	5	2	P04350; P07437; P68371	0	3327.53	6.11606	High	0	5.807e-09
	FALSE	High	EAESCDCLQGFQLTHSLGGGTGSGMGTLLISK	2xCarbamidomethyl [C5; C7]	2.09711e-08	0	3	5	2	P04350; P07437; P68371	0	3311.53	4.67725	High	0	8.634e-09
	FALSE	High	ALTVPELTQQMFDAK		4.42291e-06	0	2	3	2	P04350; P68371	0	1691.87	2.81254	High	0	2.34e-06
	FALSE	High	LHFFMPGFAPLTSR		4.68639e-05	0	5	8	3	Q13885; P04350; Q9BUF5; P07437; P68371	0	1620.84	3.41358	High	0	2.767e-05
	FALSE	High	LHFFMPGFAPLTSR	1xOxidation [M5]	6.72633e-05	0	5	8	1	Q13885; P04350; Q9BUF5; P07437; P68371	0	1636.83	2.84881	High	0	4.027e-05
	FALSE	High	KEAESCDCLQGFQLTHSLGGGTGSGMGTLLISK	2xCarbamidomethyl [C6; C8]	2.09038e-05	0	3	5	2	P04350; P07437; P68371	1	3439.63	3.76875	High	0	1.185e-05
	FALSE	High	INVYYNEATGGNYVPR		2.73474e-07	0	1	1	1	P04350	0	1829.88	4.49081	High	0	1.267e-07
	FALSE	High	MAATFIGNSTAIQELFKR	1xOxidation [M1]	0.000630009	0	1	1	2	P04350	1	2014.04	3.90401	High	0	0.0004191
	FALSE	High	AVLVDLEPGTMDSVR		1.07082e-05	0	2	3	1	P04350; P68371	0	1601.82	2.92378	High	0	5.896e-06
	FALSE	High	AVLVDLEPGTMDSVR	1xOxidation [M11]	9.18189e-06	0	2	3	2	P04350; P68371	0	1617.82	2.80394	High	0	5.033e-06
	FALSE	High	LAVNMVPFPR		0.000126352	0	5	10	1	Q13885; P04350; Q9BUF5; P07437; P68371	0	1143.63	3.63796	High	0	7.836e-05
	FALSE	High	LAVNMVPFPR	1xOxidation [M5]	0.000153129	0	5	10	3	Q13885; P04350; Q9BUF5; P07437; P68371	0	1159.63	3.69796	High	0	9.55e-05
	FALSE	High	MREIVHLQAGQCGNQIGAK	1xCarbamidomethyl [C12]; 1xOxidation [M1]	2.78841e-06	0	4	6	4	Q13885; P04350; P07437; P68371	1	2126.06	4.32047	High	0	1.438e-06
	FALSE	High	MREIVHIQAGQCGNQIGAK	1xCarbamidomethyl [C12]	4.77234e-10	0	4	6	4	Q13885; P04350; P07437; P68371	1	2110.06	4.62822	High	0	1.654e-10
	FALSE	High	SGPFGQIFRPDNFVFGQSGAGNNWAK		1.32692e-09	0	4	5	2	Q13885; P04350; P07437; P68371	0	2798.34	4.35212	High	0	4.815e-10
	FALSE	High	FPGQLNADLRK		0.00354636	0.000215636	5	10	2	Q13885; P04350; Q9BUF5; P07437; P68371	1	1258.69	2.5732	High	0.00196	0.02541
	FALSE	High	TAVCDIPPR	1xCarbamidomethyl [C4]	0.00196394	0.000215636	4	7	7	Q13885; P04350; P07437; P68371	0	1028.52	2.56444	High	0.0001816	0.002848
	FALSE	High	YLTVAAVFR		0.0018328	0.000215636	3	3	1	P04350; P07437; P68371	0	1039.59	2.46933	High	0.0001816	0.001288
	FALSE	High	ALTVPELTQQMFDAK	1xOxidation [M11]	0.00333525	0.000215636	2	3	1	P04350; P68371	0	1707.86	2.41698	High	0.0001816	0.002408
	FALSE	High	NMMAACDPR	1xCarbamidomethyl [C6]	0.00432897	0.000215636	5	9	1	Q13885; P04350; Q9BUF5; P07437; P68371	0	1065.43	2.77919	High	0.0001816	0.003152
	FALSE	High	NMMAACDPR	1xCarbamidomethyl [C6]; 1xOxidation [M]	0.0180696	0.00152947	5	9	2	Q13885; P04350; Q9BUF5; P07437; P68371	0	1081.42	2.96676	High	0.001286	0.0141
	FALSE	High	KLAVNMVPFPR		0.017797	0.00152947	5	10	2	Q13885; P04350; Q9BUF5; P07437; P68371	1	1271.73	2.58037	High	0.001767	0.02027
FALSE	Master Protein	P11940	Polyadenylate-binding protein 1 OS=Homo sapiens OX=9606 GN=PABPC1 PE=1 SV=2	50.1572	34	50	22	1	636	70.626	9.5	149.518	34
	Checked	Confidence	Sequence	Modifications	Qvality PEP	Qvality q-value	# Protein Groups	# Proteins	# PSMs	Master Protein Accessions	# Missed Cleavages	Theo. MH+ [Da]	XCorr Sequest HT	Confidence Sequest HT	Percolator q-Value Sequest HT	Percolator PEP Sequest HT
	FALSE	High	SKVDEAVAVLQAHQAK		3.92517e-07	0	1	2	2	P11940	1	1693.92	3.71605	High	0	1.852e-07
	FALSE	High	GYGFVHFETQEAAER		2.35447e-06	0	1	1	2	P11940	0	1740.8	3.43309	High	0	5.289e-06
	FALSE	High	IVATKPLYVALAQR		1.78518e-06	0	1	2	2	P11940	0	1542.94	3.65301	High	0	9.052e-07
	FALSE	High	KEFSPFGTITSAK		6.42308e-05	0	1	1	2	P11940	1	1412.74	3.97299	High	0	3.851e-05
	FALSE	High	AKEFTNVYIK		0.000348582	0	2	2	1	Q13310; P11940	1	1212.66	4.12896	High	0	0.0002254
	FALSE	High	NLDDGIDDER		0.000213122	0	1	2	1	P11940	0	1161.5	3.10132	High	0	0.000135
	FALSE	High	VANTSTQTMGPRPAAAAAAATPAVR		3.22701e-06	0	1	1	1	P11940	0	2381.24	3.87333	High	0	1.688e-06
	FALSE	High	SLGYAYVNFQQPADAER		2.79855e-07	0	2	2	1	Q13310; P11940	0	1928.91	5.40357	High	0	1.299e-07
	FALSE	High	FSPAGPILSIR		0.000837213	0	1	4	1	P11940	0	1157.67	1.79879	High	0	0.0005648
	FALSE	High	GFGFVCFSSPEEATK	1xCarbamidomethyl [C6]	1.78518e-06	0	2	4	1	Q13310; P11940	0	1662.75	4.51779	High	0	9.02e-07
	FALSE	High	GFGFVSFER		0.000999052	0	1	2	1	P11940	0	1045.51	3.01826	High	0	0.0006815
	FALSE	High	RSLGYAYVNFQQPADAER		6.93362e-07	0	2	2	2	Q13310; P11940	1	2085.01	4.96227	High	0	3.375e-07
	FALSE	High	NFGEDMDDERLKDLFGK		0.00107883	0	1	2	1	P11940	2	2028.93	2.00436	High	0	0.0007344
	FALSE	High	SKGFGFVCFSSPEEATK	1xCarbamidomethyl [C8]	6.37389e-05	0	2	3	1	Q13310; P11940	1	1877.87	3.97637	High	0	3.83e-05
	FALSE	High	ALDTMNFDVIK		0.000470438	0	2	2	1	Q13310; P11940	0	1266.64	3.35311	High	0	0.0003097
	FALSE	High	AVDEMNGKELNGK		1.98085e-05	0	1	2	1	P11940	1	1404.68	3.20125	High	0	1.12e-05
	FALSE	High	HEDAQKAVDEMNGKELNGK		2.80993e-06	0	1	2	1	P11940	2	2113	4.62506	High	0	1.457e-06
	FALSE	High	ALYDTFSAFGNILSCK	1xCarbamidomethyl [C15]	1.21489e-08	0	2	2	1	Q13310; P11940	0	1806.87	5.13801	High	0	4.867e-09
	FALSE	High	QAHLTNQYMQR		0.000197352	0	1	1	2	P11940	0	1389.67	3.08598	High	0	0.0001242
	FALSE	High	AVNSATGVPTV		0.00308892	0.000215636	1	2	1	P11940	0	1015.54	2.62348	High	0.0001816	0.002225
	FALSE	High	EFSPFGTITSAK		0.00540655	0.000215636	1	1	1	P11940	0	1284.65	2.46311	High	0.0001816	0.003992
	FALSE	High	ALDTMNFDVIK	1xOxidation [M5]	0.00223774	0.000215636	2	2	1	Q13310; P11940	0	1282.63	2.78208	High	0.0001816	0.001588
	FALSE	High	SGVGNIFIK		0.00150108	0.000215636	1	3	1	P11940	0	934.536	3.14942	High	0.0001816	0.001038
	FALSE	High	KFEQMKQDR		0.00341291	0.000215636	1	1	1	P11940	2	1209.6	2.93169	High	0.0001816	0.002471
	FALSE	High	MNGMLLNDR	1xOxidation [M1]	0.00404028	0.000215636	2	2	1	Q13310; P11940	0	1079.5	2.71814	High	0.0001816	0.002926
	FALSE	High	MNGMLLNDR		0.00407139	0.000215636	2	2	1	Q13310; P11940	0	1063.5	2.99935	High	0.0001816	0.002952
	FALSE	High	VVCDENGSK	1xCarbamidomethyl [C3]	0.00400942	0.000215636	2	2	1	Q13310; P11940	0	1007.45	2.19456	High	0.0001816	0.002925
	FALSE	High	VMTDESGKSK		0.00404028	0.000215636	1	2	1	P11940	1	1081.52	2.71772	High	0.0001816	0.002927
	FALSE	High	VANTSTQTMGPRPAAAAAAATPAVR	1xOxidation [M9]	0.00143348	0.000215636	1	1	1	P11940	0	2397.23	2.92975	High	0.0001816	0.0009936
	FALSE	High	QAHLTNQYMQR	1xOxidation [M9]	0.00625355	0.000621185	1	1	2	P11940	0	1405.66	2.65652	High	0.0005229	0.004629
	FALSE	High	MNGMLLNDRK	1xOxidation [M1]	0.00685529	0.000807422	2	2	1	Q13310; P11940	1	1207.59	2.03063	High	0.0006789	0.005132
	FALSE	High	MNGMLLNDRK		0.00763051	0.000807422	2	2	1	Q13310; P11940	1	1191.6	2.41329	High	0.0007971	0.005739
	FALSE	High	AVTEMNGR		0.010681	0.000946321	2	4	1	Q13310; P11940	0	877.42	2.68772	High	0.0007971	0.008143
	FALSE	High	YQGVNLYVK		0.00836401	0.000946321	1	2	1	P11940	0	1083.58	2.49125	High	0.0007971	0.006316
	FALSE	High	NFGEDMDDERLKDLFGK	1xOxidation [M6]	0.0118856	0.00109862	1	2	1	P11940	2	2044.93	2.42076	High	0.0009236	0.009129
	FALSE	High	NLDDGIDDERLR		0.0131246	0.00140828	1	2	2	P11940	1	1430.69	2.27372	High	0.001185	0.01014
	FALSE	High	GFGFVSFERHEDAQK		0.015878	0.00152947	1	2	2	P11940	1	1753.83	3.45711	High	0.001286	0.01233
	FALSE	High	NLDKSIDNK		0.0306985	0.00233588	2	3	1	Q13310; P11940	1	1046.55	2.62223	High	0.00196	0.02475
	FALSE	High	AVDEMNGK		0.0346266	0.00243984	1	2	1	P11940	0	863.393	1.87682	High	0.002047	0.02799
	FALSE	High	KSGVGNIFIK		0.0492067	0.00409472	1	3	1	P11940	1	1062.63	2.37547	High	0.00343	0.04057
	FALSE	High	AVDEMNGKELNGK	1xOxidation [M5]	0.0776507	0.00597851	1	2	1	P11940	1	1420.67	1.68241	High	0.005019	0.06549
FALSE	Master Protein	P05783	Keratin, type I cytoskeletal 18 OS=Homo sapiens OX=9606 GN=KRT18 PE=1 SV=2	63.0233	35	54	34	1	430	48.029	5.45	149.476	35
	Checked	Confidence	Sequence	Modifications	Qvality PEP	Qvality q-value	# Protein Groups	# Proteins	# PSMs	Master Protein Accessions	# Missed Cleavages	Theo. MH+ [Da]	XCorr Sequest HT	Confidence Sequest HT	Percolator q-Value Sequest HT	Percolator PEP Sequest HT
	FALSE	High	RLLEDGEDFNLGDALDSSNSMQTIQK		4.9435e-07	0	1	1	1	P05783	1	2896.36	6.54223	High	0	2.354e-07
	FALSE	High	AQIFANTVDNAR		7.49076e-05	0	1	1	1	P05783	0	1319.67	3.68694	High	0	4.506e-05
	FALSE	High	SLGSVQAPSYGARPVSSAASVYAGAGGSGSR		2.51189e-09	0	1	1	1	P05783	0	2854.41	4.48842	High	0	9.414e-10
	FALSE	High	GGMGSGGLATGIAGGLAGMGGIQNEK		1.7241e-07	0	1	1	1	P05783	0	2261.1	4.29379	High	0	7.821e-08
	FALSE	High	QAQEYEALLNIK		0.000157911	0	1	1	1	P05783	0	1419.75	2.76479	High	0	9.875e-05
	FALSE	High	GGMGSGGLATGIAGGLAGMGGIQNEKETMQSLNDR		1.12043e-09	0	1	1	2	P05783	1	3335.58	4.1999	High	0	4.036e-10
	FALSE	High	IIEDLRAQIFANTVDNAR		5.6338e-07	0	1	1	1	P05783	1	2059.09	4.10553	High	0	2.715e-07
	FALSE	High	LLEDGEDFNLGDALDSSNSMQTIQK	1xOxidation [M20]	2.02622e-07	0	1	1	6	P05783	0	2756.26	4.47619	High	0	9.253e-08
	FALSE	High	IVDGKVVSETNDTK		1.1429e-06	0	1	1	2	P05783	1	1504.79	4.56635	High	0	5.656e-07
	FALSE	High	VKYETELAMR		0.000459714	0	1	1	2	P05783	1	1239.64	4.12114	High	0	0.0003022
	FALSE	High	KVIDDTNITR		0.000327791	0	1	1	1	P05783	1	1174.64	2.56468	High	0	0.0002118
	FALSE	High	QSVENDIHGLRK		0.000246641	0	1	1	1	P05783	1	1395.73	2.74	High	0	0.0001572
	FALSE	High	LLEDGEDFNLGDALDSSNSMQTIQK		2.83162e-06	0	1	1	2	P05783	0	2740.26	3.79039	High	0	1.472e-06
	FALSE	High	IVLQIDNAR		0.00140082	0.000215636	1	2	1	P05783	0	1041.61	2.60654	High	0.0001816	0.0009674
	FALSE	High	ETMQSLNDR		0.00346568	0.000215636	1	2	1	P05783	0	1093.49	2.54839	High	0.0001816	0.002501
	FALSE	High	GGMGSGGLATGIAGGLAGMGGIQNEKETMQSLNDR	1xOxidation [M]	0.00524336	0.000215636	1	1	2	P05783	1	3351.57	3.28009	High	0.0001816	0.003855
	FALSE	High	VKYETELAMR	1xOxidation [M9]	0.00362892	0.000215636	1	1	3	P05783	1	1255.64	3.00242	High	0.0001816	0.003173
	FALSE	High	QSVENDIHGLR		0.00223774	0.000215636	1	1	2	P05783	0	1267.64	2.15747	High	0.0001816	0.001583
	FALSE	High	ASLENSLREVEAR		0.00109554	0.000215636	1	1	1	P05783	1	1473.77	2.92052	High	0.0001816	0.0007481
	FALSE	High	VVSETNDTK		0.00146689	0.000215636	1	1	1	P05783	0	992.489	2.40781	High	0.0001816	0.001016
	FALSE	High	YETELAMR		0.00649761	0.000621185	1	1	1	P05783	0	1012.48	2.65208	High	0.0005229	0.004844
	FALSE	High	VIDDTNITR		0.0102809	0.000946321	1	1	1	P05783	0	1046.55	2.36091	High	0.0007971	0.007833
	FALSE	High	AQYDELAR		0.0110123	0.00109862	1	1	1	P05783	0	965.469	2.34998	High	0.0009236	0.008403
	FALSE	High	NLKASLENSLREVEAR		0.0167466	0.00152947	1	1	2	P05783	2	1828.99	3.44596	High	0.001767	0.02016
	FALSE	High	LAADDFR		0.0244747	0.00180296	5	17	2	P02533; Q15323; P13645; P05783; P08779	0	807.4	2.43057	High	0.003348	0.03751
	FALSE	High	VVSETNDTKVLRH		0.0250367	0.00210614	1	1	1	P05783	2	1497.8	2.82962	High	0.001767	0.01994
	FALSE	High	VKLEAEIATYR		0.0295629	0.00222008	1	1	1	P05783	1	1292.72	2.12764	High	0.001861	0.02379
	FALSE	High	RIVDGKVVSETNDTK		0.0272076	0.00222008	1	1	1	P05783	2	1660.89	2.29837	High	0.001861	0.02167
	FALSE	High	AQYDELARK		0.0311646	0.00233588	1	1	1	P05783	1	1093.56	2.1533	High	0.00196	0.02513
	FALSE	High	NHEEEVK		0.0510687	0.00420584	1	1	1	P05783	0	884.411	2.03674	High	0.003521	0.04211
	FALSE	High	STFSTNYR		0.0600951	0.0048097	1	1	1	P05783	0	975.453	1.79094	High	0.00403	0.04992
	FALSE	High	DWSHYFK		0.0637403	0.00491776	1	1	1	P05783	0	982.442	2.24461	High	0.004238	0.05331
	FALSE	High	SLETENRR		0.0727235	0.00576469	1	1	1	P05783	1	1004.51	1.73741	High	0.004836	0.06129
	FALSE	High	ETMQSLNDR	1xOxidation [M3]	0.074876	0.00586331	1	2	1	P05783	0	1109.49	2.05728	High	0.004921	0.063
	FALSE	High	VVSETNDTKVLR		0.0770881	0.00597851	1	1	1	P05783	1	1360.74	1.90531	High	0.005019	0.06521
	FALSE	High	NLKASLENSLR		0.0992146	0.008017	1	1	1	P05783	1	1244.7	1.89973	High	0.006745	0.08495
	FALSE	High	LASYLDR		0.10355	0.00846333	1	1	1	P05783	0	837.446	1.70608	High	0.007122	0.08929
	FALSE	High	LASYLDRVR		0.111949	0.00876216	1	1	1	P05783	1	1092.62	2.24703	High	0.007372	0.09643
	FALSE	High	IREHLEKK		0.122664	0.00965737	1	1	1	P05783	2	1052.62	2.12633	High	0.008135	0.1062
FALSE	Master Protein	P21333	Filamin-A OS=Homo sapiens OX=9606 GN=FLNA PE=1 SV=4	25.6517	47	52	40	1	2647	280.564	6.06	145.29	47
	Checked	Confidence	Sequence	Modifications	Qvality PEP	Qvality q-value	# Protein Groups	# Proteins	# PSMs	Master Protein Accessions	# Missed Cleavages	Theo. MH+ [Da]	XCorr Sequest HT	Confidence Sequest HT	Percolator q-Value Sequest HT	Percolator PEP Sequest HT
	FALSE	High	YGGPYHIGGSPFK		8.40644e-05	0	1	1	2	P21333	0	1379.67	2.44265	High	0	5.094e-05
	FALSE	High	SPFEVYVDKSQGDASK		0.00015913	0	1	1	1	P21333	1	1756.84	3.40733	High	0	9.969e-05
	FALSE	High	YGGQPVPNFPSK		0.000500273	0	1	1	1	P21333	0	1290.65	2.40729	High	0	0.0003307
	FALSE	High	SPYTVTVGQACNPSACR	2xCarbamidomethyl [C11; C16]	3.26511e-05	0	1	1	1	P21333	0	1867.84	3.19296	High	0	1.902e-05
	FALSE	High	GAGTGGLGLAVEGPSEAK		0.000976287	0	1	1	1	P21333	0	1570.81	3.36943	High	0	0.0006634
	FALSE	High	ANLPQSFQVDTSK		0.000250463	0	1	1	1	P21333	0	1434.72	2.7526	High	0	0.0001599
	FALSE	High	LTVSSLQESGLK		7.96597e-05	0	1	1	1	P21333	0	1261.7	3.30388	High	0	4.813e-05
	FALSE	High	DNGNGTYSCSYVPR	1xCarbamidomethyl [C9]	0.000690875	0	1	1	1	P21333	0	1589.66	2.69747	High	0	0.0004606
	FALSE	High	YNEQHVPGSPFTAR		0.000459714	0	1	1	1	P21333	0	1602.77	3.29937	High	0	0.000302
	FALSE	High	AFGPGLQGGSAGSPAR		2.18816e-07	0	1	1	1	P21333	0	1429.72	4.384	High	0	1.008e-07
	FALSE	High	VTAQGPGLEPSGNIANK		7.31702e-07	0	1	1	1	P21333	0	1652.86	3.91126	High	0	3.558e-07
	FALSE	High	YGGDEIPFSPYR		2.41919e-05	0	1	1	1	P21333	0	1400.65	3.74056	High	0	1.386e-05
	FALSE	High	VTYCPTEPGNYIINIK	1xCarbamidomethyl [C4]	0.000811871	0	1	1	1	P21333	0	1881.94	2.77419	High	0	0.0005466
	FALSE	High	AWGPGLEGGVVGK		0.000787295	0	1	1	1	P21333	0	1226.65	2.92987	High	0	0.0005312
	FALSE	High	VQVQDNEGCPVEALVK	1xCarbamidomethyl [C9]	5.48537e-06	0	1	1	1	P21333	0	1784.88	3.82733	High	0	2.941e-06
	FALSE	High	IVGPSGAAVPCKVEPGLGADNSVVR	1xCarbamidomethyl [C11]	7.12424e-06	0	1	1	1	P21333	1	2449.29	3.73132	High	0	3.862e-06
	FALSE	High	NGQHVASSPIPVVISQSEIGDASR		6.32507e-05	0	1	1	1	P21333	0	2448.25	3.46819	High	0	3.779e-05
	FALSE	High	IANLQTDLSDGLR		2.71493e-05	0	1	1	1	P21333	0	1415.75	3.26073	High	0	1.558e-05
	FALSE	High	GLVEPVDVVDNADGTQTVNYVPSR		1.06649e-06	0	1	1	2	P21333	0	2544.26	4.24288	High	0	5.293e-07
	FALSE	High	ALGALVDSCAPGLCPDWDSWDASKPVTNAR	2xCarbamidomethyl [C9; C14]	7.81284e-06	0	1	1	1	P21333	0	3229.5	3.81742	High	0	4.242e-06
	FALSE	High	ATCAPQHGAPGPGPADASK	1xCarbamidomethyl [C3]	0.000527927	0	1	1	1	P21333	0	1789.83	3.06742	High	0	0.0003489
	FALSE	High	IECDDKGDGSCDVR	2xCarbamidomethyl [C3; C11]	3.10531e-06	0	2	2	2	P21333; Q14315	1	1625.65	3.43825	High	0	1.621e-06
	FALSE	High	IQQNTFTR		0.00230752	0.000215636	3	3	1	P21333; O75369; Q14315	0	1007.53	2.79459	High	0.0001816	0.001628
	FALSE	High	YTPVQQGPVGVNVTYGGDPIPK		0.00391822	0.000215636	1	1	1	P21333	0	2286.18	3.01906	High	0.0001816	0.002854
	FALSE	High	AYGPGIEPTGNMVK		0.00128733	0.000215636	1	1	1	P21333	0	1433.71	3.21396	High	0.0001816	0.0008893
	FALSE	High	DAGEGLLAVQITDPEGKPK		0.00207238	0.000215636	1	1	1	P21333	0	1938.02	2.32017	High	0.0001816	0.001461
	FALSE	High	ALTQTGGPHVK		0.00155984	0.000215636	1	1	1	P21333	0	1108.61	2.81787	High	0.0001816	0.001081
	FALSE	High	VHGPGIQSGTTNKPNK		0.00124838	0.000215636	1	1	2	P21333	0	1634.86	3.23044	High	0.0001816	0.0008562
	FALSE	High	VGTECGNQK	1xCarbamidomethyl [C5]	0.00323445	0.000215636	1	1	1	P21333	0	992.447	2.30411	High	0.0001816	0.002323
	FALSE	High	SSFTVDCSK	1xCarbamidomethyl [C7]	0.00478264	0.000215636	1	1	1	P21333	0	1030.45	1.90362	High	0.0001816	0.003513
	FALSE	High	CSGPGLSPGMVR	1xCarbamidomethyl [C1]	0.00343919	0.000215636	1	1	1	P21333	0	1217.58	2.61372	High	0.0001816	0.00249
	FALSE	High	FNEEHIPDSPFVVPVASPSGDAR		0.0016209	0.000215636	1	1	1	P21333	0	2467.19	3.02746	High	0.0001816	0.001125
	FALSE	High	KTHIQDNHDGTYTVAYVPDVTGR		0.00696104	0.000807422	1	1	1	P21333	1	2587.25	2.97073	High	0.0006789	0.005201
	FALSE	High	LLGWIQNK		0.00882385	0.000946321	3	3	1	P21333; O75369; Q14315	0	971.567	2.52001	High	0.0007971	0.00668
	FALSE	High	VNVGAGSHPNKVK		0.0186273	0.00152947	1	1	1	P21333	1	1306.72	2.14294	High	0.001286	0.0146
	FALSE	High	CSGPGLSPGMVR	1xCarbamidomethyl [C1]; 1xOxidation [M10]	0.0184863	0.00152947	1	1	1	P21333	0	1233.57	2.56431	High	0.001286	0.01449
	FALSE	High	AGGPGLER		0.0168745	0.00152947	2	2	1	P21333; O75369	0	756.4	2.72886	High	0.001286	0.01313
	FALSE	High	TPCEEILVK	1xCarbamidomethyl [C3]	0.0215172	0.00165917	1	1	1	P21333	0	1088.57	2.60107	High	0.001394	0.01702
	FALSE	High	VTYTPMAPGSYLISIK		0.0297867	0.00222008	1	1	1	P21333	0	1740.92	1.49611	High	0.001861	0.02393
	FALSE	High	AGQSAAGAAPGGGVDTR		0.0321177	0.00233588	1	1	1	P21333	0	1442.7	2.9659	High	0.00196	0.0259
	FALSE	High	GAGSGELKVTVK		0.0384625	0.00257147	2	2	1	P21333; Q14315	1	1145.65	2.81423	High	0.002155	0.03123
	FALSE	High	LPQLPITNFSR		0.0378902	0.00257147	1	1	1	P21333	0	1285.73	2.18959	High	0.002155	0.03088
	FALSE	High	WCNEHLK	1xCarbamidomethyl [C2]	0.0514491	0.00420584	3	3	1	P21333; O75369; Q14315	0	986.451	1.99705	High	0.003521	0.04239
	FALSE	High	DVDIIDHHDNTYTVK		0.0554062	0.0044358	1	1	1	P21333	0	1784.84	2.00688	High	0.003714	0.04591
	FALSE	High	VYGPGVAK		0.0600951	0.0048097	1	1	1	P21333	0	790.446	2.06577	High	0.00403	0.0501
	FALSE	High	AGNNMLLVGVHGPR		0.0675949	0.00556853	1	1	1	P21333	0	1434.76	2.11682	High	0.004768	0.05678
	FALSE	High	LVSIDSK		0.0721946	0.00576469	3	3	1	P21333; O75369; Q14315	0	761.44	1.78935	High	0.004836	0.06097
	FALSE	High	VNVGAGSHPNK		0.0811075	0.00621628	1	1	1	P21333	0	1079.56	2.86716	High	0.005328	0.0687
FALSE	Master Protein	P07355	Annexin A2 OS=Homo sapiens OX=9606 GN=ANXA2 PE=1 SV=2	71.0914	32	45	32	1	339	38.58	7.75	140.38	32
	Checked	Confidence	Sequence	Modifications	Qvality PEP	Qvality q-value	# Protein Groups	# Proteins	# PSMs	Master Protein Accessions	# Missed Cleavages	Theo. MH+ [Da]	XCorr Sequest HT	Confidence Sequest HT	Percolator q-Value Sequest HT	Percolator PEP Sequest HT
	FALSE	High	TPAQYDASELK		0.000287634	0	1	2	1	P07355	0	1222.6	3.82885	High	0	0.0001847
	FALSE	High	LSLEGDHSTPPSAYGSVK		0.000122525	0	1	2	2	P07355	0	1844.9	3.75242	High	0	7.539e-05
	FALSE	High	SNAQRQDIAFAYQR		2.62206e-06	0	1	1	2	P07355	1	1667.82	4.20632	High	0	0.0001065
	FALSE	High	TDLEKDIISDTSGDFR		9.54176e-06	0	1	2	2	P07355	1	1811.87	4.41254	High	0	5.21e-06
	FALSE	High	AYTNFDAERDALNIETAIKTK		0.000500273	0	1	2	1	P07355	2	2384.21	3.00011	High	0	0.0003304
	FALSE	High	GTDVPKWISIMTER		0.000117002	0	1	2	1	P07355	1	1632.84	3.56683	High	0	7.198e-05
	FALSE	High	AEDGSVIDYELIDQDAR		5.92377e-06	0	1	1	1	P07355	0	1908.88	3.90989	High	0	3.174e-06
	FALSE	High	AYTNFDAERDALNIETAIK		4.23888e-07	0	1	2	2	P07355	1	2155.07	3.3307	High	0	2.012e-07
	FALSE	High	SLYYYIQQDTKGDYQK		2.98819e-06	0	1	2	2	P07355	1	2012.96	4.70465	High	0	1.55e-06
	FALSE	High	TDLEKDIISDTSGDFRK		8.02085e-09	0	1	2	3	P07355	2	1939.96	6.16418	High	0	3.153e-09
	FALSE	High	RAEDGSVIDYELIDQDAR		1.81208e-08	0	1	1	2	P07355	1	2064.98	4.99713	High	0	7.407e-09
	FALSE	High	SLYYYIQQDTK		0.000131304	0	1	2	1	P07355	0	1421.69	3.86039	High	0	8.144e-05
	FALSE	High	TPAQYDASELKASMK		1.56076e-05	0	1	2	1	P07355	1	1639.8	3.0704	High	0	8.75e-06
	FALSE	High	GVDEVTIVNILTNR		1.23873e-07	0	1	1	2	P07355	0	1542.85	4.58676	High	0	5.537e-08
	FALSE	High	TNQELQEINR		0.000135404	0	1	2	1	P07355	0	1244.62	3.80911	High	0	8.375e-05
	FALSE	High	GLGTDEDSLIEIICSR	1xCarbamidomethyl [C14]	1.84841e-05	0	1	2	4	P07355	0	1777.86	5.06615	High	0	1.048e-05
	FALSE	High	QDIAFAYQR		0.00129726	0.000215636	1	1	1	P07355	0	1111.55	2.83326	High	0.0001816	0.0008907
	FALSE	High	DIISDTSGDFR		0.0023253	0.000215636	1	2	1	P07355	0	1225.57	2.09492	High	0.0001816	0.001643
	FALSE	High	TPAQYDASELKASMK	1xOxidation [M14]	0.0018328	0.000215636	1	2	1	P07355	1	1655.79	3.08037	High	0.0001816	0.001284
	FALSE	High	ALLYLCGGDD	1xCarbamidomethyl [C6]	0.00186117	0.000215636	1	2	1	P07355	0	1096.5	2.81607	High	0.0001816	0.001303
	FALSE	High	SYSPYDMLESIRK		0.00474612	0.000215636	1	2	1	P07355	1	1588.77	2.08718	High	0.0001816	0.003487
	FALSE	High	WISIMTER		0.00639887	0.000621185	1	2	1	P07355	0	1035.53	2.74097	High	0.0005229	0.004742
	FALSE	High	DLYDAGVKR		0.0129259	0.00140828	1	1	1	P07355	1	1036.54	1.7725	High	0.001185	0.009914
	FALSE	High	GRRAEDGSVIDYELIDQDAR		0.013225	0.00140828	1	1	1	P07355	2	2278.11	2.85159	High	0.001185	0.01015
	FALSE	High	AYTNFDAER		0.0142723	0.00140828	1	2	1	P07355	0	1086.49	2.43987	High	0.001185	0.01105
	FALSE	High	DALNIETAIK		0.0194959	0.00165917	1	2	1	P07355	0	1087.6	2.40137	High	0.001394	0.01534
	FALSE	High	TKKELASALK		0.0499435	0.00409472	1	2	1	P07355	2	1088.67	1.98503	High	0.003521	0.04116
	FALSE	High	TKGVDEVTIVNILTNR		0.0570693	0.0044358	1	1	1	P07355	1	1771.99	2.04852	High	0.003714	0.04725
	FALSE	High	LMVALAK	1xOxidation [M2]	0.0680919	0.00568617	1	2	1	P07355	0	761.459	2.01791	High	0.004768	0.05735
	FALSE	High	SEVDMLK		0.0890955	0.00720265	1	2	1	P07355	0	821.407	1.94923	High	0.006161	0.07613
	FALSE	High	VYKEMYK		0.093693	0.00766718	1	2	1	P07355	1	960.486	1.94111	High	0.006443	0.08008
	FALSE	High	SEVDMLKIR		0.110377	0.00876216	1	2	1	P07355	1	1090.59	2.30479	High	0.007372	0.0951
	FALSE	High	KGTDVPKWISIMTER		0.127023	0.00986435	1	2	1	P07355	2	1760.94	2.35436	High	0.008309	0.1108
FALSE	Master Protein	P35527	Keratin, type I cytoskeletal 9 OS=Homo sapiens OX=9606 GN=KRT9 PE=1 SV=3	61.9583	27	41	26	1	623	62.027	5.24	138.187	27
	Checked	Confidence	Sequence	Modifications	Qvality PEP	Qvality q-value	# Protein Groups	# Proteins	# PSMs	Master Protein Accessions	# Missed Cleavages	Theo. MH+ [Da]	XCorr Sequest HT	Confidence Sequest HT	Percolator q-Value Sequest HT	Percolator PEP Sequest HT
	FALSE	High	QGVDADINGLR		0.000373553	0	1	1	2	P35527	0	1157.59	3.40529	High	0	0.0002427
	FALSE	High	TLLDIDNTR		0.00101452	0	1	1	2	P35527	0	1060.56	2.45399	High	0	0.0006907
	FALSE	High	IKFEMEQNLR		0.000226642	0	1	1	1	P35527	1	1307.68	3.63264	High	0	0.0001443
	FALSE	High	VQALEEANNDLENK		0.000315431	0	1	1	1	P35527	0	1586.77	3.54178	High	0	0.0002037
	FALSE	High	NRKDIENQYETQITQIEHEVSSSGQEVQSSAK		7.54235e-09	0	1	1	3	P35527	2	3662.75	4.88641	High	0	2.971e-09
	FALSE	High	GGGGSFGYSYGGGSGGGFSASSLGGGFGGGSR		4.30091e-11	0	1	1	2	P35527	0	2705.16	6.06069	High	0	1.331e-11
	FALSE	High	LASYLDKVQALEEANNDLENK		4.35357e-08	0	1	1	2	P35527	1	2377.19	4.10104	High	0	1.852e-08
	FALSE	High	EIETYHNLLEGGQEDFESSGAGK		1.81867e-09	0	1	1	2	P35527	0	2510.13	7.01409	High	0	6.695e-10
	FALSE	High	LEKEIETYHNLLEGGQEDFESSGAGK		2.12278e-05	0	1	1	1	P35527	1	2880.35	3.49846	High	0	1.208e-05
	FALSE	High	HGVQELEIELQSQLSKK		0.000359467	0	1	1	1	P35527	1	1966.06	2.9266	High	0	0.0002326
	FALSE	High	FSSSSGYGGGSSR		2.06598e-06	0	1	1	1	P35527	0	1235.53	3.88006	High	0	1.055e-06
	FALSE	High	GGSGGSYGGGSGSGGGSGGGYGGGSGGGHSGGSGGGHSGGSGGNYGGGSGSGGGSGGGYGGGSGSR		0.00015431	0	1	1	1	P35527	0	4972.94	5.68466	High	0	9.593e-05
	FALSE	High	GGSGGSHGGGSGFGGESGGSYGGGEEASGSGGGYGGGSGK		2.32801e-14	0	1	1	1	P35527	0	3223.28	7.78993	High	0	5.06794e-15
	FALSE	High	FSSSGGGGGGGR		4.20814e-05	0	1	1	1	P35527	0	982.434	2.78309	High	0	2.471e-05
	FALSE	High	DIENQYETQITQIEHEVSSSGQEVQSSAK		3.5518e-07	0	1	1	2	P35527	0	3264.51	4.47474	High	0	1.666e-07
	FALSE	High	SGGGGGGGLGSGGSIR		1.16061e-06	0	1	1	1	P35527	0	1232.6	4.30645	High	0	5.754e-07
	FALSE	High	GGSGGSYGGGGSGGGYGGGSGSR		1.1776e-10	0	1	1	1	P35527	0	1791.73	6.35627	High	0	3.801e-11
	FALSE	High	TLNDMRQEYEQLIAK		0.00191922	0.000215636	1	1	1	P35527	1	1851.93	2.30596	High	0.0001816	0.001348
	FALSE	High	STMQELNSR	1xOxidation [M3]	0.00463822	0.000215636	1	1	2	P35527	0	1081.49	3.17996	High	0.0001816	0.003393
	FALSE	High	STMQELNSR		0.002137	0.000215636	1	1	1	P35527	0	1065.5	3.08188	High	0.0001816	0.001508
	FALSE	High	HGVQELEIELQSQLSK		0.00500772	0.000215636	1	1	1	P35527	0	1837.97	3.29083	High	0.0001816	0.003692
	FALSE	High	IKFEMEQNLR	1xOxidation [M5]	0.00997149	0.000946321	1	1	2	P35527	1	1323.67	2.28382	High	0.0007971	0.007585
	FALSE	High	FEMEQNLR	1xOxidation [M3]	0.00862377	0.000946321	1	1	1	P35527	0	1082.49	2.15526	High	0.0007971	0.006482
	FALSE	High	SLEDTKNR		0.0166197	0.00152947	1	1	1	P35527	1	962.49	2.21306	High	0.001286	0.01292
	FALSE	High	MTLDDFR		0.0474101	0.00409472	1	1	1	P35527	0	897.413	2.21187	High	0.00343	0.03913
	FALSE	High	LASYLDK		0.0522182	0.00420584	4	8	1	P02533; P13645; P35527; P08779	0	809.44	2.13912	High	0.003521	0.0432
	FALSE	High	QFSSSYLSR		0.0646839	0.00518932	1	1	1	P35527	0	1074.52	2.45443	High	0.004441	0.05406
	FALSE	High	TLNDMRQEYEQLIAK	1xOxidation [M5]	0.093693	0.00766718	1	1	1	P35527	1	1867.92	2.3157	High	0.006443	0.08005
	FALSE	High	MTLDDFR	1xOxidation [M1]	0.100641	0.00826435	1	1	1	P35527	0	913.408	1.72623	High	0.007052	0.08633
	FALSE	High	QVLDNLTMEK	1xOxidation [M8]	0.102816	0.00846333	1	1	1	P35527	0	1206.6	1.70044	High	0.007122	0.08803
	FALSE	High	QEYEQLIAK		0.112742	0.00876216	1	1	1	P35527	0	1121.58	1.81183	High	0.007372	0.09751
FALSE	Master Protein	P04406	Glyceraldehyde-3-phosphate dehydrogenase OS=Homo sapiens OX=9606 GN=GAPDH PE=1 SV=3	59.1045	25	46	25	1	335	36.03	8.46	135.706	25
	Checked	Confidence	Sequence	Modifications	Qvality PEP	Qvality q-value	# Protein Groups	# Proteins	# PSMs	Master Protein Accessions	# Missed Cleavages	Theo. MH+ [Da]	XCorr Sequest HT	Confidence Sequest HT	Percolator q-Value Sequest HT	Percolator PEP Sequest HT
	FALSE	High	IKWGDAGAEYVVESTGVFTTMEK	1xOxidation [M21]	0.000400311	0	1	1	1	P04406	1	2534.21	4.30297	High	0	0.0002613
	FALSE	High	IKWGDAGAEYVVESTGVFTTMEK		2.29243e-05	0	1	1	1	P04406	1	2518.22	3.28888	High	0	1.304e-05
	FALSE	High	IISNASCTTNCLAPLAK	2xCarbamidomethyl [C7; C11]	1.08301e-06	0	1	1	3	P04406	0	1833.92	4.04653	High	0	5.371e-07
	FALSE	High	DGRGALQNIIPASTGAAK		1.211e-05	0	1	1	2	P04406	1	1739.94	4.36918	High	0	6.713e-06
	FALSE	High	LISWYDNEFGYSNR		6.85556e-06	0	1	1	3	P04406	0	1763.8	3.60307	High	0	3.705e-06
	FALSE	High	AENGKLVINGNPITIFQERDPSK		0.000260278	0	1	1	1	P04406	2	2540.35	3.48217	High	0	0.0001666
	FALSE	High	LVINGNPITIFQERDPSK		7.04389e-05	0	1	1	2	P04406	1	2041.11	3.2359	High	0	4.248e-05
	FALSE	High	AENGKLVINGNPITIFQER		6.29958e-06	0	1	1	1	P04406	1	2113.14	4.13129	High	0	3.386e-06
	FALSE	High	VIISAPSADAPMFVMGVNHEKYDNSLK		1.03043e-05	0	1	1	2	P04406	1	2933.45	2.75833	High	0.0006789	0.005438
	FALSE	High	GALQNIIPASTGAAK		0.000191375	0	1	1	3	P04406	0	1411.79	3.1613	High	0	0.0001203
	FALSE	High	RVIISAPSADAPMFVMGVNHEK		9.21894e-05	0	1	1	1	P04406	1	2369.21	2.38445	High	0	5.607e-05
	FALSE	High	VPTANVSVVDLTCR	1xCarbamidomethyl [C13]	7.753e-06	0	1	1	2	P04406	0	1530.79	3.74836	High	0	4.064e-05
	FALSE	High	AGAHLQGGAKR		0.000701576	0	1	1	1	P04406	1	1065.59	2.80602	High	0	0.0004713
	FALSE	High	LVINGNPITIFQER		3.47226e-05	0	1	1	1	P04406	0	1613.9	2.71111	High	0	2.013e-05
	FALSE	High	VVDLMAHMASKE	1xOxidation [M]	0.000191375	0	1	1	4	P04406	1	1346.64	3.30744	High	0	0.000121
	FALSE	High	VVDLMAHMASKE		3.9268e-05	0	1	1	2	P04406	1	1330.65	3.75217	High	0	2.291e-05
	FALSE	High	LEKPAKYDDIKK		3.74976e-05	0	1	1	2	P04406	2	1447.82	3.81785	High	0	2.185e-05
	FALSE	High	WGDAGAEYVVESTGVFTTMEK	1xOxidation [M19]	2.02536e-09	0	1	1	2	P04406	0	2293.03	5.84101	High	0	7.484e-10
	FALSE	High	WGDAGAEYVVESTGVFTTMEK		2.32698e-07	0	1	1	2	P04406	0	2277.04	5.32233	High	0	1.072e-07
	FALSE	High	VPTANVSVVDLTCRLEKPAK	1xCarbamidomethyl [C13]	0.00308892	0.000215636	1	1	1	P04406	1	2197.2	2.26052	High	0.0001816	0.00221
	FALSE	High	LEKPAKYDDIK		0.00133773	0.000215636	1	1	2	P04406	1	1319.72	2.36413	High	0.0001816	0.0009264
	FALSE	High	AGAHLQGGAK		0.00496949	0.000215636	1	1	1	P04406	0	909.49	2.745	High	0.0001816	0.003657
	FALSE	High	VKVGVNGFGR		0.00202519	0.000215636	1	1	1	P04406	1	1032.59	2.62692	High	0.0001816	0.001427
	FALSE	High	VGVNGFGR		0.00570442	0.000423685	1	1	1	P04406	0	805.432	2.57027	High	0.0003568	0.004206
	FALSE	High	VVKQASEGPLK		0.00811203	0.000946321	1	1	1	P04406	1	1155.67	2.26896	High	0.0007971	0.00612
	FALSE	High	FHGTVKAENGK		0.00889156	0.000946321	1	1	1	P04406	1	1187.62	2.60945	High	0.0007971	0.006713
	FALSE	High	VVDLMAHMASK		0.0138439	0.00140828	1	1	1	P04406	0	1201.61	2.40953	High	0.001185	0.01071
	FALSE	High	LVINGNPITIFQERDPSKIK		0.0510687	0.00420584	1	1	1	P04406	2	2282.29	2.83561	High	0.003521	0.04216
FALSE	Master Protein	P05787	Keratin, type II cytoskeletal 8 OS=Homo sapiens OX=9606 GN=KRT8 PE=1 SV=7	59.0062	39	51	29	1	483	53.671	5.59	133.355	39
	Checked	Confidence	Sequence	Modifications	Qvality PEP	Qvality q-value	# Protein Groups	# Proteins	# PSMs	Master Protein Accessions	# Missed Cleavages	Theo. MH+ [Da]	XCorr Sequest HT	Confidence Sequest HT	Percolator q-Value Sequest HT	Percolator PEP Sequest HT
	FALSE	High	TEMENEFVLIKK		0.000287634	0	1	1	1	P05787	1	1480.77	1.70637	High	0	0.0001855
	FALSE	High	TLNNKFASFIDK		4.90765e-05	0	5	12	2	P08729; P35908; P02538; P05787; P13647	1	1397.74	3.14133	High	0	5.797e-05
	FALSE	High	KLLEGEESRLESGMQNMSIHTK		4.63173e-06	0	1	1	2	P05787	2	2517.24	3.8118	High	0	2.448e-06
	FALSE	High	LQAEIEGLKGQR		2.757e-05	0	1	1	2	P05787	1	1341.75	3.05191	High	0	1.582e-05
	FALSE	High	LESGMQNMSIHTK		2.61254e-05	0	1	1	1	P05787	0	1475.7	3.50313	High	0	1.499e-05
	FALSE	High	LVSESSDVLPK		0.000117905	0	1	1	1	P05787	0	1173.64	3.29155	High	0	7.25e-05
	FALSE	High	DANAKLSELEAALQR		8.83561e-06	0	1	1	1	P05787	1	1628.86	4.15544	High	0	4.818e-06
	FALSE	High	LLEGEESRLESGMQNMSIHTK		1.59072e-06	0	1	1	2	P05787	1	2389.15	4.57121	High	0	7.994e-07
	FALSE	High	DVDEAYMNKVELESR		3.47226e-05	0	1	1	1	P05787	1	1797.83	3.34694	High	0	2.023e-05
	FALSE	High	LSELEAALQR		0.00065469	0	1	1	1	P05787	0	1129.62	3.45852	High	0	0.0004384
	FALSE	High	SLDMDSIIAEVK		6.93641e-05	0	1	1	2	P05787	0	1320.67	4.03086	High	0	4.158e-05
	FALSE	High	AQYEDIANR		0.000370692	0	1	2	1	P05787	0	1079.51	3.04216	High	0	0.0002405
	FALSE	High	SNMDNMFESYINNLR		4.87006e-05	0	1	1	1	P05787	0	1847.81	2.43057	High	0	2.871e-05
	FALSE	High	NKYEDEINKR		0.000843671	0	4	6	2	P04264; P02538; P05787; P13647	2	1308.65	2.8938	High	0.006443	0.08077
	FALSE	High	ASLEAAIADAEQRGELAIKDANAK		0.00512419	0.000215636	1	1	1	P05787	2	2455.28	3.25956	High	0.0001816	0.003758
	FALSE	High	TKTEISEMNR	1xOxidation [M8]	0.0012677	0.000215636	1	1	1	P05787	1	1224.59	3.03806	High	0.0001816	0.0008718
	FALSE	High	TKTEISEMNR		0.00120134	0.000215636	1	1	1	P05787	1	1208.59	3.16927	High	0.0001816	0.0008272
	FALSE	High	GELAIKDANAK		0.00470987	0.000215636	1	1	1	P05787	1	1129.62	2.51704	High	0.0001816	0.003447
	FALSE	High	TLNNKFASFIDKVR		0.00436229	0.000215636	5	12	1	P08729; P35908; P02538; P05787; P13647	2	1652.91	0.988797	High	0.0001816	0.003175
	FALSE	High	SRAEAESMYQIKYEELQSLAGK		0.00130726	0.000215636	1	1	1	P05787	2	2531.24	3.85983	High	0.0001816	0.0009041
	FALSE	High	TEISEMNR		0.00453276	0.000215636	1	1	1	P05787	0	979.451	2.53545	High	0.0001816	0.003303
	FALSE	High	SRAEAESMYQIK		0.00400942	0.000215636	1	1	1	P05787	1	1412.68	3.32352	High	0.0001816	0.002906
	FALSE	High	YEELQSLAGK		0.00524336	0.000215636	1	1	1	P05787	0	1137.58	3.13808	High	0.0001816	0.003851
	FALSE	High	DGKLVSESSDVLPK		0.00137947	0.000215636	1	1	2	P05787	1	1473.78	3.11602	High	0.0009236	0.008923
	FALSE	High	FASFIDKVR		0.00256931	0.000215636	6	17	2	P08729; Q7Z794; P35908; P02538; P05787; P13647	1	1082.6	2.59311	High	0.0001816	0.00183
	FALSE	High	LLEGEESR		0.00625355	0.000621185	4	6	1	P08729; P17661; P08670; P05787	0	932.468	2.65056	High	0.0005229	0.004638
	FALSE	High	KLLEGEESR		0.00664857	0.000807422	4	5	1	P08729; P17661; P08670; P05787	1	1060.56	2.96194	High	0.0006789	0.004956
	FALSE	High	WSLLQQQK		0.0110123	0.00109862	1	1	1	P05787	0	1030.57	2.4058	High	0.0009236	0.008437
	FALSE	High	ASLEAAIADAEQRGELAIK		0.0110123	0.00109862	1	1	1	P05787	1	1956.04	3.01161	High	0.0009236	0.00843
	FALSE	High	QLREYQELMNVK		0.0137388	0.00140828	1	1	2	P05787	1	1550.8	3.07359	High	0.001185	0.01056
	FALSE	High	TQEKEQIK		0.0163687	0.00152947	1	1	1	P05787	1	1003.54	2.7904	High	0.001286	0.01276
	FALSE	High	ISSSSFSR		0.0215172	0.00165917	1	1	1	P05787	0	870.432	1.93937	High	0.001394	0.01697
	FALSE	High	SYKVSTSGPR		0.0211933	0.00165917	1	1	1	P05787	1	1081.56	1.8168	High	0.001394	0.01673
	FALSE	High	FASFIDK		0.0330992	0.00233588	6	18	1	P08729; Q7Z794; P35908; P02538; P05787; P13647	0	827.43	2.44462	High	0.00196	0.02681
	FALSE	High	RQLETLGQEK		0.03411	0.00243984	1	1	1	P05787	1	1201.65	1.99237	High	0.002047	0.02749
	FALSE	High	SRAEAESMYQIKYEELQSLAGK	1xOxidation [M8]	0.0354158	0.00243984	1	1	1	P05787	2	2547.24	2.90967	High	0.002047	0.02858
	FALSE	High	EYQELMNVK		0.0690964	0.00568617	2	4	1	P02538; P05787	0	1153.56	2.72806	High	0.004768	0.05793
	FALSE	High	VGSSNFR		0.0696039	0.00568617	1	1	1	P05787	0	766.384	2.02627	High	0.004836	0.05843
	FALSE	High	AKQDMAR	1xOxidation [M5]	0.0732561	0.00576469	2	3	1	P05787; P13647	1	835.409	1.60609	High	0.004836	0.06169
	FALSE	High	HGDDLRR		0.0754233	0.00586331	1	1	1	P05787	1	868.438	2.06736	High	0.004921	0.06386
	FALSE	High	TEMENEFVLIKK	1xOxidation [M3]	0.116785	0.0091061	1	1	1	P05787	1	1496.77	1.5476	High	0.007752	0.1013
	FALSE	High	FLEQQNK		0.118439	0.00920983	6	18	1	P08729; P14136; P08670; P02538; P05787; P13647	0	906.468	2.2773	High	0.007752	0.1024
FALSE	Master Protein	P68366	Tubulin alpha-4A chain OS=Homo sapiens OX=9606 GN=TUBA4A PE=1 SV=1	47.5446	20	44	5	1	448	49.892	5.06	131.138	20
	Checked	Confidence	Sequence	Modifications	Qvality PEP	Qvality q-value	# Protein Groups	# Proteins	# PSMs	Master Protein Accessions	# Missed Cleavages	Theo. MH+ [Da]	XCorr Sequest HT	Confidence Sequest HT	Percolator q-Value Sequest HT	Percolator PEP Sequest HT
	FALSE	High	NLDIERPTYTNLNR		6.96179e-06	0	3	7	2	Q71U36; Q9BQE3; P68366	0	1718.88	2.72283	High	0.0001816	0.00196
	FALSE	High	LDHKFDLMYAK		2.55296e-05	0	3	7	2	Q71U36; Q9BQE3; P68366	1	1380.7	4.36217	High	0	1.469e-05
	FALSE	High	LDHKFDLMYAK	1xOxidation [M8]	3.11791e-05	0	3	7	1	Q71U36; Q9BQE3; P68366	1	1396.69	2.60192	High	0	1.808e-05
	FALSE	High	VGINYQPPTVVPGGDLAK		1.24882e-05	0	3	7	2	Q71U36; Q9BQE3; P68366	0	1824.99	3.80625	High	0	6.922e-06
	FALSE	High	RSIQFVDWCPTGFK	1xCarbamidomethyl [C9]	3.3278e-06	0	1	2	2	P68366	1	1740.85	4.51076	High	0	4.793e-06
	FALSE	High	AVCMLSNTTAIAEAWAR	1xCarbamidomethyl [C3]; 1xOxidation [M4]	3.18933e-07	0	2	6	1	Q71U36; P68366	0	1880.9	4.05139	High	0	1.492e-07
	FALSE	High	AVCMLSNTTAIAEAWAR	1xCarbamidomethyl [C3]	3.45676e-08	0	2	6	2	Q71U36; P68366	0	1864.9	5.58082	High	0	1.635e-07
	FALSE	High	AYHEQLSVAEITNACFEPANQMVK	1xCarbamidomethyl [C15]	3.76184e-08	0	2	5	1	Q71U36; P68366	0	2750.29	6.25041	High	0	1.588e-08
	FALSE	High	IHFPLATYAPVISAEK		7.84128e-07	0	3	6	6	Q71U36; Q9BQE3; P68366	0	1756.96	3.70323	High	0	1.783e-06
	FALSE	High	QLFHPEQLITGKEDAANNYAR		1.07426e-08	0	3	6	4	Q71U36; Q9BQE3; P68366	1	2415.21	4.22718	High	0	4.302e-09
	FALSE	High	TIGGGDDSFTTFFCETGAGK	1xCarbamidomethyl [C14]	0.000787295	0	1	1	1	P68366	0	2067.9	2.35348	High	0	0.0005285
	FALSE	High	LDHKFDLMYAKR		4.03309e-06	0	3	7	3	Q71U36; Q9BQE3; P68366	2	1536.8	3.51962	High	0	2.824e-06
	FALSE	High	SIQFVDWCPTGFK	1xCarbamidomethyl [C8]	1.22034e-05	0	1	2	2	P68366	0	1584.75	4.04366	High	0	6.792e-06
	FALSE	High	YMACCLLYR	2xCarbamidomethyl [C4; C5]	0.00123882	0.000215636	3	5	1	Q71U36; Q9BQE3; P68366	0	1249.55	2.17853	High	0.0001816	0.0008533
	FALSE	High	EDAANNYAR		0.00391822	0.000215636	3	7	1	Q71U36; Q9BQE3; P68366	0	1023.45	2.39572	High	0.0001816	0.002843
	FALSE	High	DVNAAIAAIK		0.00140082	0.000215636	1	1	1	P68366	0	985.568	2.66044	High	0.0001816	0.0009663
	FALSE	High	QIFHPEQLITGK		0.00391822	0.000215636	3	8	4	Q71U36; Q9BQE3; P68366	0	1410.77	1.92587	High	0.0001816	0.002852
	FALSE	High	YMACCLLYR	2xCarbamidomethyl [C4; C5]; 1xOxidation [M2]	0.00574828	0.000423685	3	5	3	Q71U36; Q9BQE3; P68366	0	1265.55	2.57571	High	0.0003568	0.00432
	FALSE	High	LISQIVSSITASLR		0.00649761	0.000621185	2	5	2	Q9BQE3; P68366	0	1487.88	2.72046	High	0.0005229	0.004816
	FALSE	High	YMACCLLYRGDVVPK	2xCarbamidomethyl [C4; C5]	0.00701453	0.000807422	3	5	2	Q71U36; Q9BQE3; P68366	1	1844.89	2.26855	High	0.0006789	0.005257
	FALSE	High	EIIDPVLDR		0.010681	0.000946321	1	1	1	P68366	0	1069.59	2.01928	High	0.0009236	0.008148
	FALSE	High	RNLDIERPTYTNLNR		0.0204044	0.00165917	3	7	1	Q71U36; Q9BQE3; P68366	1	1874.98	2.37668	High	0.001394	0.0161
	FALSE	High	LSVDYGKK		0.0450008	0.00341734	3	5	1	Q71U36; Q9BQE3; P68366	1	909.504	2.08122	High	0.003113	0.03704
FALSE	Master Protein	P13645	Keratin, type I cytoskeletal 10 OS=Homo sapiens OX=9606 GN=KRT10 PE=1 SV=6	51.3699	29	41	24	1	584	58.792	5.21	123.289	29
	Checked	Confidence	Sequence	Modifications	Qvality PEP	Qvality q-value	# Protein Groups	# Proteins	# PSMs	Master Protein Accessions	# Missed Cleavages	Theo. MH+ [Da]	XCorr Sequest HT	Confidence Sequest HT	Percolator q-Value Sequest HT	Percolator PEP Sequest HT
	FALSE	High	IRLENEIQTYR		0.000185579	0	1	1	1	P13645	1	1434.77	3.56587	High	0	0.000117
	FALSE	High	QSLEASLAETEGR		1.05448e-05	0	1	1	1	P13645	0	1390.68	3.81213	High	0	5.8e-06
	FALSE	High	LKYENEVALR		0.00032279	0	1	1	1	P13645	1	1234.68	2.86598	High	0	0.0002089
	FALSE	High	SQYEQLAEQNR		0.000171846	0	1	1	1	P13645	0	1365.64	4.28694	High	0	0.0001075
	FALSE	High	ALEESNYELEGK		0.000156702	0	1	1	2	P13645	0	1381.65	4.06027	High	0	9.79e-05
	FALSE	High	SKELTTEIDNNIEQISSYK		8.02085e-09	0	1	1	2	P13645	1	2212.1	5.00452	High	0	4.181e-08
	FALSE	High	GSSGGGCFGGSSGGYGGLGGFGGGSFR	1xCarbamidomethyl [C7]	5.94028e-11	0	1	1	2	P13645	0	2342.98	6.37863	High	0	1.859e-11
	FALSE	High	AETECQNTEYQQLLDIK	1xCarbamidomethyl [C5]	1.95773e-06	0	1	1	1	P13645	0	2082.96	4.06193	High	0	9.954e-07
	FALSE	High	GSLGGGFSSGGFSGGSFSR		1.47237e-08	0	1	1	2	P13645	0	1707.77	5.50077	High	0	5.965e-09
	FALSE	High	SQYEQLAEQNRKDAEAWFNEK		1.27279e-06	0	1	1	1	P13645	2	2584.21	4.28763	High	0	6.341e-07
	FALSE	High	VTMQNLNDRLASYLDKVR	1xOxidation [M3]	0.000353983	0	3	3	2	P02533; P13645; P08779	2	2152.12	1.96729	High	0.0001816	0.003721
	FALSE	High	NVSTGDVNVEMNAAPGVDLTQLLNNMR	2xOxidation [M11; M26]	0.000630009	0	1	1	2	P13645	0	2904.38	3.02005	High	0.0001816	0.001258
	FALSE	High	SGGGGGGGGCGGGGGVSSLR	1xCarbamidomethyl [C10]	7.26098e-07	0	1	1	1	P13645	0	1549.68	4.5752	High	0	3.534e-07
	FALSE	High	SSSSGSVGESSSK		0.000976287	0	1	1	1	P13645	0	1185.52	2.66392	High	0	0.0006631
	FALSE	High	HGNSHQGEPR		0.00100676	0	1	1	1	P13645	0	1118.51	2.97677	High	0	0.0006847
	FALSE	High	SLLEGEGSSGGGGR		0.000105873	0	1	1	1	P13645	0	1262.6	3.52621	High	0	6.504e-05
	FALSE	High	SQYEQLAEQNRK		0.00481944	0.000215636	1	1	1	P13645	1	1493.73	3.17011	High	0.0001816	0.003522
	FALSE	High	VTMQNLNDR	1xOxidation [M3]	0.00157187	0.000215636	3	7	3	P02533; P13645; P08779	0	1106.53	3.01185	High	0.0001816	0.001093
	FALSE	High	VTMQNLNDRLASYLDKVR		0.00299555	0.000215636	3	3	1	P02533; P13645; P08779	2	2136.12	2.60641	High	0.0001816	0.002141
	FALSE	High	VLDELTLTK		0.00168435	0.000215636	1	1	1	P13645	0	1031.6	2.07349	High	0.0001816	0.001172
	FALSE	High	KDAEAWFNEK		0.0015962	0.000215636	1	2	1	P13645	1	1237.58	3.30199	High	0.0001816	0.001108
	FALSE	High	YENEVALR		0.00349237	0.000215636	1	1	1	P13645	0	993.5	2.75733	High	0.0001816	0.002522
	FALSE	High	LASYLDKVR		0.00210444	0.000215636	3	7	1	P02533; P13645; P08779	1	1064.61	3.01512	High	0.0001816	0.001479
	FALSE	High	SSSSGSVGESSSKGPR		0.00489389	0.000215636	1	1	1	P13645	1	1495.7	1.8728	High	0.0001816	0.003582
	FALSE	High	NHEEEMKDLR		0.00664857	0.000807422	1	1	1	P13645	1	1300.6	2.81172	High	0.0006789	0.00494
	FALSE	High	QSVEADINGLRR		0.012254	0.00109862	1	2	1	P13645	1	1357.72	1.51025	High	0.0009236	0.009422
	FALSE	High	VTMQNLNDR		0.0179328	0.00152947	3	7	1	P02533; P13645; P08779	0	1090.53	2.54494	High	0.001286	0.01404
	FALSE	High	LAADDFR		0.0244747	0.00180296	5	17	2	P02533; Q15323; P13645; P05783; P08779	0	807.4	2.43057	High	0.003348	0.03751
	FALSE	High	DAEAWFNEK		0.030468	0.00233588	1	4	1	P13645	0	1109.49	2.85645	High	0.00196	0.02451
	FALSE	High	LASYLDK		0.0522182	0.00420584	4	8	1	P02533; P13645; P35527; P08779	0	809.44	2.13912	High	0.003521	0.0432
	FALSE	High	NHEEEMKDLR	1xOxidation [M6]	0.0890955	0.00720265	1	1	1	P13645	1	1316.59	1.89226	High	0.006053	0.076
	FALSE	High	SEITELRR		0.121808	0.0094281	1	1	1	P13645	1	1003.55	1.83592	High	0.008135	0.1057
FALSE	Master Protein	P14625	Endoplasmin OS=Homo sapiens OX=9606 GN=HSP90B1 PE=1 SV=1	37.3599	31	39	30	1	803	92.411	4.84	116.896	31
	Checked	Confidence	Sequence	Modifications	Qvality PEP	Qvality q-value	# Protein Groups	# Proteins	# PSMs	Master Protein Accessions	# Missed Cleavages	Theo. MH+ [Da]	XCorr Sequest HT	Confidence Sequest HT	Percolator q-Value Sequest HT	Percolator PEP Sequest HT
	FALSE	High	SGYLLPDTK		0.000983817	0	1	1	1	P14625	0	993.525	3.41934	High	0	0.0006702
	FALSE	High	FQSSHHPTDITSLDQYVER		1.63307e-09	0	1	1	2	P14625	0	2260.06	4.7179	High	0	5.982e-10
	FALSE	High	ELISNASDALDK		0.000226642	0	2	2	1	P14625; P08238	0	1275.64	3.22753	High	0	0.0001434
	FALSE	High	AQAYQTGKDISTNYYASQK		9.54176e-06	0	1	1	2	P14625	1	2137.02	3.38682	High	0	5.219e-06
	FALSE	High	EAVEKEFEPLLNWMKDK		2.60197e-06	0	1	1	1	P14625	2	2106.06	4.14395	High	0	1.338e-06
	FALSE	High	DISTNYYASQK		0.000200409	0	1	1	1	P14625	0	1289.6	3.65418	High	0	0.0001266
	FALSE	High	IADDKYNDTFWKEFGTNIK		1.10426e-05	0	1	1	2	P14625	2	2305.11	4.06664	High	0	6.099e-06
	FALSE	High	EGSRTDDEVVQREEEAIQLDGLNASQIR		7.37645e-05	0	1	1	2	P14625	2	3157.54	4.74648	High	0	4.435e-05
	FALSE	High	TDDEVVQREEEAIQLDGLNASQIR		1.8619e-07	0	1	1	1	P14625	1	2728.34	4.99183	High	0	8.514e-08
	FALSE	High	GVVDSDDLPLNVSR		1.86268e-05	0	1	1	1	P14625	0	1485.75	4.01527	High	0	1.054e-05
	FALSE	High	NLLHVTDTGVGMTREELVK		0.000135404	0	1	1	2	P14625	1	2112.11	3.31556	High	0	8.387e-05
	FALSE	High	LTESPCALVASQYGWSGNMER	1xCarbamidomethyl [C6]	2.83162e-06	0	1	1	1	P14625	0	2356.07	4.79649	High	0	1.47e-06
	FALSE	High	DISTNYYASQKK		0.00020987	0	1	1	1	P14625	1	1417.7	3.52733	High	0	0.0001323
	FALSE	High	KYSQFINFPIYVWSSK		0.000664831	0	1	1	1	P14625	1	2007.04	2.4661	High	0	0.0004423
	FALSE	High	YSQFINFPIYVWSSK		2.86505e-05	0	1	1	1	P14625	0	1878.94	4.25706	High	0	1.658e-05
	FALSE	High	AQAYQTGKDISTNYYASQKK		3.66274e-07	0	1	1	1	P14625	2	2265.11	3.5989	High	0	1.729e-07
	FALSE	High	SILFVPTSAPR		0.00330976	0.000215636	1	1	2	P14625	0	1187.68	2.401	High	0.007841	0.1035
	FALSE	High	EAESSPFVER		0.00115607	0.000215636	1	1	1	P14625	0	1150.54	2.58463	High	0.0001816	0.0007924
	FALSE	High	FDESEKTKESR		0.00379984	0.000215636	1	1	1	P14625	2	1355.64	2.67952	High	0.0001816	0.002755
	FALSE	High	KEAESSPFVER		0.00140082	0.000215636	1	1	2	P14625	1	1278.63	3.05313	High	0.0001816	0.002619
	FALSE	High	EGVKFDESEKTK		0.00763051	0.000807422	1	1	2	P14625	2	1396.7	2.27727	High	0.007468	0.09902
	FALSE	High	GLFDEYGSK		0.00836401	0.000946321	1	2	1	P14625	0	1015.47	2.61297	High	0.0007971	0.006319
	FALSE	High	SGTSEFLNK		0.0109285	0.00109862	1	1	1	P14625	0	982.484	2.38031	High	0.0009236	0.008313
	FALSE	High	VFITDDFHDMMPK		0.019945	0.00165917	1	1	1	P14625	0	1595.72	2.34465	High	0.001394	0.01569
	FALSE	High	TFEINPR		0.0232114	0.00180296	1	2	1	P14625	0	876.457	2.50685	High	0.001516	0.01834
	FALSE	High	LIINSLYK		0.0282545	0.00222008	1	1	1	P14625	0	963.587	2.4967	High	0.001861	0.02269
	FALSE	High	KTLDMIKK		0.0614381	0.0048097	1	1	1	P14625	2	976.586	2.52554	High	0.004123	0.05121
	FALSE	High	AQAYQTGK		0.0822914	0.00634252	1	2	1	P14625	0	866.437	2.50647	High	0.005328	0.06956
	FALSE	High	KTLDMIK		0.0943674	0.00766718	1	1	1	P14625	1	848.491	2.20079	High	0.006443	0.08042
	FALSE	High	NKEIFLR		0.0930231	0.00766718	1	1	1	P14625	1	919.536	2.11881	High	0.006443	0.07932
	FALSE	High	ALKDKIEK		0.105033	0.00846333	1	2	2	P14625	2	944.578	2.51818	High	0.007122	0.09041
FALSE	Master Protein	P12814	Alpha-actinin-1 OS=Homo sapiens OX=9606 GN=ACTN1 PE=1 SV=2	37.5561	28	38	15	1	892	102.993	5.41	113.763	28
	Checked	Confidence	Sequence	Modifications	Qvality PEP	Qvality q-value	# Protein Groups	# Proteins	# PSMs	Master Protein Accessions	# Missed Cleavages	Theo. MH+ [Da]	XCorr Sequest HT	Confidence Sequest HT	Percolator q-Value Sequest HT	Percolator PEP Sequest HT
	FALSE	High	VGWEQLLTTIAR		1.53695e-05	0	2	2	2	P12814; O43707	0	1386.77	5.10176	High	0	8.645e-06
	FALSE	High	GISQEQMNEFR		0.000570105	0	1	1	1	P12814	0	1338.61	3.60959	High	0	0.0003776
	FALSE	High	LSNRPAFMPSEGR		0.000119732	0	1	1	2	P12814	0	1461.73	3.1935	High	0	7.397e-05
	FALSE	High	FAIQDISVEETSAK		9.87559e-07	0	2	4	1	P12814; O43707	0	1537.77	4.65276	High	0	4.873e-07
	FALSE	High	KDDPLTNLNTAFDVAEK		6.27408e-07	0	1	1	2	P12814	1	1890.94	4.47346	High	0	3.038e-07
	FALSE	High	CQLEINFNTLQTK	1xCarbamidomethyl [C1]	2.59253e-05	0	2	4	1	P12814; O43707	0	1608.81	3.50393	High	0	1.492e-05
	FALSE	High	ICDQWDNLGALTQK	1xCarbamidomethyl [C2]	8.70077e-06	0	1	1	1	P12814	0	1661.8	4.31779	High	0	4.755e-06
	FALSE	High	TINEVENQILTR		4.54446e-05	0	2	2	2	P12814; O43707	0	1429.76	3.80515	High	0	0.0001969
	FALSE	High	IVQTYHVNMAGTNPYTTITPQEINGK		0.000470438	0	1	1	1	P12814	0	2890.44	4.35689	High	0	0.00031
	FALSE	High	LRKDDPLTNLNTAFDVAEK		0.000793368	0	1	1	1	P12814	2	2160.13	3.07026	High	0	0.0005335
	FALSE	High	QFGAQANVIGPWIQTK		0.000241018	0	1	1	1	P12814	0	1757.93	3.50442	High	0	0.0001533
	FALSE	High	RDQALTEEHAR		0.00107883	0	1	1	1	P12814	1	1325.66	3.17146	High	0	0.0007385
	FALSE	High	DDPLTNLNTAFDVAEK		6.93641e-05	0	1	1	1	P12814	0	1762.85	3.71614	High	0	4.157e-05
	FALSE	High	HTNYTMEHIR		8.93974e-05	0	2	3	2	P12814; O43707	0	1301.61	4.19702	High	0	5.431e-05
	FALSE	High	IDQLEGDHQLIQEALIFDNK		3.63619e-05	0	1	1	2	P12814	0	2339.19	3.72532	High	0	2.117e-05
	FALSE	High	ELPPDQAEYCIAR	1xCarbamidomethyl [C10]	0.0016209	0.000215636	2	2	3	P12814; O43707	0	1561.73	1.90973	High	0.0001816	0.003267
	FALSE	High	ATLPDADKER		0.00251082	0.000215636	1	1	1	P12814	1	1115.57	1.99998	High	0.0001816	0.001778
	FALSE	High	GYEEWLLNEIR		0.00544814	0.000215636	2	3	1	P12814; O43707	0	1421.71	2.82051	High	0.0003568	0.00402
	FALSE	High	AIMTYVSSFYHAFSGAQK		0.00346568	0.000215636	2	2	1	P12814; O43707	0	2007.96	2.15228	High	0.0001816	0.002495
	FALSE	High	EGLLLWCQR	1xCarbamidomethyl [C7]	0.00247257	0.000215636	2	4	1	P12814; O43707	0	1174.6	2.95094	High	0.0001816	0.001758
	FALSE	High	TFTAWCNSHLR	1xCarbamidomethyl [C6]	0.00124838	0.000215636	2	4	1	P12814; O43707	0	1392.65	2.27936	High	0.0001816	0.0008594
	FALSE	High	MLDAEDIVGTARPDEK		0.00574828	0.000423685	1	1	1	P12814	0	1759.85	3.51773	High	0.0003568	0.004238
	FALSE	High	ALDFIASK		0.00982029	0.000946321	2	3	1	P12814; O43707	0	864.483	2.34576	High	0.0007971	0.007474
	FALSE	High	HRPELIDYGK		0.0115283	0.00109862	1	1	2	P12814	0	1227.65	2.85935	High	0.001185	0.01038
	FALSE	High	HTNYTMEHIR	1xOxidation [M6]	0.0136345	0.00140828	2	3	1	P12814; O43707	0	1317.6	1.90994	High	0.001185	0.01049
	FALSE	High	QKDYETATLSEIK		0.0143815	0.00140828	1	1	1	P12814	1	1525.77	3.10068	High	0.001185	0.01114
	FALSE	High	DLLLDPAWEK		0.019202	0.00165917	2	4	1	P12814; O43707	0	1199.63	2.66456	High	0.001394	0.01512
	FALSE	High	LDHLAEK		0.0351508	0.00243984	2	2	1	P12814; O43707	0	825.446	2.42653	High	0.002047	0.02841
	FALSE	High	SIVNYKPK		0.0436777	0.00341734	1	1	1	P12814	0	948.551	1.8941	High	0.002868	0.0357
FALSE	Master Protein	P10809	60 kDa heat shock protein, mitochondrial OS=Homo sapiens OX=9606 GN=HSPD1 PE=1 SV=2	53.4031	29	38	29	1	573	61.016	5.87	113.557	29
	Checked	Confidence	Sequence	Modifications	Qvality PEP	Qvality q-value	# Protein Groups	# Proteins	# PSMs	Master Protein Accessions	# Missed Cleavages	Theo. MH+ [Da]	XCorr Sequest HT	Confidence Sequest HT	Percolator q-Value Sequest HT	Percolator PEP Sequest HT
	FALSE	High	VGEVIVTKDDAMLLK		3.91094e-06	0	1	1	2	P10809	1	1630.91	3.60247	High	0	1.251e-05
	FALSE	High	CEFQDAYVLLSEK	1xCarbamidomethyl [C1]	1.23926e-05	0	1	1	1	P10809	0	1601.75	3.7696	High	0	6.884e-06
	FALSE	High	TLKIPAMTIAK		0.000125384	0	1	1	1	P10809	1	1186.72	3.61524	High	0	7.748e-05
	FALSE	High	ISSIQSIVPALEIANAHR		0.000175856	0	1	1	2	P10809	0	1919.07	3.30118	High	0	0.0001104
	FALSE	High	CEFQDAYVLLSEKK	1xCarbamidomethyl [C1]	1.36399e-06	0	1	1	2	P10809	1	1729.85	5.01253	High	0	6.846e-07
	FALSE	High	GYISPYFINTSK		6.22855e-05	0	1	1	1	P10809	0	1389.7	3.13417	High	0	3.738e-05
	FALSE	High	GQKCEFQDAYVLLSEK	1xCarbamidomethyl [C4]	2.94259e-06	0	1	1	1	P10809	1	1914.93	3.64492	High	0	1.529e-06
	FALSE	High	CIPALDSLTPANEDQK	1xCarbamidomethyl [C1]	2.70281e-08	0	1	1	1	P10809	0	1771.85	4.18592	High	0	1.128e-08
	FALSE	High	AAVEEGIVLGGGCALLR	1xCarbamidomethyl [C13]	4.50588e-09	0	1	1	2	P10809	0	1684.91	5.09308	High	0	1.724e-09
	FALSE	High	GQKCEFQDAYVLLSEKK	1xCarbamidomethyl [C4]	4.97954e-09	0	1	1	2	P10809	2	2043.02	4.09526	High	0	1.925e-09
	FALSE	High	LVQDVANNTNEEAGDGTTTATVLAR		1.13366e-08	0	1	1	2	P10809	0	2560.25	4.65554	High	0	4.552e-09
	FALSE	High	TVIIEQSWGSPK		0.000999052	0	1	1	1	P10809	0	1344.72	3.34978	High	0	0.0006776
	FALSE	High	VGGTSDVEVNEKKDR		1.25337e-06	0	1	1	2	P10809	2	1632.82	4.27855	High	0	6.255e-07
	FALSE	High	ALMLQGVDLLADAVAVTMGPK	2xOxidation [M3; M18]	1.11232e-07	0	1	1	1	P10809	0	2145.13	4.4162	High	0	4.935e-08
	FALSE	High	VGGTSDVEVNEK		0.00338683	0.000215636	1	1	1	P10809	0	1233.6	3.76456	High	0.0001816	0.002445
	FALSE	High	VTKDGVTVAK		0.00115607	0.000215636	1	1	1	P10809	1	1017.59	2.78372	High	0.0001816	0.0007936
	FALSE	High	VGEVIVTKDDAMLLK	1xOxidation [M12]	0.00478264	0.000215636	1	1	1	P10809	1	1646.9	3.0753	High	0.0001816	0.003506
	FALSE	High	LSDGVAVLK		0.00419821	0.000215636	1	1	1	P10809	0	901.535	2.21079	High	0.0001816	0.003055
	FALSE	High	IMQSSSEVGYDAMAGDFVNMVEK	1xOxidation [M2]	0.00330976	0.000215636	1	1	2	P10809	0	2524.1	2.86434	High	0.0001816	0.002386
	FALSE	High	NAGVEGSLIVEK		0.00140082	0.000215636	1	1	1	P10809	0	1215.66	2.47558	High	0.0001816	0.0009696
	FALSE	High	APGFGDNRK		0.0133262	0.00140828	1	1	1	P10809	1	961.485	2.7278	High	0.001185	0.01027
	FALSE	High	GIIDPTKVVR		0.0137388	0.00140828	1	1	1	P10809	1	1097.67	2.08133	High	0.001185	0.01063
	FALSE	High	GKGDKAQIEK		0.019945	0.00165917	1	1	1	P10809	2	1073.59	2.61572	High	0.001394	0.01572
	FALSE	High	DRVTDALNATR		0.0194959	0.00165917	1	1	1	P10809	1	1231.64	3.21953	High	0.001394	0.01536
	FALSE	High	GANPVEIR		0.028042	0.00222008	1	1	1	P10809	0	855.468	2.59055	High	0.001861	0.02235
	FALSE	High	GVITVKDGK		0.0656407	0.00530159	1	1	1	P10809	1	916.546	2.15165	High	0.004441	0.05484
	FALSE	High	IPAMTIAK		0.0656407	0.00530159	1	1	1	P10809	0	844.496	1.88069	High	0.004441	0.05477
	FALSE	High	GANPVEIRR		0.0675949	0.00556853	1	1	1	P10809	1	1011.57	2.1779	High	0.004666	0.0565
	FALSE	High	DGKTLNDELEIIEGMKFDR		0.0743323	0.00576469	1	1	1	P10809	2	2223.1	2.177	High	0.004921	0.06267
	FALSE	High	KGVITVKDGK		0.0957296	0.00778335	1	1	1	P10809	2	1044.64	2.67135	High	0.006542	0.08187
FALSE	Master Protein	P68104	Elongation factor 1-alpha 1 OS=Homo sapiens OX=9606 GN=EEF1A1 PE=1 SV=1	51.5152	21	39	21	1	462	50.109	9.01	111.531	21
	Checked	Confidence	Sequence	Modifications	Qvality PEP	Qvality q-value	# Protein Groups	# Proteins	# PSMs	Master Protein Accessions	# Missed Cleavages	Theo. MH+ [Da]	XCorr Sequest HT	Confidence Sequest HT	Percolator q-Value Sequest HT	Percolator PEP Sequest HT
	FALSE	High	IGGIGTVPVGR		0.0001293	0	1	3	2	P68104	0	1025.61	2.94828	High	0	7.986e-05
	FALSE	High	YYVTIIDAPGHR		1.23926e-05	0	1	2	2	P68104	0	1404.73	3.97861	High	0	6.859e-06
	FALSE	High	THINIVVIGHVDSGK		0.000125384	0	1	3	2	P68104	0	1588.88	3.67231	High	0	7.731e-05
	FALSE	High	YEEIVKEVSTYIK		4.73981e-06	0	1	2	2	P68104	1	1600.85	3.68731	High	0	2.51e-06
	FALSE	High	SGDAAIVDMVPGKPMCVESFSDYPPLGR	1xCarbamidomethyl [C16]; 1xOxidation [M]	1.26817e-05	0	1	2	3	P68104	0	3011.39	4.11663	High	0	7.039e-06
	FALSE	High	SGDAAIVDMVPGKPMCVESFSDYPPLGR	1xCarbamidomethyl [C16]; 2xOxidation [M9; M15]	4.49145e-06	0	1	2	1	P68104	0	3027.39	4.49924	High	0	2.381e-06
	FALSE	High	SGDAAIVDMVPGKPMCVESFSDYPPLGR	1xCarbamidomethyl [C16]	0.000508023	0	1	2	2	P68104	0	2995.4	3.39544	High	0	0.0003357
	FALSE	High	VETGVLKPGMVVTFAPVNVTTEVK	1xOxidation [M10]	1.03375e-08	0	1	2	2	P68104	0	2531.38	3.68978	High	0	4.126e-09
	FALSE	High	EHALLAYTLGVK		0.00040965	0	1	3	2	P68104	0	1314.74	3.20078	High	0	0.0002672
	FALSE	High	YYVTIIDAPGHRDFIK		8.83561e-06	0	1	2	3	P68104	1	1908	3.28289	High	0	4.808e-06
	FALSE	High	YEEIVKEVSTYIKK		2.24016e-05	0	1	2	3	P68104	2	1728.94	3.92637	High	0	1.278e-05
	FALSE	High	TIEKFEKEAAEMGK		0.000701576	0	1	3	1	P68104	2	1610.81	3.29994	High	0	0.0004692
	FALSE	High	DGNASGTTLLEALDCILPPTRPTDKPLR	1xCarbamidomethyl [C15]	0.00010669	0	1	2	1	P68104	0	3021.57	3.35144	High	0	6.518e-05
	FALSE	High	VETGVLKPGMVVTFAPVNVTTEVK		0.00139011	0.000215636	1	2	1	P68104	0	2515.38	4.148	High	0.0001816	0.0009612
	FALSE	High	TIEKFEKEAAEMGK	1xOxidation [M12]	0.00179107	0.000215636	1	3	2	P68104	2	1626.8	2.94647	High	0.0007971	0.005788
	FALSE	High	AAGAGKVTK		0.00763051	0.000807422	1	2	1	P68104	1	802.478	2.63519	High	0.0007971	0.005735
	FALSE	High	GSFKYAWVLDK	1xAcetyl [N-Term]	0.00680302	0.000807422	1	3	1	P68104	1	1355.7	3.14937	High	0.0006789	0.005064
	FALSE	High	STTTGHLIYK		0.0142723	0.00140828	1	3	1	P68104	0	1120.6	2.70123	High	0.001185	0.01101
	FALSE	High	QTVAVGVIK		0.0376072	0.00243984	1	3	1	P68104	0	914.567	0.934609	High	0.002047	0.03059
	FALSE	High	SGKKLEDGPK		0.0402302	0.00271527	1	2	1	P68104	2	1058.58	2.97823	High	0.002276	0.0327
	FALSE	High	KLEDGPK		0.0859404	0.00682021	1	2	1	P68104	1	786.436	2.06003	High	0.00573	0.07282
	FALSE	High	MDSTEPPYSQK		0.0897392	0.00732843	1	2	1	P68104	0	1282.56	2.18964	High	0.006262	0.07654
	FALSE	High	QLIVGVNK		0.104289	0.00846333	1	3	1	P68104	0	870.541	1.51979	High	0.007122	0.08947
	FALSE	High	LPLQDVYK		0.116785	0.0091061	1	3	1	P68104	0	975.551	1.87812	High	0.007752	0.1014
	FALSE	High	TIEKFEK		0.122664	0.00965737	1	3	1	P68104	1	894.493	2.03415	High	0.008135	0.1062
FALSE	Master Protein	P26038	Moesin OS=Homo sapiens OX=9606 GN=MSN PE=1 SV=3	48.3536	30	38	22	1	577	67.778	6.4	105.095	30
	Checked	Confidence	Sequence	Modifications	Qvality PEP	Qvality q-value	# Protein Groups	# Proteins	# PSMs	Master Protein Accessions	# Missed Cleavages	Theo. MH+ [Da]	XCorr Sequest HT	Confidence Sequest HT	Percolator q-Value Sequest HT	Percolator PEP Sequest HT
	FALSE	High	TAMSTPHVAEPAENEQDEQDENGAEASADLR		1.9953e-07	0	1	1	1	P26038	0	3312.42	5.8178	High	0	9.154e-08
	FALSE	High	IGFPWSEIR		0.00103023	0	3	3	2	P35241; P26038; P15311	0	1104.58	2.56126	High	0	0.0007049
	FALSE	High	ESEAVEWQQK		0.0009323	0	1	1	1	P26038	0	1233.57	3.12933	High	0	0.0006332
	FALSE	High	ALTSELANARDESK		6.25133e-06	0	1	1	1	P26038	1	1504.76	3.92064	High	0	3.353e-06
	FALSE	High	TQEQLALEMAELTAR		1.16957e-06	0	1	1	2	P26038	0	1703.86	3.90617	High	0	3.299e-06
	FALSE	High	DQKKTQEQLALEMAELTAR		2.6735e-05	0	1	1	1	P26038	2	2203.14	5.04321	High	0	1.535e-05
	FALSE	High	KTQEQLALEMAELTAR		5.55009e-05	0	1	1	1	P26038	1	1831.96	3.33705	High	0	3.292e-05
	FALSE	High	GMLREDAVLEYLK		7.37645e-05	0	1	1	1	P26038	1	1536.81	2.97918	High	0	4.433e-05
	FALSE	High	KAPDFVFYAPR		0.000260278	0	3	3	1	P35241; P26038; P15311	1	1310.69	3.59514	High	0	0.0001662
	FALSE	High	IQVWHEEHR		0.000252396	0	1	1	1	P26038	0	1233.61	2.98251	High	0	0.0001612
	FALSE	High	TANDMIHAENMR		0.000976287	0	1	1	1	P26038	0	1402.62	2.47926	High	0	0.0006624
	FALSE	High	VLEQHKLNKDQWEER		1.79243e-05	0	1	1	3	P26038	2	1952	3.82387	High	0	1.01e-05
	FALSE	High	RKPDTIEVQQMK	1xOxidation [M11]	0.00304188	0.000215636	3	3	2	P35241; P26038; P15311	1	1488.78	2.7668	High	0.0001816	0.002181
	FALSE	High	AKFYPEDVSEELIQDITQR		0.00449814	0.000215636	1	1	1	P26038	1	2281.13	2.2509	High	0.0001816	0.003287
	FALSE	High	ISQLEMAR		0.00561768	0.000423685	1	1	1	P26038	0	947.498	2.76167	High	0.0003568	0.004145
	FALSE	High	RKPDTIEVQQMK		0.00664857	0.000807422	3	3	1	P35241; P26038; P15311	1	1472.79	3.57033	High	0.0006789	0.004949
	FALSE	High	KPDTIEVQQMK		0.0105191	0.000946321	3	3	1	P35241; P26038; P15311	0	1316.69	2.81699	High	0.0007971	0.007983
	FALSE	High	LKQIEEQTKK		0.00855809	0.000946321	1	1	1	P26038	2	1244.72	2.7045	High	0.0007971	0.006474
	FALSE	High	SGYLAGDK		0.00882385	0.000946321	1	1	1	P26038	0	810.399	2.30689	High	0.0007971	0.006665
	FALSE	High	LNKDQWEER		0.0083003	0.000946321	1	1	1	P26038	1	1217.59	2.61281	High	0.0007971	0.006237
	FALSE	High	ISQLEMAR	1xOxidation [M6]	0.00768911	0.000946321	1	1	1	P26038	0	963.493	2.2641	High	0.0007971	0.005778
	FALSE	High	VTAQDVRK		0.0140565	0.00140828	1	1	1	P26038	1	916.521	2.2576	High	0.001185	0.0109
	FALSE	High	QKKESEAVEWQQK		0.0171331	0.00152947	1	1	1	P26038	2	1617.82	2.1236	High	0.001286	0.01337
	FALSE	High	TTEAEKNER		0.0207164	0.00165917	1	1	1	P26038	1	1077.52	2.25147	High	0.001394	0.01629
	FALSE	High	NISFNDKK		0.0230362	0.00180296	3	3	1	P35241; P26038; P15311	1	965.505	2.34984	High	0.001516	0.01817
	FALSE	High	EVWFFGLQYQDTK		0.0316376	0.00233588	1	1	1	P26038	0	1660.8	2.0094	High	0.00196	0.02557
	FALSE	High	TANDMIHAENMR	1xOxidation [M11]	0.0326048	0.00233588	1	1	1	P26038	0	1418.62	1.87547	High	0.00196	0.02626
	FALSE	High	LFFLQVK		0.0463627	0.00409472	3	3	1	P35241; P26038; P15311	0	894.545	1.6168	High	0.00343	0.03807
	FALSE	High	EKEELMER		0.0541894	0.00433212	2	2	1	P35241; P26038	1	1063.51	2.07119	High	0.003714	0.04495
	FALSE	High	LKQIEEQTK		0.0549977	0.0044358	1	1	1	P26038	1	1116.63	2.23622	High	0.003714	0.04547
	FALSE	High	KESPLLFK		0.0609873	0.0048097	1	1	1	P26038	1	961.572	1.86509	High	0.00403	0.05083
	FALSE	High	ALELEQER		0.0903873	0.00744494	1	1	1	P26038	0	987.511	2.3371	High	0.006262	0.0768
	FALSE	High	QLFDQVVK		0.0985084	0.008017	3	3	1	P35241; P26038; P15311	0	976.546	1.73229	High	0.006745	0.08432
FALSE	Master Protein	P21980	Protein-glutamine gamma-glutamyltransferase 2 OS=Homo sapiens OX=9606 GN=TGM2 PE=1 SV=2	40.1747	24	36	24	1	687	77.28	5.22	102.783	24
	Checked	Confidence	Sequence	Modifications	Qvality PEP	Qvality q-value	# Protein Groups	# Proteins	# PSMs	Master Protein Accessions	# Missed Cleavages	Theo. MH+ [Da]	XCorr Sequest HT	Confidence Sequest HT	Percolator q-Value Sequest HT	Percolator PEP Sequest HT
	FALSE	High	LVVNFESDKLK		0.00101452	0	1	1	1	P21980	1	1291.73	2.65581	High	0	0.0006911
	FALSE	High	VVSGMVNCNDDQGVLLGR	1xCarbamidomethyl [C8]	1.07908e-05	0	1	1	2	P21980	0	1932.93	3.89387	High	0	5.931e-06
	FALSE	High	VVSGMVNCNDDQGVLLGR	1xCarbamidomethyl [C8]; 1xOxidation [M5]	6.37389e-05	0	1	1	1	P21980	0	1948.92	2.95346	High	0	3.815e-05
	FALSE	High	TVSYNGILGPECGTK	1xCarbamidomethyl [C12]	5.55009e-05	0	1	1	1	P21980	0	1595.77	3.66587	High	0	3.312e-05
	FALSE	High	YRDCLTESNLIK	1xCarbamidomethyl [C4]	8.7359e-05	0	1	1	1	P21980	1	1511.75	3.6901	High	0	5.321e-05
	FALSE	High	NYEASVDSLTFSVVTGPAPSQEAGTK		2.43786e-05	0	1	1	2	P21980	0	2655.28	4.33557	High	0	1.394e-05
	FALSE	High	EDITHTYKYPEGSSEEREAFTR		0.000218095	0	1	1	2	P21980	2	2645.21	2.69138	High	0	0.0001382
	FALSE	High	SEGTYCCGPVPVR	2xCarbamidomethyl [C6; C7]	0.000500273	0	1	1	1	P21980	0	1481.65	2.81383	High	0	0.0003309
	FALSE	High	VVTNYNSAHDQNSNLLIEYFR		5.2977e-07	0	1	1	2	P21980	0	2497.21	4.88017	High	0	1.118e-06
	FALSE	High	ALLVEPVINSYLLAER		7.2874e-08	0	1	1	2	P21980	0	1800.03	4.5365	High	0	3.175e-08
	FALSE	High	MDLLPLHMGLHK		0.000706989	0	1	1	2	P21980	0	1404.75	2.45535	High	0	0.000474
	FALSE	High	YLLNLNLEPFSEK		3.00032e-05	0	1	1	1	P21980	0	1579.84	3.55871	High	0	1.736e-05
	FALSE	High	EDITHTYKYPEGSSEER		1.82021e-05	0	1	1	2	P21980	1	2040.91	2.62499	High	0	1.032e-05
	FALSE	High	LAEKEETGMAMR	1xOxidation [M]	0.000746063	0	1	1	2	P21980	1	1381.65	3.08811	High	0	0.0005001
	FALSE	High	LAEKEETGMAMR		9.04178e-06	0	1	1	2	P21980	1	1365.65	3.98433	High	0	4.925e-06
	FALSE	High	DLYLENPEIK		0.00416614	0.000215636	1	1	1	P21980	0	1233.64	2.72743	High	0.0001816	0.003039
	FALSE	High	SVGRDEREDITHTYK		0.00446379	0.000215636	1	1	1	P21980	2	1805.88	3.35343	High	0.0001816	0.003256
	FALSE	High	RSSPVYVGR		0.00508507	0.000215636	1	1	1	P21980	1	1020.56	2.80123	High	0.0001816	0.003737
	FALSE	High	CDLELETNGRDHHTADLCR	2xCarbamidomethyl [C1; C18]	0.00696104	0.000807422	1	1	1	P21980	1	2312.01	2.34611	High	0.0006789	0.005203
	FALSE	High	WKNHGCQR	1xCarbamidomethyl [C6]	0.0272076	0.00222008	1	1	1	P21980	1	1085.51	2.5011	High	0.001861	0.0218
	FALSE	High	YPEGSSEEREAFTR		0.0316376	0.00233588	1	1	1	P21980	1	1657.75	2.07163	High	0.00196	0.02548
	FALSE	High	DCLTESNLIK	1xCarbamidomethyl [C2]	0.030468	0.00233588	1	1	1	P21980	0	1192.59	2.07609	High	0.00196	0.0244
	FALSE	High	TVEIPDPVEAGEEVK		0.0492067	0.00409472	1	1	1	P21980	0	1611.81	2.35063	High	0.00343	0.04064
	FALSE	High	CLGIPTR	1xCarbamidomethyl [C1]	0.0609873	0.0048097	1	2	1	P21980	0	816.44	2.11974	High	0.00403	0.05078
	FALSE	High	AIKEGDLSTK		0.0816974	0.00634252	1	1	1	P21980	1	1061.58	2.24633	High	0.005328	0.0692
	FALSE	High	LAEKEETGMAMR	2xOxidation [M9; M11]	0.0859404	0.00682021	1	1	1	P21980	1	1397.64	2.4023	High	0.00573	0.07285
	FALSE	High	SSPVYVGR		0.120958	0.0094281	1	1	1	P21980	0	864.457	1.90653	High	0.007939	0.1052
FALSE	Master Protein	P02545	Prelamin-A/C OS=Homo sapiens OX=9606 GN=LMNA PE=1 SV=1	54.0663	33	36	31	1	664	74.095	7.02	102.376	33
	Checked	Confidence	Sequence	Modifications	Qvality PEP	Qvality q-value	# Protein Groups	# Proteins	# PSMs	Master Protein Accessions	# Missed Cleavages	Theo. MH+ [Da]	XCorr Sequest HT	Confidence Sequest HT	Percolator q-Value Sequest HT	Percolator PEP Sequest HT
	FALSE	High	ASASGSGAQVGGPISSGSSASSVTVTR		1.38512e-06	0	1	1	2	P02545	0	2365.16	4.05866	High	0	6.928e-07
	FALSE	High	VAVEEVDEEGKFVR		2.57267e-05	0	1	1	2	P02545	1	1605.81	4.09949	High	0	1.479e-05
	FALSE	High	LADALQELR		0.00101452	0	1	1	1	P02545	0	1028.57	3.41279	High	0	0.0006904
	FALSE	High	SVGGSGGGSFGDNLVTR		0.00010188	0	1	1	1	P02545	0	1566.75	4.09225	High	0	6.232e-05
	FALSE	High	AQNTWGCGNSLR	1xCarbamidomethyl [C7]	0.000289854	0	1	1	1	P02545	0	1363.62	2.92563	High	0	0.0001867
	FALSE	High	LQEKEDLQELNDR		3.47226e-05	0	1	1	1	P02545	1	1629.81	3.89186	High	0	2.023e-05
	FALSE	High	NSNLVGAAHEELQQSR		2.20505e-07	0	1	1	2	P02545	0	1752.86	4.03852	High	0	1.018e-07
	FALSE	High	IDSLSAQLSQLQK		0.000143994	0	1	1	1	P02545	0	1430.78	3.39163	High	0	8.948e-05
	FALSE	High	ASSHSSQTQGGGSVTK		1.65978e-05	0	1	1	1	P02545	0	1518.71	4.34874	High	0	9.304e-06
	FALSE	High	SGAQASSTPLSPTR		0.000775287	0	1	1	1	P02545	0	1359.69	3.38006	High	0	0.0005218
	FALSE	High	LEAALGEAKK		0.000474068	0	1	1	1	P02545	1	1029.59	2.80669	High	0	0.000312
	FALSE	High	ITESEEVVSR		4.68639e-05	0	1	1	1	P02545	0	1148.58	3.51931	High	0	2.763e-05
	FALSE	High	IRIDSLSAQLSQLQK		0.00112108	0.000215636	1	1	1	P02545	1	1699.97	2.50542	High	0.0001816	0.0007659
	FALSE	High	NTKKEGDLIAAQAR		0.00197908	0.000215636	1	1	1	P02545	2	1514.83	2.80956	High	0.0001816	0.001394
	FALSE	High	AQHEDQVEQYKKELEK		0.00179107	0.000215636	1	1	1	P02545	2	2001.99	2.73128	High	0.0001816	0.001257
	FALSE	High	LRDLEDSLAR		0.00436229	0.000215636	1	1	1	P02545	1	1187.64	2.65078	High	0.0001816	0.003182
	FALSE	High	AAYEAELGDARK		0.00153607	0.000215636	1	1	1	P02545	1	1293.64	3.06718	High	0.0001816	0.001064
	FALSE	High	EAALSTALSEKR		0.002137	0.000215636	1	1	1	P02545	1	1275.69	2.36988	High	0.0001816	0.001503
	FALSE	High	ASSHSSQTQGGGSVTKK		0.00254966	0.000215636	1	1	1	P02545	1	1646.81	2.55536	High	0.0001816	0.001812
	FALSE	High	LKDLEALLNSK		0.00649761	0.000621185	1	1	1	P02545	1	1243.73	2.73961	High	0.0005229	0.004825
	FALSE	High	NIYSEELRETK		0.00734411	0.000807422	1	1	1	P02545	1	1381.7	2.84504	High	0.0006789	0.0055
	FALSE	High	LRITESEEVVSR		0.00945219	0.000946321	1	1	1	P02545	1	1417.76	3.29253	High	0.0007971	0.007173
	FALSE	High	SSFSQHAR		0.0182075	0.00152947	1	1	1	P02545	0	919.438	2.25978	High	0.001286	0.01421
	FALSE	High	LLEGEEER		0.0196445	0.00165917	3	3	1	P20700; P02545; Q03252	0	974.479	2.2195	High	0.001394	0.01538
	FALSE	High	LVEIDNGKQREFESR		0.0213546	0.00165917	1	1	1	P02545	2	1819.93	2.05756	High	0.001394	0.01689
	FALSE	High	TVLCGTCGQPADK	2xCarbamidomethyl [C4; C7]	0.0225185	0.00180296	1	1	1	P02545	0	1406.64	2.49463	High	0.001516	0.01784
	FALSE	High	RVDAENR		0.0278311	0.00222008	1	1	1	P02545	1	859.438	2.75666	High	0.001861	0.02222
	FALSE	High	EAALSTALSEK		0.0453376	0.00370949	1	1	1	P02545	0	1119.59	2.24504	High	0.003234	0.0371
	FALSE	High	KTLDSVAK		0.0562319	0.0044358	1	1	1	P02545	1	861.504	2.0059	High	0.003714	0.0468
	FALSE	High	TLDSVAKER		0.0605396	0.0048097	1	1	1	P02545	1	1018.55	1.98486	High	0.00403	0.05043
	FALSE	High	KLLEGEEER		0.0727235	0.00576469	3	3	1	P20700; P02545; Q03252	1	1102.57	2.42229	High	0.004836	0.06108
	FALSE	High	QNGDDPLLTYR		0.0787873	0.00609611	1	1	1	P02545	0	1291.63	2.42777	High	0.005118	0.06663
	FALSE	High	AGQVVTIWAAGAGATHSPPTDLVWK		0.0950463	0.00766718	1	1	1	P02545	0	2533.32	2.9511	High	0.006443	0.08131
FALSE	Master Protein	Q00610	Clathrin heavy chain 1 OS=Homo sapiens OX=9606 GN=CLTC PE=1 SV=5	25.9104	36	41	36	1	1675	191.493	5.69	101.911	36
	Checked	Confidence	Sequence	Modifications	Qvality PEP	Qvality q-value	# Protein Groups	# Proteins	# PSMs	Master Protein Accessions	# Missed Cleavages	Theo. MH+ [Da]	XCorr Sequest HT	Confidence Sequest HT	Percolator q-Value Sequest HT	Percolator PEP Sequest HT
	FALSE	High	VSQPIEGHAASFAQFK		0.000701576	0	1	1	1	Q00610	0	1716.87	3.07806	High	0	0.0004693
	FALSE	High	IVLDNSVFSEHR		0.000143994	0	1	2	2	Q00610	0	1415.73	3.17419	High	0	8.919e-05
	FALSE	High	ALEHFTDLYDIKR		1.98807e-06	0	1	1	3	Q00610	1	1620.84	3.74667	High	0	1.014e-06
	FALSE	High	KFNALFAQGNYSEAAK		1.34806e-07	0	1	1	1	Q00610	1	1758.88	4.79546	High	0	6.048e-08
	FALSE	High	IYIDSNNNPER		0.000258285	0	1	1	1	Q00610	0	1334.63	3.40049	High	0	0.0001644
	FALSE	High	HSSLAGCQIINYR	1xCarbamidomethyl [C7]	1.12138e-05	0	1	1	1	Q00610	0	1518.75	4.0519	High	0	6.182e-06
	FALSE	High	VIQCFAETGQVQK	1xCarbamidomethyl [C4]	1.23926e-05	0	1	1	1	Q00610	0	1507.76	4.25796	High	0	6.861e-06
	FALSE	High	NNLAGAEELFAR		8.47132e-05	0	1	1	1	Q00610	0	1304.66	3.37459	High	0	5.12e-05
	FALSE	High	LAELEEFINGPNNAHIQQVGDR		0.000863346	0	1	1	1	Q00610	0	2464.22	3.8509	High	0	0.0005859
	FALSE	High	ISGETIFVTAPHEATAGIIGVNR		2.223e-05	0	1	1	1	Q00610	0	2353.25	2.45781	High	0	1.271e-05
	FALSE	High	LLYNNVSNFGR		0.000587904	0	1	1	1	Q00610	0	1296.67	3.11808	High	0	0.0003896
	FALSE	High	LASTLVHLGEYQAAVDGAR		2.28316e-06	0	1	1	2	Q00610	0	1971.03	4.06076	High	0	1.175e-06
	FALSE	High	LHIIEVGTPPTGNQPFPK		3.07033e-05	0	1	1	1	Q00610	0	1945.05	1.73528	High	0	1.782e-05
	FALSE	High	CNEPAVWSQLAK	1xCarbamidomethyl [C1]	5.42354e-05	0	1	1	1	Q00610	0	1402.68	3.21733	High	0	3.228e-05
	FALSE	High	WLKEDKLECSEELGDLVK	1xCarbamidomethyl [C9]	0.000918083	0	1	2	1	Q00610	2	2191.1	2.534	High	0	0.0006214
	FALSE	High	NLQNLLILTAIK		3.49906e-05	0	1	2	1	Q00610	0	1353.85	3.47353	High	0	2.037e-05
	FALSE	High	GQCDLELINVCNENSLFK	2xCarbamidomethyl [C3; C11]	1.52517e-05	0	1	1	1	Q00610	0	2153	2.44801	High	0	8.537e-06
	FALSE	High	SVNESLNNLFITEEDYQALR		5.2977e-07	0	1	1	1	Q00610	0	2355.15	4.1237	High	0	2.535e-07
	FALSE	High	LKLLLPWLEAR		0.00456764	0.000215636	1	1	1	Q00610	1	1351.85	2.58913	High	0.0001816	0.003332
	FALSE	High	VANVELYYR		0.00153607	0.000215636	1	1	1	Q00610	0	1126.59	2.47074	High	0.0001816	0.001068
	FALSE	High	FLRENPYYDSR		0.00139011	0.000215636	1	1	2	Q00610	1	1459.7	2.80415	High	0.0001816	0.0009645
	FALSE	High	AHIAQLCEK	1xCarbamidomethyl [C7]	0.00723257	0.000807422	1	2	1	Q00610	0	1069.55	2.36471	High	0.0006789	0.005425
	FALSE	High	LLLPWLEAR		0.00938023	0.000946321	1	1	1	Q00610	0	1110.67	1.53962	High	0.0007971	0.007082
	FALSE	High	QLPLVKPYLR		0.012254	0.00109862	1	1	1	Q00610	0	1226.76	1.54616	High	0.0009236	0.009402
	FALSE	High	SVQNHNNK		0.0142723	0.00140828	1	1	1	Q00610	0	940.46	2.24279	High	0.001185	0.01099
	FALSE	High	AMLSANIR		0.0147139	0.00140828	1	1	1	Q00610	0	875.477	2.18797	High	0.001185	0.01141
	FALSE	High	ADDPSSYMEVVQAANTSGNWEELVK		0.0142723	0.00140828	1	1	1	Q00610	0	2740.24	2.44119	High	0.001185	0.011
	FALSE	High	AVNYFSK		0.019945	0.00165917	1	1	1	Q00610	0	828.425	2.30869	High	0.001394	0.01566
	FALSE	High	IAAYLFK		0.0225185	0.00180296	1	1	1	Q00610	0	825.487	2.29309	High	0.001516	0.01776
	FALSE	High	VGYTPDWIFLLR		0.0230362	0.00180296	1	2	1	Q00610	0	1479.8	1.88798	High	0.001516	0.01819
	FALSE	High	TLQIFNIEMK		0.048121	0.00409472	1	2	1	Q00610	0	1236.67	2.27119	High	0.00343	0.03957
	FALSE	High	TGQIKEVER		0.0554062	0.0044358	1	2	1	Q00610	1	1059.58	2.44287	High	0.003714	0.04592
	FALSE	High	ESNCYDPERVK	1xCarbamidomethyl [C4]	0.0847076	0.00672147	1	1	1	Q00610	1	1396.62	2.7239	High	0.00573	0.07192
	FALSE	High	ENPYYDSR		0.086563	0.00682021	1	1	1	Q00610	0	1043.44	2.16292	High	0.00573	0.07384
	FALSE	High	ESNCYDPER	1xCarbamidomethyl [C4]	0.127911	0.00986435	1	1	1	Q00610	0	1169.45	1.53531	High	0.008393	0.111
	FALSE	High	EAIDSYIK		0.127911	0.00986435	1	1	1	Q00610	0	938.483	1.68687	High	0.008393	0.1113
FALSE	Master Protein	P60842	Eukaryotic initiation factor 4A-I OS=Homo sapiens OX=9606 GN=EIF4A1 PE=1 SV=1	52.7094	21	34	18	1	406	46.125	5.48	98.7994	21
	Checked	Confidence	Sequence	Modifications	Qvality PEP	Qvality q-value	# Protein Groups	# Proteins	# PSMs	Master Protein Accessions	# Missed Cleavages	Theo. MH+ [Da]	XCorr Sequest HT	Confidence Sequest HT	Percolator q-Value Sequest HT	Percolator PEP Sequest HT
	FALSE	High	GYDVIAQAQSGTGK		3.48492e-06	0	1	2	3	P60842	0	1394.69	5.30961	High	0	1.959e-06
	FALSE	High	ATQALVLAPTR		0.000308239	0	1	1	1	P60842	0	1140.67	2.51387	High	0	0.0001982
	FALSE	High	AEVQKLQMEAPHIIVGTPGR		0.000320318	0	1	1	1	P60842	1	2174.18	2.70192	High	0	0.0002073
	FALSE	High	GIYAYGFEKPSAIQQR		4.17419e-07	0	2	3	2	P60842; P38919	0	1827.94	4.82938	High	0	1.975e-07
	FALSE	High	LQMEAPHIIVGTPGR	1xOxidation [M3]	0.000296616	0	1	1	2	P60842	0	1634.87	2.72569	High	0	0.0001908
	FALSE	High	KEELTLEGIR		0.000345913	0	1	1	2	P60842	1	1187.66	3.4522	High	0	0.0002245
	FALSE	High	LQMEAPHIIVGTPGR		0.000262287	0	1	1	2	P60842	0	1618.87	2.9979	High	0	0.0007345
	FALSE	High	AIIPCIKGYDVIAQAQSGTGK	1xCarbamidomethyl [C5]	4.49145e-06	0	1	2	2	P60842	1	2190.16	4.02106	High	0	2.384e-06
	FALSE	High	GFKDQIYDIFQK		4.04944e-05	0	1	1	1	P60842	1	1501.77	3.38985	High	0	2.367e-05
	FALSE	High	MFVLDEADEMLSR		2.21401e-06	0	1	2	1	P60842	0	1555.71	4.30097	High	0	1.131e-06
	FALSE	High	MFVLDEADEMLSR	1xOxidation [M]	7.48776e-07	0	1	2	2	P60842	0	1571.71	3.94466	High	0	3.652e-07
	FALSE	High	VLITTDLLAR		0.000116105	0	1	2	1	P60842	0	1114.68	2.75245	High	0	7.16e-05
	FALSE	High	KGVAINMVTEEDKR		6.96179e-06	0	1	1	2	P60842	2	1589.83	4.6147	High	0	9.29e-06
	FALSE	High	DFTVSAMHGDMDQKER		0.000830805	0	1	1	2	P60842	1	1866.81	2.8294	High	0	0.0007118
	FALSE	High	VVMALGDYMGASCHACIGGTNVR	2xCarbamidomethyl [C13; C16]	0.00113844	0.000215636	1	1	1	P60842	0	2439.1	2.79869	High	0.0001816	0.0007808
	FALSE	High	ELAQQIQK		0.010125	0.000946321	1	2	1	P60842	0	957.536	2.43975	High	0.0007971	0.007715
	FALSE	High	EELTLEGIR		0.0109285	0.00109862	1	1	1	P60842	0	1059.57	1.82562	High	0.0009236	0.008342
	FALSE	High	KVDWLTEK		0.0156381	0.00152947	2	3	1	P60842; P38919	1	1018.56	2.52314	High	0.001286	0.0121
	FALSE	High	GVAINMVTEEDKR	1xOxidation [M6]	0.021846	0.00165917	1	1	1	P60842	1	1477.73	2.35148	High	0.001394	0.0172
	FALSE	High	VFDMLNR		0.020097	0.00165917	1	2	1	P60842	0	894.45	2.41922	High	0.001394	0.01575
	FALSE	High	RKVDWLTEK		0.0503159	0.00420584	2	3	1	P60842; P38919	2	1174.66	2.86018	High	0.003521	0.04139
	FALSE	High	KGVAINMVTEEDKR	1xOxidation [M7]	0.0651606	0.00530159	1	1	1	P60842	2	1605.83	2.7194	High	0.004441	0.05434
	FALSE	High	LNSNTQVVLLSATMPSDVLEVTKK		0.0923576	0.00766718	1	1	1	P60842	1	2587.4	1.15576	High	0.006443	0.0791
	FALSE	High	DFTVSAMHGDMDQKER	2xOxidation [M7; M11]	0.108826	0.00867392	1	1	1	P60842	1	1898.8	1.8979	High	0.007299	0.09395
	FALSE	High	AILPCIK	1xCarbamidomethyl [C5]	0.110377	0.00876216	1	2	2	P60842	0	814.486	1.33683	High	0.007372	0.0951
FALSE	Master Protein	P06576	ATP synthase subunit beta, mitochondrial OS=Homo sapiens OX=9606 GN=ATP5F1B PE=1 SV=3	50.0945	23	35	23	1	529	56.525	5.4	98.4314	23
	Checked	Confidence	Sequence	Modifications	Qvality PEP	Qvality q-value	# Protein Groups	# Proteins	# PSMs	Master Protein Accessions	# Missed Cleavages	Theo. MH+ [Da]	XCorr Sequest HT	Confidence Sequest HT	Percolator q-Value Sequest HT	Percolator PEP Sequest HT
	FALSE	High	IMDPNIVGSEHYDVAR		0.000365036	0	1	1	1	P06576	0	1815.87	1.40769	High	0	0.0002374
	FALSE	High	IMDPNIVGSEHYDVAR	1xOxidation [M2]	1.11684e-06	0	1	1	2	P06576	0	1831.86	3.59216	High	0	5.528e-07
	FALSE	High	VALVYGQMNEPPGAR	1xOxidation [M8]	5.94774e-05	0	1	1	1	P06576	0	1617.81	3.00515	High	0	3.541e-05
	FALSE	High	EGNDLYHEMIESGVINLKDATSK		6.22603e-07	0	1	1	1	P06576	1	2563.23	5.40534	High	0	3.011e-07
	FALSE	High	IMNVIGEPIDER		0.000445794	0	1	1	1	P06576	0	1385.71	3.0726	High	0	0.0002912
	FALSE	High	TIAMDGTEGLVR		5.85698e-05	0	1	1	1	P06576	0	1262.64	2.95064	High	0	3.504e-05
	FALSE	High	AHGGYSVFAGVGER		5.74435e-06	0	1	1	2	P06576	0	1406.68	3.78836	High	0	3.063e-06
	FALSE	High	FTQAGSEVSALLGR		3.39308e-05	0	1	1	1	P06576	0	1435.75	4.14823	High	0	1.98e-05
	FALSE	High	VLDSGAPIKIPVGPETLGR		5.92377e-06	0	1	1	2	P06576	1	1919.1	3.62378	High	0	3.187e-06
	FALSE	High	IPSAVGYQPTLATDMGTMQER		0.000285431	0	1	1	1	P06576	0	2266.08	2.886	High	0	0.0001833
	FALSE	High	TREGNDLYHEMIESGVINLKDATSK		5.44105e-08	0	1	1	1	P06576	2	2820.38	4.2954	High	0	2.339e-08
	FALSE	High	IMNVIGEPIDERGPIK		0.000362241	0	1	1	1	P06576	1	1780.96	3.29386	High	0	0.0002355
	FALSE	High	LVLEVAQHLGESTVR		0.000264311	0	1	1	1	P06576	0	1650.92	2.12319	High	0	0.0001694
	FALSE	High	TVLIMELINNVAK		3.66426e-05	0	1	1	1	P06576	0	1457.84	4.08416	High	0	2.141e-05
	FALSE	High	TVLIMELINNVAK	1xOxidation [M5]	0.000187012	0	1	1	1	P06576	0	1473.83	3.04096	High	0	0.0001181
	FALSE	High	AIAELGIYPAVDPLDSTSR		2.83162e-06	0	1	1	2	P06576	0	1988.03	4.16189	High	0	1.463e-06
	FALSE	High	EGNDLYHEMIESGVINLK		5.4654e-05	0	1	1	2	P06576	0	2061	3.2607	High	0	0.0003041
	FALSE	High	FLSQPFQVAEVFTGHMGK		0.002137	0.000215636	1	1	1	P06576	0	2023.01	3.13236	High	0.0001816	0.001501
	FALSE	High	IGLFGGAGVGK		0.00481944	0.000215636	1	1	1	P06576	0	975.562	2.75017	High	0.0001816	0.00353
	FALSE	High	TIAMDGTEGLVR	1xOxidation [M4]	0.00114722	0.000215636	1	1	1	P06576	0	1278.64	3.49777	High	0.0001816	0.0007856
	FALSE	High	ADKLAEEHSS		0.00260905	0.000215636	1	1	1	P06576	1	1086.51	2.97251	High	0.0001816	0.001855
	FALSE	High	IMNVIGEPIDER	1xOxidation [M2]	0.00630162	0.000621185	1	1	1	P06576	0	1401.7	2.74928	High	0.0005229	0.004691
	FALSE	High	IMNVIGEPIDERGPIKTK		0.00757236	0.000807422	1	1	2	P06576	2	2010.11	2.60408	High	0.00196	0.02544
	FALSE	High	IPSAVGYQPTLATDMGTMQER	1xOxidation [M18]	0.00836401	0.000946321	1	1	1	P06576	0	2282.08	2.56329	High	0.0007971	0.006278
	FALSE	High	VVDLLAPYAK		0.0453376	0.00370949	1	1	1	P06576	0	1088.64	1.9704	High	0.003348	0.03734
	FALSE	High	LVPLKETIK		0.0583478	0.00456532	1	1	1	P06576	1	1040.67	1.39821	High	0.003822	0.04845
	FALSE	High	IMNVIGEPIDERGPIKTK	1xOxidation [M2]	0.0859404	0.00682021	1	1	1	P06576	2	2026.1	2.7133	High	0.00573	0.07322
	FALSE	High	ILQDYK		0.0897392	0.00732843	1	1	1	P06576	0	779.43	2.1716	High	0.006262	0.07648
	FALSE	High	TREGNDLYHEMIESGVINLK		0.0957296	0.00778335	1	1	1	P06576	1	2318.14	2.18155	High	0.006542	0.08176
FALSE	Master Protein	P04075	Fructose-bisphosphate aldolase A OS=Homo sapiens OX=9606 GN=ALDOA PE=1 SV=2	63.4615	24	29	20	1	364	39.395	8.09	93.8957	24
	Checked	Confidence	Sequence	Modifications	Qvality PEP	Qvality q-value	# Protein Groups	# Proteins	# PSMs	Master Protein Accessions	# Missed Cleavages	Theo. MH+ [Da]	XCorr Sequest HT	Confidence Sequest HT	Percolator q-Value Sequest HT	Percolator PEP Sequest HT
	FALSE	High	GILAADESTGSIAK		0.000289854	0	1	1	1	P04075	0	1332.7	4.13465	High	0	0.0001859
	FALSE	High	IVAPGKGILAADESTGSIAK		9.46467e-08	0	1	1	2	P04075	1	1898.06	4.31858	High	0	1.235e-06
	FALSE	High	GILAADESTGSIAKR		7.20825e-05	0	1	1	1	P04075	1	1488.8	3.37188	High	0	4.331e-05
	FALSE	High	IVAPGKGILAADESTGSIAKR		1.11232e-07	0	1	1	1	P04075	2	2054.16	2.98098	High	0	4.97e-08
	FALSE	High	GVVPLAGTNGETTTQGLDGLSER		1.66512e-08	0	1	1	1	P04075	0	2272.14	3.82893	High	0	6.767e-09
	FALSE	High	GGVVGIKVDKGVVPLAGTNGETTTQGLDGLSER		0.000213122	0	1	1	2	P04075	2	3224.71	5.16697	High	0	0.0005706
	FALSE	High	YTPSGQAGAAASESLFVSNHAY		1.72337e-09	0	1	1	2	P04075	0	2228.03	6.17336	High	0	6.312e-10
	FALSE	High	YASICQQNGIVPIVEPEILPDGDHDLKR	1xCarbamidomethyl [C5]	5.15813e-06	0	2	2	1	P04075; P09972	1	3176.6	4.14692	High	0	2.738e-06
	FALSE	High	IGEHTPSALAIMENANVLAR		3.83567e-07	0	1	1	2	P04075	0	2107.1	4.05344	High	0	1.805e-07
	FALSE	High	FSHEEIAMATVTALRR		4.61488e-05	0	1	1	1	P04075	1	1831.95	2.67509	High	0	2.724e-05
	FALSE	High	VDKGVVPLAGTNGETTTQGLDGLSER		6.76689e-13	0	1	1	1	P04075	1	2614.33	6.01226	High	0	1.722e-13
	FALSE	High	YASICQQNGIVPIVEPEILPDGDHDLK	1xCarbamidomethyl [C5]	0.000601617	0	2	2	1	P04075; P09972	0	3020.5	3.08027	High	0	0.0004011
	FALSE	High	AAQEEYVKR		0.00341291	0.000215636	1	1	1	P04075	1	1093.56	3.13939	High	0.0001816	0.002459
	FALSE	High	AAQEEYVK		0.0084929	0.000946321	1	1	1	P04075	0	937.463	2.49512	High	0.0007971	0.006422
	FALSE	High	ALQASALK		0.0126336	0.00109862	1	1	1	P04075	0	801.483	2.23463	High	0.001077	0.009705
	FALSE	High	ALANSLACQGK	1xCarbamidomethyl [C8]	0.0125376	0.00109862	1	1	1	P04075	0	1132.58	2.69	High	0.0009236	0.009653
	FALSE	High	ELSDIAHR		0.0260015	0.00210614	1	1	1	P04075	0	940.485	1.61175	High	0.001767	0.02079
	FALSE	High	ADDGRPFPQVIK		0.0267996	0.00210614	1	1	1	P04075	0	1342.71	1.60504	High	0.001861	0.02136
	FALSE	High	SKGGVVGIK		0.0272076	0.00222008	1	1	1	P04075	1	844.525	1.62802	High	0.001861	0.02179
	FALSE	High	ENLKAAQEEYVKR		0.0326048	0.00233588	1	1	1	P04075	2	1577.83	2.04535	High	0.00196	0.02634
	FALSE	High	LQSIGTENTEENRR		0.0354158	0.00243984	1	1	1	P04075	1	1646.81	2.62947	High	0.002047	0.02858
	FALSE	High	QLLLTADDR		0.0417632	0.00285105	1	1	1	P04075	0	1044.57	1.93953	High	0.00239	0.03424
	FALSE	High	IGEHTPSALAIMENANVLAR	1xOxidation [M12]	0.0541894	0.00433212	1	1	1	P04075	0	2123.09	3.65027	High	0.003714	0.04507
	FALSE	High	CQYVTEK	1xCarbamidomethyl [C1]	0.0651606	0.00530159	2	2	1	P04075; P09972	0	927.424	2.09036	High	0.004441	0.05459
	FALSE	High	VLAAVYK		0.0701149	0.00576469	3	3	1	P04075; P09972; P05062	0	763.471	1.89283	High	0.004836	0.0587
FALSE	Master Protein	P27797	Calreticulin OS=Homo sapiens OX=9606 GN=CALR PE=1 SV=1	48.6811	19	33	19	1	417	48.112	4.44	93.8624	19
	Checked	Confidence	Sequence	Modifications	Qvality PEP	Qvality q-value	# Protein Groups	# Proteins	# PSMs	Master Protein Accessions	# Missed Cleavages	Theo. MH+ [Da]	XCorr Sequest HT	Confidence Sequest HT	Percolator q-Value Sequest HT	Percolator PEP Sequest HT
	FALSE	High	SDFGKFVLSSGK		0.000285431	0	1	1	1	P27797	1	1271.66	3.65241	High	0	0.0001826
	FALSE	High	AKIDDPTDSKPEDWDKPEHIPDPDAK		1.27742e-07	0	1	1	2	P27797	1	2959.4	3.72938	High	0	5.748e-08
	FALSE	High	EQFLDGDGWTSR		0.000904082	0	1	1	1	P27797	0	1410.63	2.52164	High	0	0.0006142
	FALSE	High	CKDDEFTHLYTLIVRPDNTYEVK	1xCarbamidomethyl [C1]	4.17242e-09	0	1	1	2	P27797	1	2856.39	4.34399	High	0	1.601e-09
	FALSE	High	IDNSQVESGSLEDDWDFLPPKK		5.94774e-05	0	1	1	5	P27797	1	2519.19	4.09187	High	0	0.0003613
	FALSE	High	FYGDEEKDKGLQTSQDAR		2.58095e-08	0	1	1	2	P27797	2	2086.97	5.70481	High	0	1.073e-08
	FALSE	High	HEQNIDCGGGYVK	1xCarbamidomethyl [C7]	8.40644e-05	0	1	1	2	P27797	0	1476.65	3.52419	High	0	5.09e-05
	FALSE	High	IDNSQVESGSLEDDWDFLPPK		4.35542e-06	0	1	1	2	P27797	0	2391.1	3.80747	High	0	2.302e-06
	FALSE	High	IKDPDASKPEDWDER		1.29777e-05	0	1	1	2	P27797	1	1800.84	4.06451	High	0	7.19e-06
	FALSE	High	IKDPDASKPEDWDERAK		0.00357367	0.000215636	1	1	2	P27797	2	1999.97	2.70635	High	0.0001816	0.002588
	FALSE	High	KVHVIFNYK		0.00611152	0.000621185	1	1	2	P27797	1	1147.66	2.97316	High	0.0005229	0.004515
	FALSE	High	FYGDEEKDK		0.00625355	0.000621185	1	1	1	P27797	1	1130.5	2.45912	High	0.0005229	0.004655
	FALSE	High	HKSDFGKFVLSSGK		0.00811203	0.000946321	1	1	1	P27797	2	1536.82	2.96703	High	0.0007971	0.00611
	FALSE	High	NVLINKDIR		0.0138439	0.00140828	1	1	1	P27797	1	1084.65	2.25295	High	0.001185	0.01066
	FALSE	High	KIKDPDASKPEDWDER		0.021846	0.00165917	1	1	1	P27797	2	1928.93	2.72138	High	0.001394	0.01723
	FALSE	High	VHVIFNYK		0.0309307	0.00233588	1	1	1	P27797	0	1019.57	2.28861	High	0.00196	0.02495
	FALSE	High	LFPNSLDQTDMHGDSEYNIMFGPDICGPGTK	1xCarbamidomethyl [C26]; 1xOxidation [M11]	0.0440049	0.00341734	1	1	1	P27797	0	3472.51	1.50254	High	0.002868	0.03618
	FALSE	High	DKQDEEQR		0.0628097	0.00491776	1	1	1	P27797	1	1047.47	1.96129	High	0.004123	0.05238
	FALSE	High	QMKDKQDEEQR		0.0822914	0.00634252	1	1	2	P27797	2	1434.66	2.78549	High	0.005433	0.06983
	FALSE	High	QMKDKQDEEQR	1xOxidation [M2]	0.123525	0.00965737	1	1	1	P27797	2	1450.66	1.64043	High	0.008218	0.1072
FALSE	Master Protein	P31327	Carbamoyl-phosphate synthase [ammonia], mitochondrial OS=Homo sapiens OX=9606 GN=CPS1 PE=1 SV=2	20.8667	28	35	28	1	1500	164.835	6.74	88.2157	28
	Checked	Confidence	Sequence	Modifications	Qvality PEP	Qvality q-value	# Protein Groups	# Proteins	# PSMs	Master Protein Accessions	# Missed Cleavages	Theo. MH+ [Da]	XCorr Sequest HT	Confidence Sequest HT	Percolator q-Value Sequest HT	Percolator PEP Sequest HT
	FALSE	High	QLFSDKLNEINEK		0.000103459	0	1	1	1	P31327	1	1577.82	2.44166	High	0	6.311e-05
	FALSE	High	TLGVDFIDVATK		9.87945e-05	0	1	1	1	P31327	0	1278.69	2.96151	High	0	6.054e-05
	FALSE	High	CLGLTEAQTR	1xCarbamidomethyl [C1]	7.49076e-05	0	1	1	1	P31327	0	1148.57	3.23155	High	0	4.516e-05
	FALSE	High	SLGQWLQEEKVPAIYGVDTR		1.50737e-06	0	1	1	1	P31327	1	2289.19	3.71924	High	0	7.568e-07
	FALSE	High	VLGTSVESIMATEDR		8.1486e-07	0	1	1	1	P31327	0	1607.79	3.98285	High	0	3.995e-07
	FALSE	High	GNDVLVIECNLR	1xCarbamidomethyl [C9]	0.000208263	0	1	1	1	P31327	0	1401.72	3.14577	High	0	0.0001313
	FALSE	High	ATGYPLAFIAAK		0.000289854	0	1	1	1	P31327	0	1222.68	2.31347	High	0	0.0001866
	FALSE	High	TSACFEPSLDYMVTK	1xCarbamidomethyl [C4]	0.00020987	0	1	1	1	P31327	0	1748.79	2.94613	High	0	0.000133
	FALSE	High	TVLMNPNIASVQTNEVGLK		1.10426e-05	0	1	1	1	P31327	0	2028.08	3.61138	High	0	6.085e-06
	FALSE	High	TVLMNPNIASVQTNEVGLK	1xOxidation [M4]	0.000252396	0	1	1	1	P31327	0	2044.07	3.80907	High	0	0.0001606
	FALSE	High	AQTAHIVLEDGTK		3.21529e-05	0	1	1	2	P31327	0	1382.73	3.6187	High	0	1.869e-05
	FALSE	High	FLGVAEQLHNEGFK		0.00478264	0.000215636	1	1	1	P31327	0	1588.81	1.73566	High	0.0001816	0.003505
	FALSE	High	APMFSWPR		0.00313669	0.000215636	1	1	1	P31327	0	991.482	2.56103	High	0.0001816	0.002248
	FALSE	High	IMGTSPLQIDR		0.00512419	0.000215636	1	1	1	P31327	0	1230.65	2.67582	High	0.0001816	0.003776
	FALSE	High	VSQEHPVVLTK		0.00630162	0.000621185	1	1	2	P31327	0	1236.69	3.13312	High	0.0005229	0.004673
	FALSE	High	LFAEAVQK		0.00630162	0.000621185	1	1	1	P31327	0	905.509	2.2926	High	0.0005229	0.004682
	FALSE	High	EIGFSDKQISK		0.00644805	0.000621185	1	1	1	P31327	1	1251.66	2.58709	High	0.0005229	0.004784
	FALSE	High	AADTIGYPVMIR		0.0142723	0.00140828	1	1	1	P31327	0	1306.68	2.93674	High	0.001185	0.01104
	FALSE	High	CEMASTGEVACFGEGIHTAFLK	2xCarbamidomethyl [C1; C11]	0.0182075	0.00152947	1	1	1	P31327	0	2415.08	1.96933	High	0.001286	0.01428
	FALSE	High	SIFSAVLDELK		0.0293408	0.00222008	1	1	1	P31327	0	1221.67	1.67973	High	0.001861	0.02361
	FALSE	High	TSACFEPSLDYMVTK	1xCarbamidomethyl [C4]; 1xOxidation [M12]	0.0284685	0.00222008	1	1	1	P31327	0	1764.78	2.41225	High	0.001861	0.02271
	FALSE	High	TSACFEPSLDYMVTKIPR	1xCarbamidomethyl [C4]	0.0311646	0.00233588	1	1	1	P31327	1	2115.02	3.24383	High	0.00196	0.02501
	FALSE	High	FVHDNYVIR		0.0346266	0.00243984	1	1	2	P31327	0	1162.6	2.86094	High	0.002047	0.02808
	FALSE	High	AADTIGYPVMIR	1xOxidation [M10]	0.0387518	0.00257147	1	1	1	P31327	0	1322.68	2.39909	High	0.002155	0.03159
	FALSE	High	AMKEENVK		0.0408367	0.00271527	1	1	1	P31327	1	948.482	2.05679	High	0.002276	0.03332
	FALSE	High	FLEEATR		0.0405323	0.00271527	1	1	1	P31327	0	865.441	1.88503	High	0.002276	0.03317
	FALSE	High	TSINVVR		0.0450008	0.00341734	1	1	1	P31327	0	788.462	2.20972	High	0.002868	0.03684
	FALSE	High	FVHDNYVIRR		0.0443345	0.00341734	1	1	1	P31327	1	1318.7	1.97521	High	0.002868	0.03647
	FALSE	High	IALGIPLPEIK		0.0661242	0.00530159	1	1	1	P31327	0	1163.74	2.08511	High	0.004441	0.05524
	FALSE	High	APMFSWPR	1xOxidation [M3]	0.0743323	0.00576469	1	1	1	P31327	0	1007.48	1.76702	High	0.004836	0.0625
	FALSE	High	LRDADPILR		0.0805215	0.00621628	1	1	1	P31327	1	1068.62	2.82569	High	0.005225	0.06843
	FALSE	High	VVAVDCGIK	1xCarbamidomethyl [C6]	0.0853219	0.00682021	1	1	1	P31327	0	960.518	1.98358	High	0.00573	0.07261
FALSE	Master Protein	P00558	Phosphoglycerate kinase 1 OS=Homo sapiens OX=9606 GN=PGK1 PE=1 SV=3	60.4317	23	32	23	1	417	44.586	8.1	87.6223	23
	Checked	Confidence	Sequence	Modifications	Qvality PEP	Qvality q-value	# Protein Groups	# Proteins	# PSMs	Master Protein Accessions	# Missed Cleavages	Theo. MH+ [Da]	XCorr Sequest HT	Confidence Sequest HT	Percolator q-Value Sequest HT	Percolator PEP Sequest HT
	FALSE	High	VDFNVPMKNNQITNNQR		0.000228391	0	1	1	2	P00558	1	2032	4.38135	High	0	0.0005885
	FALSE	High	VLNNMEIGTSLFDEEGAK		3.92517e-07	0	1	1	1	P00558	0	1966.94	4.61988	High	0	1.855e-07
	FALSE	High	ITLPVDFVTADKFDENAK		2.77828e-05	0	1	1	2	P00558	1	2023.04	4.16344	High	0	1.598e-05
	FALSE	High	LGDVYVNDAFGTAHR		2.29147e-07	0	1	2	2	P00558	0	1634.79	3.98089	High	0	1.445e-06
	FALSE	High	GCITIIGGGDTATCCAK	3xCarbamidomethyl [C2; C14; C15]	5.99121e-07	0	1	1	1	P00558	0	1754.79	3.77248	High	0	2.88e-07
	FALSE	High	ACANPAAGSVILLENLR	1xCarbamidomethyl [C2]	1.62784e-06	0	1	1	2	P00558	0	1768.94	3.54454	High	0	8.186e-07
	FALSE	High	ALESPERPFLAILGGAK		0.000108343	0	1	1	2	P00558	0	1769	3.19176	High	0	0.0006603
	FALSE	High	VKAEPAKIEAFR		0.000274668	0	1	1	2	P00558	2	1358.78	2.32231	High	0.0006789	0.005435
	FALSE	High	FHVEEEGKGKDASGNK		1.18338e-05	0	1	1	1	P00558	2	1731.83	4.87165	High	0	6.527e-06
	FALSE	High	AHSSMVGVNLPQK		3.69254e-05	0	1	1	2	P00558	0	1367.71	4.08755	High	0	3.37e-05
	FALSE	High	FHVEEEGKGK		0.00230752	0.000215636	1	1	1	P00558	1	1159.57	2.89824	High	0.0001816	0.001631
	FALSE	High	VLPGVDALSNI		0.0042959	0.000215636	1	1	2	P00558	0	1097.62	2.84698	High	0.0006789	0.005176
	FALSE	High	FCLDNGAK	1xCarbamidomethyl [C2]	0.00460279	0.000215636	1	1	1	P00558	0	924.424	2.57659	High	0.0001816	0.003372
	FALSE	High	AEPAKIEAFR		0.00117397	0.000215636	1	1	1	P00558	1	1131.62	2.48946	High	0.0001816	0.0008079
	FALSE	High	SLLGKDVLFLK		0.00374199	0.000215636	1	2	1	P00558	1	1232.76	2.03617	High	0.0001816	0.002707
	FALSE	High	NNQITNNQR		0.00202519	0.000215636	1	1	1	P00558	0	1101.54	2.62697	High	0.0001816	0.00142
	FALSE	High	YAEAVTR		0.0147139	0.00140828	1	1	1	P00558	0	809.415	2.29175	High	0.001185	0.01143
	FALSE	High	AHSSMVGVNLPQK	1xOxidation [M5]	0.0196445	0.00165917	1	1	1	P00558	0	1383.7	2.26452	High	0.001394	0.01542
	FALSE	High	ALMDEVVK		0.0326048	0.00233588	1	1	1	P00558	0	904.481	2.01663	High	0.00196	0.02635
	FALSE	High	TGQATVASGIPAGWMGLDCGPESSKK	1xCarbamidomethyl [C19]	0.0326048	0.00233588	1	1	1	P00558	1	2605.24	2.68244	High	0.00196	0.02636
	FALSE	High	KELNYFAK		0.0348877	0.00243984	1	1	1	P00558	1	1012.55	2.28667	High	0.002047	0.02819
	FALSE	High	LTLDKLDVK		0.0514491	0.00420584	1	1	1	P00558	1	1044.63	1.59108	High	0.003521	0.04259
	FALSE	High	ALMDEVVKATSR		0.10355	0.00846333	1	1	1	P00558	1	1319.7	1.71294	High	0.007122	0.0891
	FALSE	High	VDFNVPMK		0.120958	0.0094281	1	2	1	P00558	0	949.481	2.00697	High	0.007939	0.1053
FALSE	Master Protein	Q9BUF5	Tubulin beta-6 chain OS=Homo sapiens OX=9606 GN=TUBB6 PE=1 SV=1	41.704	15	33	8	1	446	49.825	4.88	85.1166	15
	Checked	Confidence	Sequence	Modifications	Qvality PEP	Qvality q-value	# Protein Groups	# Proteins	# PSMs	Master Protein Accessions	# Missed Cleavages	Theo. MH+ [Da]	XCorr Sequest HT	Confidence Sequest HT	Percolator q-Value Sequest HT	Percolator PEP Sequest HT
	FALSE	High	EVDEQMLAIQSK		3.31571e-05	0	1	2	1	Q9BUF5	0	1390.69	3.88258	High	0	1.921e-05
	FALSE	High	AALVDLEPGTMDSVR		0.000115216	0	1	1	1	Q9BUF5	0	1573.79	3.45927	High	0	7.085e-05
	FALSE	High	AALVDLEPGTMDSVR	1xOxidation [M11]	0.000219778	0	1	1	1	Q9BUF5	0	1589.78	3.1918	High	0	0.0001391
	FALSE	High	IMNTFSVMPSPK		0.00015913	0	2	3	1	Q13885; Q9BUF5	0	1351.67	3.23005	High	0	9.943e-05
	FALSE	High	NSSYFVEWIPNNVK		2.32795e-05	0	5	7	3	Q13885; P04350; Q9BUF5; P07437; P68371	0	1696.83	3.56533	High	0	3.608e-05
	FALSE	High	LHFFMPGFAPLTSR		4.68639e-05	0	5	8	3	Q13885; P04350; Q9BUF5; P07437; P68371	0	1620.84	3.41358	High	0	2.767e-05
	FALSE	High	LHFFMPGFAPLTSR	1xOxidation [M5]	6.72633e-05	0	5	8	1	Q13885; P04350; Q9BUF5; P07437; P68371	0	1636.83	2.84881	High	0	4.027e-05
	FALSE	High	LAVNMVPFPR		0.000126352	0	5	10	1	Q13885; P04350; Q9BUF5; P07437; P68371	0	1143.63	3.63796	High	0	7.836e-05
	FALSE	High	LAVNMVPFPR	1xOxidation [M5]	0.000153129	0	5	10	3	Q13885; P04350; Q9BUF5; P07437; P68371	0	1159.63	3.69796	High	0	9.55e-05
	FALSE	High	ALTVPELTQQMFDAR		8.5367e-05	0	1	1	3	Q9BUF5	0	1719.87	2.82749	High	0	5.194e-05
	FALSE	High	SGPFGQLFRPDNFIFGQTGAGNNWAK		0.000445794	0	1	1	1	Q9BUF5	0	2826.37	2.23137	High	0	0.0002922
	FALSE	High	YLTVATVFR		0.00191922	0.000215636	1	2	1	Q9BUF5	0	1069.6	2.58341	High	0.0001816	0.00135
	FALSE	High	MASTFIGNSTAIQELFKR		0.00256931	0.000215636	1	1	1	Q9BUF5	1	2014.04	2.50157	High	0.0001816	0.001824
	FALSE	High	FPGQLNADLRK		0.00354636	0.000215636	5	10	2	Q13885; P04350; Q9BUF5; P07437; P68371	1	1258.69	2.5732	High	0.00196	0.02541
	FALSE	High	INVYYNESSSQK		0.00140082	0.000215636	1	1	1	Q9BUF5	0	1431.68	2.4309	High	0.0001816	0.000972
	FALSE	High	NMMAACDPR	1xCarbamidomethyl [C6]	0.00432897	0.000215636	5	9	1	Q13885; P04350; Q9BUF5; P07437; P68371	0	1065.43	2.77919	High	0.0001816	0.003152
	FALSE	High	VAVCDIPPR	1xCarbamidomethyl [C4]	0.0144914	0.00140828	1	3	2	Q9BUF5	0	1026.54	2.29134	High	0.001185	0.01121
	FALSE	High	NMMAACDPR	1xCarbamidomethyl [C6]; 1xOxidation [M]	0.0180696	0.00152947	5	9	2	Q13885; P04350; Q9BUF5; P07437; P68371	0	1081.42	2.96676	High	0.001286	0.0141
	FALSE	High	KLAVNMVPFPR		0.017797	0.00152947	5	10	2	Q13885; P04350; Q9BUF5; P07437; P68371	1	1271.73	2.58037	High	0.001767	0.02027
	FALSE	High	MASTFIGNSTAIQELFKR	1xOxidation [M1]	0.0274139	0.00222008	1	1	1	Q9BUF5	1	2030.04	1.96552	High	0.001861	0.02187
	FALSE	High	IMNTFSVMPSPK	2xOxidation [M2; M8]	0.0957296	0.00778335	2	3	1	Q13885; Q9BUF5	0	1383.66	2.23864	High	0.006542	0.08175
FALSE	Master Protein	P08729	Keratin, type II cytoskeletal 7 OS=Homo sapiens OX=9606 GN=KRT7 PE=1 SV=5	51.8124	25	30	18	1	469	51.354	5.48	80.7335	25
	Checked	Confidence	Sequence	Modifications	Qvality PEP	Qvality q-value	# Protein Groups	# Proteins	# PSMs	Master Protein Accessions	# Missed Cleavages	Theo. MH+ [Da]	XCorr Sequest HT	Confidence Sequest HT	Percolator q-Value Sequest HT	Percolator PEP Sequest HT
	FALSE	High	VDALNDEINFLR		3.43174e-06	0	1	1	1	P08729	0	1418.73	4.12777	High	0	1.793e-06
	FALSE	High	TLNNKFASFIDK		4.90765e-05	0	5	12	2	P08729; P35908; P02538; P05787; P13647	1	1397.74	3.14133	High	0	5.797e-05
	FALSE	High	TAAENEFVVLKK		0.000127327	0	1	2	2	P08729	1	1348.75	2.69341	High	0.0001816	0.0007759
	FALSE	High	SAYGGPVGAGIR		1.63445e-05	0	1	1	1	P08729	0	1104.58	3.18061	High	0	9.187e-06
	FALSE	High	EVTINQSLLAPLR		0.000254344	0	1	1	1	P08729	0	1453.84	2.66116	High	0	0.0001624
	FALSE	High	GQLEALQVDGGRLEAELR		0.000223183	0	1	1	1	P08729	1	1954.04	3.72235	High	0	0.0001416
	FALSE	High	SLDLDGIIAEVK		0.00107058	0	1	1	1	P08729	0	1272.7	3.82683	High	0	0.0007332
	FALSE	High	LQAEIDNIKNQR		5.25928e-05	0	1	1	1	P08729	1	1441.78	3.3739	High	0	3.114e-05
	FALSE	High	LPDIFEAQIAGLR		0.000264311	0	1	1	1	P08729	0	1442.8	2.63686	High	0	0.0001696
	FALSE	High	EVTINQSLLAPLRLDADPSLQR		0.00188997	0.000215636	1	1	1	P08729	1	2449.34	2.1441	High	0.0001816	0.001324
	FALSE	High	QLREYQELMSVK		0.00423052	0.000215636	1	1	2	P08729	1	1523.79	3.01447	High	0.00343	0.0402
	FALSE	High	TLNNKFASFIDKVR		0.00436229	0.000215636	5	12	1	P08729; P35908; P02538; P05787; P13647	2	1652.91	0.988797	High	0.0001816	0.003175
	FALSE	High	VRQEESEQIKTLNNK		0.00249162	0.000215636	1	1	1	P08729	2	1815.96	2.49921	High	0.0001816	0.001776
	FALSE	High	NTRNEISEMNR		0.0031852	0.000215636	1	1	2	P08729	1	1363.64	2.95185	High	0.0001816	0.002285
	FALSE	High	FETLQAQAGKHGDDLR		0.00330976	0.000215636	1	1	1	P08729	1	1785.89	2.56187	High	0.0001816	0.002385
	FALSE	High	AKQEELEAALQR		0.00186117	0.000215636	1	1	1	P08729	1	1385.74	2.50645	High	0.0001816	0.001306
	FALSE	High	LSSARPGGLGSSSLYGLGASRPR		0.00496949	0.000215636	1	1	1	P08729	0	2246.2	3.25333	High	0.0001816	0.003642
	FALSE	High	FASFIDKVR		0.00256931	0.000215636	6	17	2	P08729; Q7Z794; P35908; P02538; P05787; P13647	1	1082.6	2.59311	High	0.0001816	0.00183
	FALSE	High	LLEGEESR		0.00625355	0.000621185	4	6	1	P08729; P17661; P08670; P05787	0	932.468	2.65056	High	0.0005229	0.004638
	FALSE	High	LDADPSLQR		0.00644805	0.000621185	1	1	1	P08729	0	1014.52	2.42558	High	0.0005229	0.004793
	FALSE	High	KLLEGEESR		0.00664857	0.000807422	4	5	1	P08729; P17661; P08670; P05787	1	1060.56	2.96194	High	0.0006789	0.004956
	FALSE	High	WTLLQEQK		0.0242902	0.00180296	1	1	1	P08729	0	1045.57	2.84357	High	0.001516	0.0193
	FALSE	High	FASFIDK		0.0330992	0.00233588	6	18	1	P08729; Q7Z794; P35908; P02538; P05787; P13647	0	827.43	2.44462	High	0.00196	0.02681
	FALSE	High	AQYEEMAK		0.0436777	0.00341734	1	1	1	P08729	0	969.435	1.86762	High	0.002868	0.03584
	FALSE	High	FLEQQNK		0.118439	0.00920983	6	18	1	P08729; P14136; P08670; P02538; P05787; P13647	0	906.468	2.2773	High	0.007752	0.1024
FALSE	Master Protein	P07237	Protein disulfide-isomerase OS=Homo sapiens OX=9606 GN=P4HB PE=1 SV=3	45.8661	25	32	25	1	508	57.081	4.87	79.8228	25
	Checked	Confidence	Sequence	Modifications	Qvality PEP	Qvality q-value	# Protein Groups	# Proteins	# PSMs	Master Protein Accessions	# Missed Cleavages	Theo. MH+ [Da]	XCorr Sequest HT	Confidence Sequest HT	Percolator q-Value Sequest HT	Percolator PEP Sequest HT
	FALSE	High	NNFEGEVTKENLLDFIK		0.000206668	0	1	1	1	P07237	1	2010.02	1.81524	High	0	0.0001304
	FALSE	High	MDSTANEVEAVKVHSFPTLK		0.00020987	0	1	1	2	P07237	1	2203.11	2.84637	High	0	0.0001327
	FALSE	High	MDSTANEVEAVKVHSFPTLK	1xOxidation [M1]	2.90945e-05	0	1	1	1	P07237	1	2219.1	2.76965	High	0	1.676e-05
	FALSE	High	MDSTANEVEAVK		0.000824445	0	1	1	1	P07237	0	1293.6	3.46268	High	0	0.000554
	FALSE	High	HNQLPLVIEFTEQTAPK		0.000200409	0	1	1	1	P07237	0	1965.04	3.24642	High	0	0.000127
	FALSE	High	LAKVDATEESDLAQQYGVR		2.05016e-06	0	1	1	2	P07237	1	2093.05	4.46187	High	0	1.045e-06
	FALSE	High	YQLDKDGVVLFK		5.21686e-07	0	1	1	2	P07237	1	1424.78	2.83998	High	0	2.506e-07
	FALSE	High	VDATEESDLAQQYGVR		2.09711e-08	0	1	1	2	P07237	0	1780.83	5.12058	High	0	8.636e-09
	FALSE	High	YKPESEELTAER		0.00019584	0	1	1	2	P07237	0	1451.7	3.60646	High	0	0.000124
	FALSE	High	KSNFAEALAAHK		0.00101452	0	1	1	1	P07237	1	1286.69	4.26047	High	0	0.0006927
	FALSE	High	NGDTASPKEYTAGR		0.00218679	0.000215636	1	1	1	P07237	1	1466.69	2.3511	High	0.0001816	0.001549
	FALSE	High	LITLEEEMTK		0.00139011	0.000215636	1	1	1	P07237	0	1206.63	2.66625	High	0.0001816	0.0009571
	FALSE	High	LITLEEEMTKYKPESEELTAER		0.00299555	0.000215636	1	1	2	P07237	1	2639.31	2.48268	High	0.0001816	0.002155
	FALSE	High	SNFAEALAAHK		0.00153607	0.000215636	1	1	1	P07237	0	1158.59	3.28444	High	0.0001816	0.001065
	FALSE	High	SVSDYDGKLSNFK		0.00442969	0.000215636	1	1	1	P07237	1	1459.71	3.72313	High	0.0001816	0.003241
	FALSE	High	TVIDYNGER		0.00168435	0.000215636	1	1	1	P07237	0	1066.52	2.58061	High	0.0001816	0.001177
	FALSE	High	ILEFFGLK		0.00230752	0.000215636	1	1	1	P07237	0	966.566	2.59097	High	0.0001816	0.001631
	FALSE	High	THILLFLPK		0.00774816	0.000946321	1	1	1	P07237	0	1081.68	2.53497	High	0.0007971	0.005815
	FALSE	High	EYTAGREADDIVNWLK		0.00792802	0.000946321	1	1	1	P07237	1	1879.92	1.94501	High	0.0007971	0.005964
	FALSE	High	NFEDVAFDEKK		0.00786761	0.000946321	1	1	1	P07237	1	1341.63	3.08747	High	0.0007971	0.005883
	FALSE	High	EADDIVNWLK		0.0120684	0.00109862	1	1	1	P07237	0	1202.61	2.31887	High	0.0009236	0.009227
	FALSE	High	ALAPEYAK		0.0159993	0.00152947	1	1	1	P07237	0	862.467	1.9	High	0.001286	0.01242
	FALSE	High	LKAEGSEIR		0.0411433	0.00285105	1	1	1	P07237	1	1002.56	2.48334	High	0.00239	0.03369
	FALSE	High	QLAPIWDKLGETYKDHENIVIAK		0.0811075	0.00621628	1	1	1	P07237	2	2681.43	1.71248	High	0.005328	0.06888
	FALSE	High	QLAPIWDK		0.0890955	0.00720265	1	1	1	P07237	0	970.536	1.36606	High	0.006053	0.07606
	FALSE	High	ENLLDFIK		0.114344	0.00887322	1	1	1	P07237	0	991.546	1.72285	High	0.007468	0.09898
FALSE	Master Protein	P29401	Transketolase OS=Homo sapiens OX=9606 GN=TKT PE=1 SV=3	42.3756	24	31	24	1	623	67.835	7.66	78.0453	24
	Checked	Confidence	Sequence	Modifications	Qvality PEP	Qvality q-value	# Protein Groups	# Proteins	# PSMs	Master Protein Accessions	# Missed Cleavages	Theo. MH+ [Da]	XCorr Sequest HT	Confidence Sequest HT	Percolator q-Value Sequest HT	Percolator PEP Sequest HT
[truncated: 6,938 more rows]
