# Supplementary material for: VE-Cadherin modulates β-catenin/TCF-4 to enhance Vasculogenic Mimicry
Source: Cell Death Dis. 2023 Feb 17;14(2):135. doi: 10.1038/s41419-023-05666-7 (PMC9935922; doi:10.1038/s41419-023-05666-7)
Supplement: Supplementary file 9 — Table S5 [file 41419_2023_5666_MOESM9_ESM.xlsx]

## Sheet: Proteins
Checked	Master	Accession	Description	Coverage	# Peptides	# PSMs	# Unique Peptides	# Protein Groups	# AAs	MW [kDa]	calc. pI	Score Sequest HT	# Peptides Sequest HT
FALSE	Master Protein	Q15149	Plectin OS=Homo sapiens OX=9606 GN=PLEC PE=1 SV=3	54.5474	273	340	272	1	4684	531.466	5.96	948.458	273
	Checked	Confidence	Sequence	Modifications	Qvality PEP	Qvality q-value	# Protein Groups	# Proteins	# PSMs	Master Protein Accessions	# Missed Cleavages	Theo. MH+ [Da]	XCorr Sequest HT	Confidence Sequest HT	Percolator q-Value Sequest HT	Percolator PEP Sequest HT
	FALSE	High	VLADPSDDTKGFFDPNTHENLTYR		1.90201e-05	0	1	1	2	Q15149	1	2752.28	3.67706	High	0	1.524e-05
	FALSE	High	TTVKDLSELGSVR		2.81854e-05	0	1	1	2	Q15149	1	1404.77	3.34682	High	0	2.273e-05
	FALSE	High	AYSDPSTGEPATYGELQQR		1.26318e-08	0	1	1	2	Q15149	0	2069.94	5.95487	High	0	1.159e-08
	FALSE	High	QRELAEQELEKQR		5.85717e-07	0	1	1	1	Q15149	2	1656.87	5.47545	High	0	4.493e-07
	FALSE	High	AGEVERDLDKADSMIR		3.73674e-05	0	1	1	1	Q15149	2	1804.89	3.73559	High	0	3.019e-05
	FALSE	High	AVTGYRDPYTGQSVSLFQALKK		2.16682e-07	0	1	1	1	Q15149	2	2429.28	5.26787	High	0	1.648e-07
	FALSE	High	KGLVGPELHDR		1.55667e-05	0	1	1	3	Q15149	1	1220.67	4.54584	High	0	1.249e-05
	FALSE	High	LQEAGILSAEELQR		5.39804e-07	0	1	1	2	Q15149	0	1556.83	4.89062	High	0	4.158e-07
	FALSE	High	SSSVGSSSSYPISPAVSR		3.36801e-05	0	1	1	2	Q15149	0	1754.86	3.56435	High	0	2.724e-05
	FALSE	High	GYLNKDTHDQLSEPSEVR		2.50016e-08	0	1	1	3	Q15149	1	2088	4.87906	High	0	1.852e-08
	FALSE	High	LLDAQLSTGGIVDPSK		5.20142e-07	0	1	1	1	Q15149	0	1613.87	5.2928	High	0	3.985e-07
	FALSE	High	AALAHSEEVTASQVAATK		2.53223e-07	0	1	1	2	Q15149	0	1783.92	4.57356	High	0.0002569	8.239e-05
	FALSE	High	LKAEAELLQQQKELAQEQAR		1.7734e-07	0	1	1	1	Q15149	2	2324.26	4.63922	High	0	1.342e-07
	FALSE	High	VIDRELYQQLQR		8.51585e-05	0	1	1	2	Q15149	1	1560.85	3.86624	High	0	6.973e-05
	FALSE	High	RLEEQAAQHKADIEER		1.30271e-05	0	1	1	2	Q15149	2	1922.97	4.36915	High	0	1.04e-05
	FALSE	High	GLFDEEMNEILTDPSDDTK		2.17839e-06	0	1	1	2	Q15149	0	2168.95	5.44339	High	0	1.698e-06
	FALSE	High	TQLASWSDPTEETGPVAGILDTETLEK		1.05488e-07	0	1	1	1	Q15149	0	2888.4	4.84785	High	0	7.968e-08
	FALSE	High	LAQGHTTVDELAR		3.58153e-06	0	1	1	1	Q15149	0	1410.73	4.72663	High	0	2.807e-06
	FALSE	High	SQVMDEATALQLR		1.81918e-05	0	1	1	3	Q15149	0	1461.74	4.26939	High	0	1.459e-05
	FALSE	High	SHRVPLDVACAR	1xCarbamidomethyl [C10]	5.15215e-06	0	1	1	2	Q15149	1	1380.72	4.60207	High	0	4.062e-06
	FALSE	High	CVEDPETGLCLLPLTDKAAK	2xCarbamidomethyl [C1; C10]	3.65447e-05	0	1	1	1	Q15149	1	2230.11	3.43851	High	0	2.966e-05
	FALSE	High	SGRQYDIDDAIAK		5.02813e-05	0	1	1	2	Q15149	1	1451.71	3.51493	High	0	4.088e-05
	FALSE	High	IAEQQKAQAEVEGLGKGVAR		1.64311e-06	0	1	1	1	Q15149	2	2082.13	4.84463	High	0	1.277e-06
	FALSE	High	ESADPLGAWLQDAR		4.89135e-06	0	1	1	1	Q15149	0	1528.74	4.55993	High	0	3.86e-06
	FALSE	High	AVTGYRDPYSGSTISLFQAMQK		6.83058e-06	0	1	1	1	Q15149	1	2420.19	4.75927	High	0	5.414e-06
	FALSE	High	GIYQSLEGAVQAGQLK		2.20633e-05	0	1	1	1	Q15149	0	1661.89	4.61243	High	0	1.775e-05
	FALSE	High	ARQEELYSELQAR		5.03872e-06	0	1	1	2	Q15149	1	1592.8	4.07304	High	0	3.992e-06
	FALSE	High	TPVEVPVGGFKGR		1.71432e-05	0	1	1	2	Q15149	1	1342.75	3.23644	High	0	1.374e-05
	FALSE	High	AVTGYKDPYTGQQISLFQAMQK		6.6308e-06	0	1	1	1	Q15149	1	2474.24	4.65357	High	0	5.269e-06
	FALSE	High	LGFHLPLEVAYQR		2.83954e-05	0	1	1	1	Q15149	0	1542.84	4.53934	High	0	2.296e-05
	FALSE	High	DPYSGSTISLFQAMQK		5.70421e-05	0	1	1	2	Q15149	0	1772.85	3.51104	High	0	4.647e-05
	FALSE	High	GFFDPNTEENLTYLQLMER		6.42333e-05	0	1	1	2	Q15149	0	2317.08	3.81122	High	0	5.245e-05
	FALSE	High	AGVVGPELHEQLLSAEK		1.36488e-06	0	1	1	2	Q15149	0	1776.95	3.42724	High	0	1.061e-06
	FALSE	High	APVPASELLASGVLSR		4.54151e-06	0	1	1	2	Q15149	0	1566.88	4.73821	High	0	3.568e-06
	FALSE	High	QTNLENLDQAFSVAER		9.57872e-08	0	1	1	2	Q15149	0	1834.89	5.11688	High	0	7.193e-08
	FALSE	High	GYYSPYSVSGSGSTAGSR		4.25701e-07	0	1	1	2	Q15149	0	1782.79	4.51293	High	0	3.259e-07
	FALSE	High	VQSGSESVIQEYVDLR		2.26074e-06	0	1	1	1	Q15149	0	1808.9	4.22574	High	0	1.77e-06
	FALSE	High	LKQSAEEQAQAR		3.24533e-05	0	1	1	2	Q15149	1	1358.7	3.76461	High	0.0002569	8.139e-05
	FALSE	High	YYRESADPLGAWLQDAR		5.00146e-06	0	1	1	1	Q15149	1	2010.97	4.47758	High	0	3.948e-06
	FALSE	High	QKAQVEQELTTLR		5.4558e-05	0	1	1	1	Q15149	1	1543.84	3.8684	High	0	4.421e-05
	FALSE	High	CRPDQLTGLSLLPLSEK	1xCarbamidomethyl [C1]	3.28325e-07	0	1	1	2	Q15149	0	1927.03	4.9895	High	0	2.502e-07
	FALSE	High	AVTGYRDPYTEQTISLFQAMKK		5.91983e-05	0	1	1	1	Q15149	2	2547.29	4.65469	High	0	4.814e-05
	FALSE	High	QVEEAERLKQSAEEQAQAR		3.19752e-05	0	1	1	1	Q15149	2	2200.1	3.94863	High	0	2.579e-05
	FALSE	High	LRQLAEEDLAQQR		7.84832e-05	0	1	1	2	Q15149	1	1569.83	4.09948	High	0.0002569	7.721e-05
	FALSE	High	CVEDPETGLCLLPLTDK	2xCarbamidomethyl [C1; C10]	2.05283e-06	0	1	1	3	Q15149	0	1959.94	4.57631	High	0	1.605e-06
	FALSE	High	CITDPQTGLCLLPLKEK	2xCarbamidomethyl [C1; C10]	2.01835e-05	0	1	1	1	Q15149	1	1986.04	3.20211	High	0	1.627e-05
	FALSE	High	NLVDNITGQR		0.00153233	0.000306438	1	1	1	Q15149	0	1129.6	3.13168	High	0.0002569	0.001304
	FALSE	High	SQVMDEATALQLR	1xOxidation [M4]	0.00278273	0.000306438	1	1	1	Q15149	0	1477.73	2.60672	High	0.0002569	0.002381
	FALSE	High	LREQLQLLEEQHR		0.00119841	0.000306438	1	1	1	Q15149	1	1691.92	4.80771	High	0.0002569	0.001014
	FALSE	High	YASGSSASLGGPESAVA		0.000980213	0.000306438	1	1	1	Q15149	0	1510.7	2.91636	High	0.0002569	0.0008299
	FALSE	High	CRRDDGTGQLLLPLSDAR	1xCarbamidomethyl [C1]	0.00112074	0.000306438	1	1	2	Q15149	2	2043.04	3.08332	High	0.0002569	0.0009475
	FALSE	High	AHEEQLKEAQAVPATLPELEATK		0.00115461	0.000306438	1	1	1	Q15149	1	2503.3	1.90819	High	0.0002569	0.0009792
	FALSE	High	RYASGSSASLGGPESAVA		0.00605294	0.000306438	1	1	1	Q15149	1	1666.8	3.28765	High	0.0002569	0.005252
	FALSE	High	QVEVTVHKGDECQLVGPAQPSHWK	1xCarbamidomethyl [C12]	0.00286708	0.000306438	1	1	1	Q15149	1	2729.35	3.41777	High	0.0002569	0.002448
	FALSE	High	QRSQVEEELFSVR		0.00243292	0.000306438	1	1	1	Q15149	1	1606.82	3.07029	High	0.0002569	0.002073
	FALSE	High	QEELYSELQAR		0.00137032	0.000306438	1	1	1	Q15149	0	1365.66	3.14735	High	0.0002569	0.001162
	FALSE	High	DLSELGSVR		0.00480073	0.000306438	1	1	1	Q15149	0	975.511	3.14298	High	0.0002569	0.004141
	FALSE	High	RRLTAEDLFEAR		0.000169804	0.000306438	1	1	1	Q15149	2	1476.79	3.0528	High	0.0002569	0.0001399
	FALSE	High	CDNFTSSWR	1xCarbamidomethyl [C1]	0.00206468	0.000306438	1	1	1	Q15149	0	1172.48	2.53194	High	0.0002569	0.001761
	FALSE	High	ADAKAYSDPSTGEPATYGELQQR		0.000237129	0.000306438	1	1	1	Q15149	1	2455.14	3.83486	High	0.0002569	0.0001963
	FALSE	High	SLQEEHVAVAQLREEAER		0.000305207	0.000306438	1	1	1	Q15149	1	2094.06	3.16582	High	0.0002569	0.0002531
	FALSE	High	LAAEQELIR		0.00657191	0.000306438	1	1	1	Q15149	0	1042.59	2.59426	High	0.0002569	0.005668
	FALSE	High	LFNAIIHR		0.00549225	0.000306438	1	1	1	Q15149	0	983.579	2.73078	High	0.0002569	0.004751
	FALSE	High	AQVEQELTTLR		0.000795893	0.000306438	1	1	1	Q15149	0	1287.69	3.61656	High	0.0002569	0.0006686
	FALSE	High	LRAETEQGEQQRQLLEEELAR		0.00166323	0.000306438	1	1	1	Q15149	2	2526.29	2.46566	High	0.0002569	0.001412
	FALSE	High	SIITYVSSLYDAMPR	1xOxidation [M13]	0.00225801	0.000306438	1	1	1	Q15149	0	1731.86	2.13408	High	0.0002569	0.001934
	FALSE	High	TLPNGRDALDGPAAEAEPEHSFDGLRR		0.000381361	0.000306438	1	1	1	Q15149	2	2891.4	3.20408	High	0.0002569	0.000319
	FALSE	High	SEFERLECLQR	1xCarbamidomethyl [C8]	0.000336134	0.000306438	1	1	1	Q15149	1	1466.71	3.06167	High	0.0002569	0.0002794
	FALSE	High	AFCGFEDPR	1xCarbamidomethyl [C3]	0.00476498	0.000306438	1	1	1	Q15149	0	1098.47	2.39614	High	0.0002569	0.004107
	FALSE	High	GGAEGELQALR		0.000202907	0.000306438	1	1	1	Q15149	0	1100.57	3.72079	High	0.0002569	0.0001681
	FALSE	High	SLLAWQSLR		0.00422791	0.000306438	1	1	1	Q15149	0	1073.61	3.0965	High	0.0002569	0.003628
	FALSE	High	TLLQGSGCLAGIYLEDTKEK	1xCarbamidomethyl [C8]	0.00105595	0.000306438	1	1	1	Q15149	1	2196.12	2.45581	High	0.0002569	0.0008939
	FALSE	High	SYVDPSTDERLSYTQLLR		0.00134004	0.000306438	1	1	1	Q15149	1	2143.07	2.48643	High	0.0002569	0.00114
	FALSE	High	LSAEAEKVLALPEPSPAAPTLR		0.00043916	0.000306438	1	1	1	Q15149	1	2260.25	3.05079	High	0.0002569	0.0003673
	FALSE	High	LTAEDLFEAR		0.000148572	0.000306438	1	1	1	Q15149	0	1164.59	3.47374	High	0.0002569	0.0001227
	FALSE	High	VVIVDPETGKEMSVYEAYR		0.00114605	0.000306438	1	1	1	Q15149	1	2185.08	2.13115	High	0.0002569	0.0009709
	FALSE	High	LLFNDVQTLK		0.000375739	0.000306438	1	1	1	Q15149	0	1190.68	3.64819	High	0.0002569	0.0003123
	FALSE	High	RDDGTGQLLLPLSDAR		0.000517136	0.000306438	1	1	1	Q15149	1	1726.91	3.05846	High	0.0002569	0.0004333
	FALSE	High	SWSLATFR		0.00677146	0.000306438	1	1	1	Q15149	0	967.5	2.42114	High	0.0002569	0.005854
	FALSE	High	LPLLAVCDYK	1xCarbamidomethyl [C7]	0.00445498	0.000306438	1	1	1	Q15149	0	1191.64	3.6139	High	0.0002569	0.003824
	FALSE	High	GANVIAGVWLEEAGQK		0.00104034	0.000306438	1	1	1	Q15149	0	1641.86	4.54949	High	0.0002569	0.0008789
	FALSE	High	FLEGTSCIAGVFVDATKER	1xCarbamidomethyl [C7]	0.000375739	0.000306438	1	1	1	Q15149	1	2100.04	3.55343	High	0.0002569	0.0003142
	FALSE	High	AVTGYRDPYTEQTISLFQAMK		0.00729728	0.000306438	1	1	1	Q15149	1	2419.2	3.07475	High	0.0002569	0.006326
	FALSE	High	IISLETYNLLR		0.000147473	0.000306438	1	1	1	Q15149	0	1334.77	3.43032	High	0.0002569	0.0001211
	FALSE	High	SLVPAAELLESR		0.000480107	0.000306438	1	1	2	Q15149	0	1284.72	2.45604	High	0.0002569	0.0004023
	FALSE	High	AIYEVLFR		0.00682229	0.000306438	1	1	1	Q15149	0	1010.57	2.03409	High	0.0002569	0.005888
	FALSE	High	ELIPTEEALR		0.00187392	0.000306438	1	1	1	Q15149	0	1170.64	1.93176	High	0.0002569	0.00159
	FALSE	High	ETFEKTPVEVPVGGFK		0.000124334	0.000306438	1	1	2	Q15149	1	1763.92	3.00628	High	0.0002569	0.0001248
	FALSE	High	AKLEQLFQDEVAK		0.00105595	0.000306438	1	1	1	Q15149	1	1518.82	3.50592	High	0.0002569	0.0008914
	FALSE	High	GRLPLLAVCDYK	1xCarbamidomethyl [C9]	0.000532737	0.000306438	1	1	1	Q15149	1	1404.77	3.54868	High	0.0002569	0.0004452
	FALSE	High	TPVEVPVGGFK		0.00125316	0.000306438	1	1	1	Q15149	0	1129.63	3.13958	High	0.0002569	0.00106
	FALSE	High	WQAVLAQTDVR		0.00012526	0.000306438	1	1	1	Q15149	0	1286.69	3.62763	High	0.0002569	0.0001032
	FALSE	High	IIITVVEEQEQK		0.00041691	0.000306438	1	1	1	Q15149	0	1428.79	3.47168	High	0.0002569	0.0003491
	FALSE	High	RLTAEDLFEAR		0.00313582	0.000306438	1	1	1	Q15149	1	1320.69	3.13665	High	0.0002569	0.002695
	FALSE	High	ALQALEELR		0.00452207	0.000306438	1	1	1	Q15149	0	1042.59	2.7765	High	0.0002569	0.003906
	FALSE	High	SLESLHSFVAAATK		0.00104812	0.000306438	1	1	1	Q15149	0	1460.77	2.49485	High	0.0002569	0.0008828
	FALSE	High	SSIAGLLLK		0.00161438	0.000306438	1	1	2	Q15149	0	901.572	2.66873	High	0.0002569	0.001374
	FALSE	High	CRPDQLTGLSLLPLSEKAAR	1xCarbamidomethyl [C1]	0.00401243	0.000306438	1	1	1	Q15149	1	2225.21	2.56876	High	0.0002569	0.003451
	FALSE	High	FLEGTSCIAGVFVDATK	1xCarbamidomethyl [C7]	0.00320687	0.000306438	1	1	1	Q15149	0	1814.9	2.34306	High	0.0002569	0.002759
	FALSE	High	SQVEEELFSVR		0.00091672	0.000306438	1	1	1	Q15149	0	1322.66	3.56943	High	0.0002569	0.0007712
	FALSE	High	GWLYYEAGQR		0.00183247	0.000306438	1	1	1	Q15149	0	1242.59	3.36026	High	0.0002569	0.001557
	FALSE	High	LSYTQLLR		0.00763218	0.000306438	1	1	1	Q15149	0	993.573	2.64795	High	0.0002569	0.006629
	FALSE	High	LISLFQAMK		0.0044884	0.000306438	1	1	1	Q15149	0	1050.6	3.05675	High	0.0002569	0.003854
	FALSE	High	AQAEAQQPTFDALRDELR		0.000102517	0.000306438	1	1	1	Q15149	1	2059.02	3.37019	High	0.0002569	8.411e-05
	FALSE	High	SGRQYDIDDAIAKNLIDR		0.00124386	0.000306438	1	1	1	Q15149	2	2063.05	2.07636	High	0.0002569	0.00105
	FALSE	High	LRLQAEEVAQQK		0.000296277	0.000306438	1	1	2	Q15149	1	1412.79	3.9857	High	0.0002569	0.0002457
	FALSE	High	LKAEATEAAR		0.000341163	0.000306438	1	1	1	Q15149	1	1059.58	2.43623	High	0.0002569	0.0002842
	FALSE	High	RKQEELQQLEQQR		0.000573835	0.000306438	1	1	2	Q15149	2	1712.9	4.08085	High	0.0002569	0.0004818
	FALSE	High	AVTGYKDPYSGK		0.00219163	0.000306438	1	1	2	Q15149	1	1285.64	2.76898	High	0.0002569	0.001868
	FALSE	High	SMVEEGTGLR		0.000665809	0.000306438	1	1	1	Q15149	0	1078.52	3.02036	High	0.0002569	0.0005572
	FALSE	High	SMVEEGTGLR	1xOxidation [M2]	0.00108786	0.000306438	1	1	1	Q15149	0	1094.51	3.03652	High	0.0002569	0.0009166
	FALSE	High	SDEGQLSPATR		0.000218539	0.000306438	1	1	1	Q15149	0	1160.55	3.38525	High	0.0002569	0.0001804
	FALSE	High	MVEGYQGLR		0.00250664	0.000306438	1	1	1	Q15149	0	1052.52	2.68931	High	0.0002569	0.002144
	FALSE	High	MVEGYQGLR	1xOxidation [M1]	0.00792296	0.000306438	1	1	1	Q15149	0	1068.51	2.40962	High	0.0002569	0.006888
	FALSE	High	DDGTGQLLLPLSDAR		0.00222457	0.000306438	1	1	4	Q15149	0	1570.81	2.80051	High	0.0002569	0.001902
	FALSE	High	AQQLREEQQR		0.00605294	0.000306438	1	1	1	Q15149	1	1285.66	2.72006	High	0.0002569	0.00525
	FALSE	High	FLQEEAEKMK		0.00375149	0.000306438	1	1	1	Q15149	1	1252.62	3.35019	High	0.0002569	0.003215
	FALSE	High	LRAETEQGEQQR		0.000281274	0.000306438	1	1	1	Q15149	1	1444.71	3.54412	High	0.0002569	0.0002328
	FALSE	High	SVRDVAEVDTVR		0.00124386	0.000306438	1	1	2	Q15149	1	1345.71	3.36527	High	0.0002569	0.001053
	FALSE	High	QRGGAEGELQALR		0.00810272	0.000306438	1	1	2	Q15149	1	1384.73	3.42393	High	0.0002569	0.007041
	FALSE	High	SAEAELQSK		0.00181886	0.000306438	1	1	1	Q15149	0	962.479	3.21483	High	0.0002569	0.001547
	FALSE	High	VSITEAMHR		0.00553347	0.000306438	1	1	1	Q15149	0	1043.53	3.01404	High	0.0002569	0.004793
	FALSE	High	SYVDPSTDER		0.00198911	0.000306438	1	1	1	Q15149	0	1168.51	2.42331	High	0.0002569	0.001698
	FALSE	High	IKELQNAGDR		0.00237907	0.000306438	1	1	2	Q15149	1	1143.61	3.17807	High	0.0002569	0.002672
	FALSE	High	LLEAAAQSTK		0.000449057	0.000306438	1	1	1	Q15149	0	1031.57	3.42629	High	0.0002569	0.0003761
	FALSE	High	RQQEELLAEENQR		0.00282459	0.000306438	1	1	2	Q15149	1	1642.81	3.31186	High	0.0009588	0.02156
	FALSE	High	QLQLAQEAAQKR		0.000429482	0.000306438	1	1	2	Q15149	1	1383.77	3.24136	High	0.0002569	0.0003585
	FALSE	High	RPELEDSTLR		0.00348145	0.000306438	1	1	2	Q15149	0	1215.63	2.94973	High	0.0002569	0.004535
	FALSE	High	SVRDVAEVDTVRR		0.000660878	0.000306438	1	1	1	Q15149	2	1501.81	3.86513	High	0.0002569	0.0005544
	FALSE	High	FRELAEEAAR		0.00369585	0.000306438	1	1	1	Q15149	1	1191.61	2.66091	High	0.0002569	0.003166
	FALSE	High	KQITMEELVR	1xOxidation [M5]	0.000675783	0.000306438	1	1	1	Q15149	1	1262.68	3.19751	High	0.0002569	0.000568
	FALSE	High	KQITMEELVR		0.000163619	0.000306438	1	1	2	Q15149	1	1246.68	3.72026	High	0.0002569	0.000135
	FALSE	High	LSVAAQEAAR		0.000300709	0.000306438	1	1	1	Q15149	0	1015.55	3.01856	High	0.0002569	0.0002498
	FALSE	High	AGTLSITEFADMLSGNAGGFR	1xOxidation [M12]	0.00229195	0.000306438	1	1	1	Q15149	0	2131.01	2.19081	High	0.0002569	0.001957
	FALSE	High	MQAVQEATR		0.002019	0.000306438	1	1	1	Q15149	0	1033.51	2.73893	High	0.0002569	0.001724
	FALSE	High	MQAVQEATR	1xOxidation [M1]	0.000680826	0.000306438	1	1	1	Q15149	0	1049.5	2.61009	High	0.0002569	0.0005704
	FALSE	High	HKPLLIDMNK		0.00320687	0.000306438	1	1	1	Q15149	0	1208.68	2.24423	High	0.0002569	0.002746
	FALSE	High	LAAIGEATR		0.00217534	0.000306438	1	1	1	Q15149	0	901.51	2.79952	High	0.0002569	0.001853
	FALSE	High	QLAEGTAQQR		0.00215917	0.000306438	1	1	1	Q15149	0	1101.56	2.81225	High	0.0002569	0.001839
	FALSE	High	QRQLAAEEER		0.000789995	0.000306438	1	1	1	Q15149	1	1229.62	2.62337	High	0.0002569	0.0006654
	FALSE	High	DTHDQLSEPSEVR		0.00340431	0.000306438	1	1	1	Q15149	0	1512.69	2.87371	High	0.0002569	0.002916
	FALSE	High	GLILKDHGIR		0.00177864	0.000306438	1	1	2	Q15149	1	1121.68	2.79189	High	0.0002569	0.002203
	FALSE	High	IAEQQKAQAEVEGLGK		0.000188394	0.000306438	1	1	1	Q15149	1	1698.9	3.12891	High	0.0002569	0.0001562
	FALSE	High	HGEKVEECQR	1xCarbamidomethyl [C8]	0.00325512	0.000306438	1	1	1	Q15149	1	1271.58	2.14498	High	0.0002569	0.002783
	FALSE	High	RRQEQIQAMPLADSQAVR		0.000561183	0.000306438	1	1	1	Q15149	2	2097.1	2.63655	High	0.0002569	0.0004688
	FALSE	High	VKAEAEAAREK		0.00462462	0.000306438	1	1	1	Q15149	2	1201.65	2.74269	High	0.0002569	0.003983
	FALSE	High	GLHQSIEEFR		0.00628355	0.000306438	1	1	1	Q15149	0	1215.61	2.37721	High	0.0002569	0.005434
	FALSE	High	SKEQAELEAAR		0.000819927	0.000306438	1	1	2	Q15149	1	1231.63	3.20345	High	0.0004038	0.00761
	FALSE	High	ISYKDALDR		0.00306636	0.000306438	1	1	1	Q15149	1	1080.57	2.63256	High	0.0002569	0.002623
	FALSE	High	QLAEEDLAQQR		9.66085e-05	0.000306438	1	1	1	Q15149	0	1300.65	3.52547	High	0.0002569	7.922e-05
	FALSE	High	QLEMSAEAERLK		0.00139088	0.000306438	1	1	2	Q15149	1	1404.72	2.79447	High	0.0002569	0.00118
	FALSE	High	FPVTDAVNK		0.00225801	0.000306438	1	1	1	Q15149	0	990.525	2.60153	High	0.0002569	0.001928
	FALSE	High	GCLDEETSR	1xCarbamidomethyl [C2]	0.00600785	0.000306438	1	1	1	Q15149	0	1066.45	2.9572	High	0.0002569	0.00519
	FALSE	High	VPLDVACAR	1xCarbamidomethyl [C7]	0.00335383	0.000306438	1	1	1	Q15149	0	1000.52	2.73414	High	0.0002569	0.002881
	FALSE	High	ARAEEAEAQKR		0.00517338	0.000306438	1	1	1	Q15149	2	1258.65	3.50396	High	0.0002569	0.00448
	FALSE	High	QVQVALETAQR		0.000319111	0.000306438	1	1	1	Q15149	0	1242.68	3.32468	High	0.0002569	0.0002654
	FALSE	High	VPVDVAYQR		0.0069251	0.000306438	1	2	1	Q15149	0	1046.56	2.8185	High	0.0002569	0.006007
	FALSE	High	SLAQAEAEKQKEEAER		0.000359365	0.000306438	1	1	1	Q15149	2	1816.9	2.62999	High	0.0002569	0.0002985
	FALSE	High	AEEAEAQKR		0.00125316	0.000306438	1	1	1	Q15149	1	1031.51	2.41132	High	0.0002569	0.001062
	FALSE	High	GGELVYTDSEAR		0.00112074	0.000306438	1	1	1	Q15149	0	1296.61	3.31351	High	0.0002569	0.0009488
	FALSE	High	MGIVGPEFKDK		0.00545134	0.000306438	1	1	1	Q15149	1	1220.63	2.76241	High	0.0002569	0.004714
	FALSE	High	QLQLAQEAAQK		0.00112074	0.000306438	1	1	1	Q15149	0	1227.67	2.77707	High	0.0002569	0.0009457
	FALSE	High	AGLVGPEFHEK		0.0024695	0.000306438	1	1	2	Q15149	0	1183.61	2.65276	High	0.0002569	0.003092
	FALSE	High	REEAAVDAQQQKR		0.00215917	0.000306438	1	1	1	Q15149	2	1528.78	3.10451	High	0.0002569	0.001847
	FALSE	High	DPYTGQSVSLFQALK		0.000452405	0.000306438	1	1	1	Q15149	0	1653.85	3.37074	High	0.0002569	0.0003777
	FALSE	High	VLSSSGSEAAVPSVCFLVPPPNQEAQEAVTR	1xCarbamidomethyl [C15]	0.00183247	0.000306438	1	1	1	Q15149	0	3226.6	3.80788	High	0.0002569	0.001561
	FALSE	High	QLAEAHAQAK		0.00633071	0.000306438	1	1	1	Q15149	0	1066.56	2.61247	High	0.0002569	0.005463
	FALSE	High	ATVSAPFGK		0.00389428	0.000306438	1	1	1	Q15149	0	877.478	2.18429	High	0.0002569	0.003357
	FALSE	High	LAEDEAFQR		0.00114605	0.000306438	1	1	1	Q15149	0	1078.52	2.57353	High	0.0002569	0.000971
	FALSE	High	GYFSEEMNR		0.00332888	0.000306438	1	1	1	Q15149	0	1132.47	2.6867	High	0.0002569	0.00285
	FALSE	High	QSAEEQAQAR		0.00236138	0.000306438	1	1	1	Q15149	0	1117.52	2.32779	High	0.0002569	0.002013
	FALSE	High	DLDKADSMIR		0.00873188	0.000482438	1	1	1	Q15149	1	1163.57	2.38059	High	0.0004038	0.007581
	FALSE	High	QTLSIYQALK		0.0174897	0.000482438	1	1	1	Q15149	0	1164.66	2.45042	High	0.0004038	0.01533
	FALSE	High	LISLFQAMK	1xOxidation [M8]	0.0158739	0.000482438	1	1	1	Q15149	0	1066.6	1.94625	High	0.0004038	0.01391
	FALSE	High	AQLEPVASPAKKPK		0.010293	0.000482438	1	1	1	Q15149	1	1463.86	1.70699	High	0.0004038	0.008994
	FALSE	High	AQFEQLKDGK		0.0149541	0.000482438	1	1	1	Q15149	1	1163.61	3.15289	High	0.0004038	0.01312
	FALSE	High	ASDSELER		0.00892997	0.000482438	1	1	1	Q15149	0	906.416	2.50531	High	0.0004038	0.007788
	FALSE	High	LTVDEAVRK		0.00984155	0.000482438	1	1	1	Q15149	1	1030.59	2.17557	High	0.0004038	0.008564
	FALSE	High	LYVHEAVK		0.0169759	0.000482438	1	1	1	Q15149	0	958.536	2.42687	High	0.0004038	0.01485
	FALSE	High	QRELEQLGR		0.0117753	0.000482438	1	1	1	Q15149	1	1128.61	2.28022	High	0.0004038	0.01028
	FALSE	High	LAEVEAALEK		0.0147325	0.000482438	1	1	1	Q15149	0	1072.59	2.9744	High	0.0004038	0.01287
	FALSE	High	LRLPLDKEPAR		0.00984155	0.000482438	1	1	1	Q15149	2	1307.78	2.27458	High	0.0004038	0.008567
	FALSE	High	QTLSIYQALKK		0.0102164	0.000482438	1	1	2	Q15149	1	1292.76	2.66956	High	0.0004038	0.008918
	FALSE	High	VKAEAEAAR		0.0173599	0.000482438	1	1	1	Q15149	1	944.516	2.7322	High	0.0004038	0.01528
	FALSE	High	CISELKDIR	1xCarbamidomethyl [C1]	0.0195574	0.000482438	1	1	2	Q15149	1	1133.6	2.53925	High	0.0004038	0.01713
	FALSE	High	AEVVETTQVYTEEETR		0.0162331	0.000482438	1	1	1	Q15149	0	1883.89	1.6742	High	0.0004038	0.01424
	FALSE	High	VSIYEAMR		0.00866682	0.000482438	1	1	1	Q15149	0	968.487	2.34428	High	0.0004038	0.007533
	FALSE	High	GYFSEEMNR	1xOxidation [M7]	0.0232055	0.000482438	1	1	1	Q15149	0	1148.47	1.94963	High	0.0004038	0.02036
	FALSE	High	EDVRHYLQGR		0.00976825	0.000482438	1	1	1	Q15149	1	1272.64	2.63165	High	0.0004038	0.008479
	FALSE	High	GKAEEQAVR		0.0107652	0.000482438	1	1	1	Q15149	1	987.522	3.10818	High	0.0004038	0.009372
	FALSE	High	VPVDVAYR		0.0145142	0.000482438	1	2	1	Q15149	0	918.504	2.38948	High	0.0004038	0.01269
	FALSE	High	AEVVETTQVYTEEETRR		0.0148429	0.000482438	1	1	2	Q15149	1	2039.99	1.89159	High	0.0004038	0.01296
	FALSE	High	AFCGFEDPRTK	1xCarbamidomethyl [C3]	0.0101403	0.000482438	1	1	1	Q15149	1	1327.61	1.87463	High	0.0004038	0.008833
	FALSE	High	QQEELLAEENQR		0.018019	0.000482438	1	1	1	Q15149	0	1486.71	2.64941	High	0.0004038	0.01583
	FALSE	High	AQQQAEAER		0.0109273	0.000482438	1	1	1	Q15149	0	1030.49	1.87245	High	0.0004038	0.009552
	FALSE	High	ESYSALMR		0.0151789	0.000482438	1	1	1	Q15149	0	956.451	2.02384	High	0.0004038	0.01332
	FALSE	High	DPYTEQTISLFQAMKK		0.0225261	0.000482438	1	1	1	Q15149	1	1899.95	1.89243	High	0.0004038	0.01982
	FALSE	High	ELAQEQAR		0.0109273	0.000482438	1	1	1	Q15149	0	944.48	2.5798	High	0.0004038	0.009513
	FALSE	High	KIKELQNAGDR		0.0228633	0.000482438	1	1	1	Q15149	2	1271.71	2.16405	High	0.0004038	0.02014
	FALSE	High	LSVYQAMK		0.0152926	0.000482438	1	1	1	Q15149	0	939.497	2.23651	High	0.0004038	0.01335
	FALSE	High	KESYSALMR		0.0104481	0.000482438	1	1	1	Q15149	1	1084.55	2.73222	High	0.0004038	0.009102
	FALSE	High	DCLGRLDLQYAK	1xCarbamidomethyl [C2]	0.0149541	0.000482438	1	1	1	Q15149	1	1451.73	2.48247	High	0.0004038	0.01306
	FALSE	High	DGRHPQGEQMYR		0.0209121	0.000482438	1	1	1	Q15149	1	1473.67	2.30172	High	0.0004038	0.01844
	FALSE	High	QRLEAEAGR		0.0110919	0.000482438	1	1	1	Q15149	1	1029.54	2.44384	High	0.0004038	0.009677
	FALSE	High	DALDGPAAEAEPEHSFDGLRR		0.013571	0.000482438	1	1	1	Q15149	1	2253.05	2.32888	High	0.0004038	0.01184
	FALSE	High	QKGLVEDTLR		0.0167247	0.000482438	1	1	1	Q15149	1	1158.65	2.01543	High	0.0004038	0.0147
	FALSE	High	GYFSEEMNRVLADPSDDTK		0.0100648	0.000482438	1	1	1	Q15149	1	2173.97	3.11535	High	0.0004038	0.008741
	FALSE	High	MGIVGPEFKDKLLSAER		0.0142991	0.000482438	1	1	1	Q15149	2	1890.02	2.22836	High	0.0004038	0.01247
	FALSE	High	RQELEAELAK		0.0233785	0.000482438	1	1	1	Q15149	1	1186.64	2.64722	High	0.0004038	0.02058
	FALSE	High	DPYTEQTISLFQAMK		0.0115142	0.000482438	1	1	1	Q15149	0	1771.86	2.34156	High	0.0004038	0.01004
	FALSE	High	LSIYNALK		0.0141928	0.000482438	1	1	1	Q15149	0	921.54	1.90026	High	0.0004038	0.01242
	FALSE	High	GLVDKIMVDR		0.0213839	0.000482438	1	1	1	Q15149	1	1145.63	2.1957	High	0.0004038	0.01885
	FALSE	High	QYDIDDAIAKNLIDR		0.0101403	0.000482438	1	1	1	Q15149	1	1762.9	2.81342	High	0.0004038	0.00885
	FALSE	High	DPYSGSTISLFQAMQK	1xOxidation [M14]	0.0173599	0.000482438	1	1	1	Q15149	0	1788.85	2.65779	High	0.0004038	0.01523
	FALSE	High	VPDVQDGVR		0.0144063	0.000482438	1	1	1	Q15149	0	984.511	2.23383	High	0.0004038	0.01259
	FALSE	High	KASDSELER		0.0101403	0.000482438	1	1	1	Q15149	1	1034.51	3.16536	High	0.0004038	0.00881
	FALSE	High	NLIDRSALDQYR		0.0226941	0.000482438	1	1	1	Q15149	1	1463.76	2.10366	High	0.0004038	0.02
	FALSE	High	GLVGPELHDR		0.00879741	0.000482438	1	1	1	Q15149	0	1092.58	2.75011	High	0.0004038	0.007656
	FALSE	High	LHVAILER		0.0240832	0.000720887	1	1	1	Q15149	0	950.578	1.98769	High	0.0006035	0.02122
	FALSE	High	VQMEELSK		0.0240832	0.000720887	1	1	1	Q15149	0	963.482	2.02747	High	0.0006035	0.02116
	FALSE	High	ARQVQVALETAQR		0.0240832	0.000720887	1	1	1	Q15149	1	1469.82	1.95108	High	0.0006035	0.02129
	FALSE	High	MSAAQALKK		0.025367	0.0011471	1	1	1	Q15149	1	947.534	3.05924	High	0.0009588	0.02245
	FALSE	High	EAEERVQK		0.025746	0.0011471	1	1	1	Q15149	1	988.506	2.39388	High	0.0009588	0.02275
	FALSE	High	LSFSGLRAPVPASELLASGVLSR		0.0291997	0.0011471	1	1	1	Q15149	1	2327.31	1.91762	High	0.0009588	0.02578
	FALSE	High	QVQDESQR		0.0259375	0.0011471	1	1	1	Q15149	0	989.465	2.12904	High	0.0009588	0.02289
	FALSE	High	DPYTGQSVSLFQALKK		0.0255558	0.0011471	1	1	1	Q15149	1	1781.94	1.91877	High	0.0009588	0.02248
	FALSE	High	LQAEEVAQQK		0.0273183	0.0011471	1	1	1	Q15149	0	1143.6	3.12306	High	0.0009588	0.0242
	FALSE	High	LTVDEAVR		0.0251795	0.0011471	1	1	1	Q15149	0	902.494	2.30364	High	0.0009588	0.02225
	FALSE	High	QVEEEILALK		0.0281393	0.0011471	1	1	1	Q15149	0	1171.66	2.10351	High	0.0009588	0.02486
	FALSE	High	LDLQYAK		0.0255558	0.0011471	1	1	1	Q15149	0	850.467	2.19919	High	0.0009588	0.02253
	FALSE	High	SLAAEEEAARQR		0.0285589	0.0011471	1	1	1	Q15149	1	1330.67	2.4141	High	0.0009588	0.02517
	FALSE	High	MGIVGPEFKDK	1xOxidation [M1]	0.0261305	0.0011471	1	1	1	Q15149	1	1236.63	2.2568	High	0.0009588	0.02313
	FALSE	High	QLLEEELAR		0.0255558	0.0011471	1	1	1	Q15149	0	1100.59	2.42908	High	0.0009588	0.02257
	FALSE	High	LSVYQAMK	1xOxidation [M7]	0.0277258	0.0011471	1	1	1	Q15149	0	955.492	2.22637	High	0.0009588	0.02444
	FALSE	High	AGLVGPEFHEKLLSAEK		0.0316719	0.00136538	1	1	1	Q15149	1	1824.99	1.93885	High	0.001319	0.02807
	FALSE	High	LLAAGKVPQR		0.0307502	0.00136538	1	1	1	Q15149	1	1052.66	2.38536	High	0.001142	0.02722
	FALSE	High	EGLTSIEEVTKNLQK		0.0300761	0.00136538	1	1	1	Q15149	1	1688.91	1.69983	High	0.001142	0.02654
	FALSE	High	AALEEVER		0.0316719	0.00136538	1	1	1	Q15149	0	916.473	2.58114	High	0.001319	0.02808
	FALSE	High	EAEQEAAR		0.0321429	0.00157973	1	1	1	Q15149	0	903.417	2.10261	High	0.001319	0.02841
	FALSE	High	LVNIRNDDIADGNPK		0.0323809	0.00157973	1	1	1	Q15149	1	1653.86	2.68744	High	0.001319	0.02867
	FALSE	High	GGELVYTDSEARDVFEK		0.0321429	0.00157973	1	1	1	Q15149	1	1914.91	2.46176	High	0.001319	0.02846
	FALSE	High	MSAAQALK		0.0338455	0.00177449	1	1	1	Q15149	0	819.439	2.18873	High	0.00148	0.02997
	FALSE	High	LQMEAGLCEEQLNQADALLQSDVR	1xCarbamidomethyl [C8]; 1xOxidation [M3]	0.0346018	0.00177449	1	1	1	Q15149	0	2747.3	2.32551	High	0.00148	0.03055
	FALSE	High	LQAEEAER		0.0348575	0.00177449	1	1	1	Q15149	0	945.464	1.78366	High	0.00148	0.0309
	FALSE	High	EGVVGPELHHK		0.0338455	0.00177449	1	1	2	Q15149	0	1201.63	2.05696	High	0.001636	0.03345
	FALSE	High	AVVQLKPR		0.0356358	0.00196164	1	1	1	Q15149	0	910.583	1.72583	High	0.001636	0.03148
	FALSE	High	FLQEEAEKMKQVAEEAAR	1xOxidation [M9]	0.0356358	0.00196164	1	1	1	Q15149	2	2123.04	2.41943	High	0.001636	0.03158
	FALSE	High	CITDPQTGLCLLPLK	2xCarbamidomethyl [C1; C10]	0.0377945	0.00196164	1	1	1	Q15149	0	1728.9	2.46198	High	0.001636	0.0336
	FALSE	High	GFFDPNTEENLTYLQLMER	1xOxidation [M17]	0.0356358	0.00196164	1	1	1	Q15149	0	2333.08	2.42005	High	0.001636	0.0315
	FALSE	High	RAQAEQAALR		0.043441	0.00208281	1	1	1	Q15149	1	1113.61	3.11887	High	0.001736	0.0386
	FALSE	High	SLSAIYLEK		0.0477637	0.00208281	1	1	1	Q15149	0	1023.57	2.09093	High	0.001736	0.0425
	FALSE	High	GLFDEEMNEILTDPSDDTK	1xOxidation [M7]	0.0460544	0.00208281	1	1	1	Q15149	0	2184.95	1.84573	High	0.001736	0.04103
	FALSE	High	AQLEPVASPAK		0.0431245	0.00208281	1	1	1	Q15149	0	1110.62	2.46857	High	0.001736	0.03845
	FALSE	High	LRALAEEAKR		0.0484643	0.00208281	1	1	1	Q15149	2	1156.68	2.17257	High	0.001736	0.04306
	FALSE	High	LTVEEAVR		0.0453872	0.00208281	1	2	1	Q15149	0	916.51	2.51576	High	0.001736	0.04032
	FALSE	High	FAEQTLR		0.0495337	0.00208281	1	1	1	Q15149	0	864.457	2.45523	High	0.00189	0.04421
	FALSE	High	QAEEIGEK		0.0403746	0.00208281	1	1	1	Q15149	0	903.442	1.58418	High	0.001736	0.03573
	FALSE	High	GLLSAEVAR		0.0444039	0.00208281	1	1	1	Q15149	0	915.526	2.74982	High	0.001736	0.03961
	FALSE	High	TLKPEEQR		0.0513662	0.0022708	1	1	1	Q15149	0	1000.54	2.0633	High	0.00189	0.04572
	FALSE	High	MGIVGPEFK		0.0498951	0.0022708	1	1	1	Q15149	0	977.512	2.13406	High	0.00189	0.04447
	FALSE	High	SYVDPSTDERLSYTQLLRR		0.0544335	0.00265679	1	1	1	Q15149	2	2299.17	1.68159	High	0.00221	0.04843
	FALSE	High	ERAEQESAR		0.058092	0.00300532	1	1	1	Q15149	1	1075.51	1.789	High	0.002498	0.0518
	FALSE	High	VLALPEPSPAAPTLR		0.0585126	0.00300532	1	1	1	Q15149	0	1531.88	2.65822	High	0.002498	0.05242
	FALSE	High	HHTAAFEER		0.0624295	0.00339768	1	1	1	Q15149	0	1097.51	2.01866	High	0.002823	0.05604
	FALSE	High	LQLEATER		0.0633329	0.00358876	1	1	1	Q15149	0	959.516	2.19869	High	0.003108	0.05673
	FALSE	High	LCFEGLR	1xCarbamidomethyl [C2]	0.0665923	0.00374513	1	1	1	Q15149	0	894.45	1.74487	High	0.003108	0.05953
	FALSE	High	QSSEAEIQAK		0.0690159	0.00391482	1	1	1	Q15149	0	1090.54	2.2038	High	0.003255	0.06165
	FALSE	High	IIITVVEEQEQKGR		0.0700083	0.00449557	1	1	1	Q15149	1	1641.92	2.00617	High	0.003879	0.06291
	FALSE	High	AEEDAQR		0.0715218	0.00466866	1	1	1	Q15149	0	818.364	1.85503	High	0.004179	0.06434
	FALSE	High	LSVYQAMKK		0.0705094	0.00466866	1	1	1	Q15149	1	1067.59	2.46908	High	0.003879	0.06317
	FALSE	High	GAYRDCLGRLDLQYAK	1xCarbamidomethyl [C6]	0.0730657	0.00483782	1	1	1	Q15149	2	1898.95	2.11603	High	0.004329	0.06569
	FALSE	High	LTVNEAVK		0.0735872	0.00502181	1	1	1	Q15149	0	873.504	2.10831	High	0.004329	0.06615
	FALSE	High	DSQDAGGFGPEDR		0.0773354	0.00536493	1	1	1	Q15149	0	1350.56	1.88649	High	0.004768	0.06922
	FALSE	High	QAEEIGEKLHR		0.0812595	0.00551509	1	1	1	Q15149	1	1309.69	1.7811	High	0.004894	0.07299
	FALSE	High	GLIVREHGIR		0.0812595	0.00551509	1	2	1	Q15149	1	1149.69	1.74643	High	0.004894	0.07306
	FALSE	High	LLLWSQR		0.0871834	0.00678936	1	1	1	Q15149	0	915.541	2.07744	High	0.006103	0.07824
	FALSE	High	KAALEEVER		0.0890362	0.0073213	1	1	1	Q15149	1	1044.57	2.47645	High	0.00639	0.07993
	FALSE	High	VLADPSDDTK		0.0941534	0.00799132	1	2	1	Q15149	0	1060.52	2.20887	High	0.006945	0.08472
	FALSE	High	VLAEKLAAIGEATR		0.0961401	0.00812903	1	1	1	Q15149	1	1441.84	2.80976	High	0.007067	0.0866
	FALSE	High	DVAEVDTVRR		0.0968107	0.00812903	1	1	1	Q15149	1	1159.61	2.39033	High	0.007067	0.08747
	FALSE	High	TLARPGPEPAPATDERDR		0.103039	0.0087727	1	1	1	Q15149	1	1948.98	2.77709	High	0.00758	0.09328
	FALSE	High	QLAAEEER		0.108129	0.00942355	1	1	1	Q15149	0	945.464	2.29672	High	0.008113	0.09784
	FALSE	High	LRIEEEIR		0.111137	0.00974704	1	1	1	Q15149	1	1057.6	1.97026	High	0.008524	0.1007
	FALSE	High	AAEEAEEARVQAEREAAQSR		0.110378	0.00974704	1	1	1	Q15149	2	2201.05	2.03073	High	0.00838	0.09972
	FALSE	High	LEEELR		0.110378	0.00974704	2	9	3	Q15149; Q07065	0	788.415	1.59495	High	0.00838	0.09989
FALSE	Master Protein	P08670	Vimentin OS=Homo sapiens OX=9606 GN=VIM PE=1 SV=4	89.6996	82	354	75	1	466	53.619	5.12	864.629	82
	Checked	Confidence	Sequence	Modifications	Qvality PEP	Qvality q-value	# Protein Groups	# Proteins	# PSMs	Master Protein Accessions	# Missed Cleavages	Theo. MH+ [Da]	XCorr Sequest HT	Confidence Sequest HT	Percolator q-Value Sequest HT	Percolator PEP Sequest HT
	FALSE	High	DGQVINETSQHHDDLE		7.96567e-05	0	1	1	7	P08670	0	1836.8	3.39862	High	0.0002569	0.0004411
	FALSE	High	LQDEIQNMKEEMAR		3.878e-05	0	1	1	2	P08670	1	1734.81	4.17707	High	0	3.15e-05
	FALSE	High	EEAENTLQSFRQDVDNASLAR		3.44383e-05	0	1	1	3	P08670	1	2393.13	3.91812	High	0.0002569	0.001556
	FALSE	High	HLREYQDLLNVK		3.03566e-05	0	2	4	21	P08670; Q16352	1	1527.83	4.73386	High	0	2.455e-05
	FALSE	High	TNEKVELQELNDRFANYIDK		2.42978e-05	0	1	1	3	P08670	2	2439.22	4.52792	High	0	1.955e-05
	FALSE	High	SLYASSPGGVYATR		2.68149e-06	0	1	1	13	P08670	0	1428.71	4.38721	High	0	2.101e-06
	FALSE	High	VESLQEEIAFLKK		2.1418e-05	0	1	1	2	P08670	1	1533.85	3.053	High	0.0002569	0.0004884
	FALSE	High	KVESLQEEIAFLK		1.83658e-06	0	1	1	4	P08670	1	1533.85	5.16025	High	0	1.436e-06
	FALSE	High	NLQEAEEWYKSK		8.39039e-05	0	1	2	9	P08670	1	1524.73	4.55293	High	0	6.85e-05
	FALSE	High	ILLAELEQLKGQGK		2.77702e-05	0	1	1	29	P08670	1	1539.91	3.84381	High	0	2.513e-05
	FALSE	High	LQEEMLQREEAENTLQSFR	1xOxidation [M5]	4.76824e-08	0	1	1	2	P08670	1	2367.12	5.61288	High	0	3.55e-08
	FALSE	High	LQEEMLQREEAENTLQSFR		3.41451e-08	0	1	1	3	P08670	1	2351.13	5.86215	High	0	2.536e-08
	FALSE	High	ISLPLPNFSSLNLR		2.30679e-05	0	1	1	4	P08670	0	1570.9	4.27469	High	0	1.852e-05
	FALSE	High	KVESLQEEIAFLKK		3.68943e-06	0	1	1	7	P08670	2	1661.95	5.07097	High	0	7.043e-06
	FALSE	High	QMREMEENFAVEAANYQDTIGR	2xOxidation [M2; M5]	7.55398e-08	0	1	1	2	P08670	1	2634.16	5.71522	High	0	5.656e-08
	FALSE	High	QVQSLTCEVDALKGTNESLER	1xCarbamidomethyl [C7]	3.38217e-07	0	1	1	11	P08670	1	2377.17	3.64301	High	0	2.314e-05
	FALSE	High	RQVQSLTCEVDALKGTNESLER	1xCarbamidomethyl [C8]	4.48831e-11	0	1	1	2	P08670	2	2533.27	7.13128	High	0	7.704e-10
	FALSE	High	TLLIKTVETRDGQVINETSQHHDDLE		1.80573e-05	0	1	1	2	P08670	2	2991.5	4.99568	High	0	1.445e-05
	FALSE	High	EMEENFAVEAANYQDTIGR	1xOxidation [M2]	1.73799e-08	0	1	1	6	P08670	0	2202.96	5.2726	High	0	1.283e-08
	FALSE	High	EMEENFAVEAANYQDTIGR		2.83039e-07	0	1	1	3	P08670	0	2186.97	3.90368	High	0	5.67e-05
	FALSE	High	QVQSLTCEVDALK	1xCarbamidomethyl [C7]	2.01835e-05	0	1	1	2	P08670	0	1490.75	3.43199	High	0	1.625e-05
	FALSE	High	EKLQEEMLQREEAENTLQSFR		5.38674e-06	0	1	1	1	P08670	2	2608.27	4.96683	High	0	4.263e-06
	FALSE	High	TVETRDGQVINETSQHHDDLE		2.09667e-09	0	1	1	10	P08670	1	2423.11	5.61771	High	0	1.5e-09
	FALSE	High	LLQDSVDFSLADAINTEFK		1.48719e-08	0	1	1	2	P08670	0	2126.07	5.55374	High	0	1.096e-08
	FALSE	High	RQVDQLTNDKAR		1.43766e-06	0	1	1	2	P08670	2	1443.77	4.91677	High	0	1.113e-06
	FALSE	High	FLEQQNKILLAELEQLKGQGK		9.47725e-10	0	1	1	3	P08670	2	2427.36	6.57109	High	0	6.748e-10
	FALSE	High	FADLSEAANRNNDALRQAK		1.08212e-05	0	1	1	3	P08670	2	2104.05	3.39028	High	0	8.651e-06
	FALSE	High	LQEEMLQREEAENTLQSFRQDVDNASLAR		2.73611e-05	0	1	1	2	P08670	2	3420.64	3.62207	High	0	2.2e-05
	FALSE	High	TNEKVELQELNDR		2.22743e-06	0	1	2	7	P08670	1	1587.8	4.76693	High	0	1.746e-06
	FALSE	High	VESLQEEIAFLK		7.61878e-05	0	1	1	1	P08670	0	1405.76	3.8619	High	0	6.212e-05
	FALSE	High	VEVERDNLAEDIMR		2.39902e-06	0	1	1	7	P08670	1	1688.83	3.63033	High	0	1.88e-06
	FALSE	High	VEVERDNLAEDIMR	1xOxidation [M13]	8.80939e-07	0	1	1	6	P08670	1	1704.82	4.68467	High	0	6.81e-07
	FALSE	High	MALDIEIATYRK	1xOxidation [M1]	0.00284575	0.000306438	1	2	1	P08670	1	1439.76	2.47397	High	0.0002569	0.002433
	FALSE	High	FADLSEAANR		0.000632049	0.000306438	1	1	4	P08670	0	1093.53	3.75493	High	0.0002569	0.0005297
	FALSE	High	QVQSLTCEVDALKGTNESLERQMR	1xCarbamidomethyl [C7]; 1xOxidation [M23]	0.00188795	0.000306438	1	1	1	P08670	2	2808.36	2.7695	High	0.0002569	0.001613
	FALSE	High	SKFADLSEAANRNNDALR		0.000171068	0.000306438	1	1	2	P08670	2	1991.99	4.6192	High	0.0002569	0.0001414
	FALSE	High	ILLAELEQLKGQGKSR		0.000160016	0.000306438	1	1	3	P08670	2	1783.04	2.40625	High	0.0002569	0.003224
	FALSE	High	ETNLDSLPLVDTHSK		0.000343706	0.000306438	1	1	5	P08670	0	1668.84	3.21236	High	0.0002569	0.0009051
	FALSE	High	TYSLGSALRPSTSR		0.00529072	0.000306438	1	1	4	P08670	0	1495.79	2.47728	High	0.0004038	0.007416
	FALSE	High	DNLAEDIMR		0.00152096	0.000306438	1	1	2	P08670	0	1076.5	3.01393	High	0.0002569	0.001287
	FALSE	High	FADLSEAANRNNDALR		0.000132921	0.000306438	1	1	4	P08670	1	1776.86	3.23336	High	0.0002569	0.0001092
	FALSE	High	LGDLYEEEMR		0.00392349	0.000306438	1	1	1	P08670	0	1254.57	3.26811	High	0.0002569	0.003381
	FALSE	High	LGDLYEEEMR	1xOxidation [M9]	0.00313582	0.000306438	1	1	4	P08670	0	1270.56	3.41197	High	0.0002569	0.002682
	FALSE	High	LGDLYEEEMRELRR		0.000228491	0.000306438	1	1	8	P08670	2	1808.9	3.39779	High	0.0002569	0.004919
	FALSE	High	MFGGPGTASRPSSSRSYVTTSTRTYSLGSALRPSTSR		0.000473026	0.000306438	1	1	1	P08670	2	3866.92	3.07279	High	0.0002569	0.0003969
	FALSE	High	SRLGDLYEEEMR		0.0003702	0.000306438	1	1	2	P08670	1	1497.7	4.30483	High	0.0002569	0.0008404
	FALSE	High	VELQELNDR		0.00165088	0.000306438	1	2	1	P08670	0	1115.57	3.11811	High	0.0002569	0.001404
	FALSE	High	LGDLYEEEMRELR		0.000826049	0.000306438	1	1	3	P08670	1	1652.79	2.45182	High	0.0002569	0.0006952
	FALSE	High	ETNLDSLPLVDTHSKR		0.000149678	0.000306438	1	1	11	P08670	1	1824.95	3.13795	High	0.0002569	0.000388
	FALSE	High	VELQELNDRFANYIDKVR		0.00085735	0.000306438	1	1	1	P08670	2	2222.16	1.6441	High	0.0002569	0.0007202
	FALSE	High	MALDIEIATYR	1xOxidation [M1]	0.000336134	0.000306438	1	2	1	P08670	0	1311.66	3.17919	High	0.0002569	0.0002791
	FALSE	High	ILLAELEQLK		0.00188795	0.000306438	1	1	7	P08670	0	1169.71	2.58083	High	0.0002569	0.003948
	FALSE	High	NLQEAEEWYK		0.000646302	0.000306438	1	2	20	P08670	0	1309.61	3.47433	High	0.0002569	0.001611
	FALSE	High	QMREMEENFAVEAANYQDTIGR	1xOxidation [M]	0.000727944	0.000306438	1	1	4	P08670	1	2618.16	3.07044	High	0.0002569	0.000612
	FALSE	High	VEVERDNLAEDIMRLR		0.00172639	0.000306438	1	1	1	P08670	2	1958.01	3.69107	High	0.0002569	0.001474
	FALSE	High	QQYESVAAKNLQEAEEWYKSK		0.00113755	0.000306438	1	1	1	P08670	2	2529.23	3.97791	High	0.0002569	0.0009608
	FALSE	High	SRLGDLYEEEMRELR		0.000680826	0.000306438	1	1	2	P08670	2	1895.93	3.24114	High	0.0002569	0.0005732
	FALSE	High	ILLAELEQLKGQGK	1xAcetyl [N-Term]	0.000398739	0.000306438	1	1	1	P08670	1	1581.92	3.42196	High	0.0002569	0.000333
	FALSE	High	LQEEMLQR	1xOxidation [M5]	0.00465932	0.000306438	1	1	1	P08670	0	1062.52	2.94431	High	0.0002569	0.004001
	FALSE	High	QDVDNASLAR		0.00614415	0.000306438	1	1	2	P08670	0	1088.53	2.96595	High	0.0002569	0.00533
	FALSE	High	DVRQQYESVAAK		0.00144367	0.000306438	1	1	3	P08670	1	1393.71	2.71669	High	0.0002569	0.00122
	FALSE	High	QVDQLTNDKAR		0.00306636	0.000306438	1	1	6	P08670	1	1287.67	3.65036	High	0.0002569	0.007231
	FALSE	High	RMFGGPGTASRPSSSR		0.000137946	0.000306438	1	1	1	P08670	1	1650.81	4.21914	High	0.0002569	0.0001139
	FALSE	High	QVDQLTNDKARVEVER		0.0027415	0.000306438	1	1	1	P08670	2	1899.99	2.13485	High	0.0002569	0.00234
	FALSE	High	LRSSVPGVR		0.00841142	0.000306438	1	1	1	P08670	1	970.579	2.76962	High	0.0002569	0.007286
	FALSE	High	LQDEIQNMKEEMAR	1xOxidation [M]	0.000184246	0.000306438	1	1	5	P08670	1	1750.81	3.0717	High	0.0002569	0.001078
	FALSE	High	LQDEIQNMKEEMAR	2xOxidation [M8; M12]	0.00043591	0.000306438	1	1	2	P08670	1	1766.8	2.17074	High	0.0004038	0.0206
	FALSE	High	QQYESVAAKNLQEAEEWYK		0.000119805	0.000306438	1	1	1	P08670	1	2314.1	4.43578	High	0.0002569	9.826e-05
	FALSE	High	FANYIDKVR		0.00177864	0.000306438	1	1	4	P08670	1	1125.61	3.08269	High	0.0002569	0.001516
	FALSE	High	EKLQEEMLQR		0.000536711	0.000306438	1	1	2	P08670	1	1303.67	3.3539	High	0.0002569	0.0004488
	FALSE	High	SKFADLSEAANR		0.0032309	0.000306438	1	1	1	P08670	1	1308.65	4.25348	High	0.0002569	0.002772
	FALSE	High	QQYESVAAK		0.0164771	0.000482438	1	1	5	P08670	0	1023.51	1.8813	High	0.00148	0.02977
	FALSE	High	EKLQEEMLQR	1xOxidation [M7]	0.0155226	0.000482438	1	1	2	P08670	1	1319.66	2.20598	High	0.0004038	0.01364
	FALSE	High	LQEEMLQR		0.0127839	0.000482438	1	1	1	P08670	0	1046.53	2.70504	High	0.0004038	0.01121
	FALSE	High	KLLEGEESR		0.0107652	0.000482438	3	5	2	P08729; P08670; P05787	1	1060.56	3.32526	High	0.0004038	0.009394
	FALSE	High	MFGGPGTASRPSSSR		0.014623	0.000482438	1	1	2	P08670	0	1494.71	2.48926	High	0.0004038	0.01277
	FALSE	High	MFGGPGTASRPSSSR	1xOxidation [M1]	0.0115142	0.000482438	1	1	2	P08670	0	1510.71	2.03957	High	0.0004038	0.01792
	FALSE	High	SYVTTSTR		0.0150661	0.000482438	1	1	6	P08670	0	914.458	2.20409	High	0.0004038	0.01316
	FALSE	High	QAKQESTEYR		0.00866682	0.000482438	1	1	2	P08670	1	1239.6	2.01574	High	0.0004038	0.007555
	FALSE	High	SRLGDLYEEEMR	1xOxidation [M11]	0.0140872	0.000482438	1	1	1	P08670	1	1513.7	2.63844	High	0.0004038	0.01233
	FALSE	High	LLQDSVDFSLADAINTEFKNTR		0.0126887	0.000482438	1	1	1	P08670	1	2497.26	2.12764	High	0.0004038	0.01104
	FALSE	High	EYQDLLNVK		0.0206033	0.000482438	2	6	3	P08670; Q16352	0	1121.58	2.37892	High	0.0004038	0.01807
	FALSE	High	VEVERDNLAEDIMRLR	1xOxidation [M13]	0.0220294	0.000482438	1	1	2	P08670	2	1974.01	3.19134	High	0.001736	0.04388
	FALSE	High	EKLQEEMLQREEAENTLQSFR	1xOxidation [M7]	0.00969549	0.000482438	1	1	1	P08670	2	2624.26	3.07943	High	0.0004038	0.00841
	FALSE	High	RQVQSLTCEVDALK	1xCarbamidomethyl [C8]	0.0240832	0.000720887	1	1	2	P08670	1	1646.85	2.8281	High	0.0006035	0.02119
	FALSE	High	FANYIDK		0.0289846	0.0011471	1	1	1	P08670	0	870.436	2.46024	High	0.0009588	0.02562
	FALSE	High	LLEGEESR		0.0300761	0.00136538	3	6	2	P08729; P08670; P05787	0	932.468	2.62482	High	0.001142	0.02659
	FALSE	High	NNDALRQAK		0.0323809	0.00157973	1	2	1	P08670	1	1029.54	2.34287	High	0.001319	0.02857
	FALSE	High	FLEQQNK		0.0372432	0.00196164	8	18	2	P08729; P14136; P08670; P78386; P48668; P05787; Q8N1N4; P13647	0	906.468	2.24412	High	0.001636	0.03304
	FALSE	High	QVDQLTNDK		0.0428103	0.00208281	1	1	2	P08670	0	1060.53	2.48976	High	0.007452	0.0912
	FALSE	High	RQVDQLTNDK		0.046731	0.00208281	1	1	1	P08670	1	1216.63	2.41931	High	0.001736	0.04158
	FALSE	High	GTNESLER		0.0491747	0.00208281	2	2	1	P14136; P08670	0	905.432	2.46758	High	0.001736	0.04366
	FALSE	High	LGDLYEEEMRELR	1xOxidation [M9]	0.055628	0.00265679	1	1	2	P08670	1	1668.79	2.59446	High	0.002374	0.04968
	FALSE	High	SVSSSSYR		0.0665923	0.00374513	1	1	1	P08670	0	872.411	1.86037	High	0.003108	0.05948
	FALSE	High	VRFLEQQNK		0.0968107	0.00812903	8	18	1	P08729; P14136; P08670; P78386; P48668; P05787; Q8N1N4; P13647	1	1161.64	2.5968	High	0.007067	0.08706
	FALSE	High	DNLAEDIMRLR	1xOxidation [M8]	0.100228	0.00845832	1	1	1	P08670	1	1361.68	1.83849	High	0.007331	0.09038
	FALSE	High	TLLIKTVETR		0.102329	0.00861889	1	1	1	P08670	1	1173.72	1.72055	High	0.007452	0.09227
FALSE	Master Protein	P60709	Actin, cytoplasmic 1 OS=Homo sapiens OX=9606 GN=ACTB PE=1 SV=1	73.0667	30	146	13	1	375	41.71	5.48	454.823	30
	Checked	Confidence	Sequence	Modifications	Qvality PEP	Qvality q-value	# Protein Groups	# Proteins	# PSMs	Master Protein Accessions	# Missed Cleavages	Theo. MH+ [Da]	XCorr Sequest HT	Confidence Sequest HT	Percolator q-Value Sequest HT	Percolator PEP Sequest HT
	FALSE	High	HQGVMVGMGQKDSYVGDEAQSK	1xOxidation [M]	5.40937e-08	0	2	6	6	P60709; P68032	1	2367.07	4.40749	High	0	9.185e-06
	FALSE	High	HQGVMVGMGQKDSYVGDEAQSK	2xOxidation [M5; M8]	5.17962e-05	0	2	6	2	P60709; P68032	1	2383.07	3.82611	High	0	4.216e-05
	FALSE	High	HQGVMVGMGQKDSYVGDEAQSK		4.74291e-09	0	2	6	2	P60709; P68032	1	2351.08	5.05555	High	0	3.444e-09
	FALSE	High	KDLYANTVLSGGTTMYPGIADR	1xOxidation [M15]	6.60943e-08	0	1	2	1	P60709	1	2359.16	5.51916	High	0	4.93e-08
	FALSE	High	KDLYANTVLSGGTTMYPGIADR		2.60012e-09	0	1	2	2	P60709	1	2343.16	6.84758	High	0	1.862e-09
	FALSE	High	HQGVMVGMGQKDSYVGDEAQSKR		3.46891e-12	0	2	6	4	P60709; P68032	2	2507.18	6.63336	High	0	2.29e-12
	FALSE	High	HQGVMVGMGQKDSYVGDEAQSKR	1xOxidation [M]	4.88581e-09	0	2	6	6	P60709; P68032	2	2523.17	5.11385	High	0	1.131e-07
	FALSE	High	HQGVMVGMGQKDSYVGDEAQSKR	2xOxidation [M5; M8]	2.55645e-08	0	2	6	2	P60709; P68032	2	2539.17	4.82218	High	0	1.889e-08
	FALSE	High	MQKEITALAPSTMK	1xOxidation [M]	3.52136e-05	0	2	6	6	P60709; P68032	1	1564.81	3.83681	High	0.0002569	8.024e-05
	FALSE	High	VAPEEHPVLLTEAPLNPK		1.43464e-05	0	1	2	5	P60709	0	1954.06	4.24982	High	0	1.145e-05
	FALSE	High	AGFAGDDAPRAVFPSIVGRPR		5.632e-06	0	2	9	2	P60709; P68032	1	2156.14	4.06914	High	0	4.458e-06
	FALSE	High	TTGIVMDSGDGVTHTVPIYEGYALPHAILR	1xOxidation [M6]	3.93154e-08	0	1	2	5	P60709	0	3199.61	5.06479	High	0	2.925e-08
	FALSE	High	TTGIVMDSGDGVTHTVPIYEGYALPHAILR		1.04709e-07	0	1	2	2	P60709	0	3183.61	4.88896	High	0	7.858e-08
	FALSE	High	LDLAGRDLTDYLMK	1xOxidation [M13]	6.18937e-05	0	2	7	7	P60709; P68032	1	1639.84	2.93718	High	0.0002569	0.004031
	FALSE	High	SYELPDGQVITIGNER		1.6189e-06	0	2	10	11	P60709; P68032	0	1790.89	4.66784	High	0	1.263e-06
	FALSE	High	CDVDIRKDLYANTVLSGGTTMYPGIADR	1xCarbamidomethyl [C1]; 1xOxidation [M21]	9.89922e-06	0	1	2	2	P60709	2	3117.5	5.72307	High	0	7.87e-06
	FALSE	High	DLYANTVLSGGTTMYPGIADR	1xOxidation [M14]	5.89412e-10	0	1	2	5	P60709	0	2231.06	6.54868	High	0	4.153e-10
	FALSE	High	DLYANTVLSGGTTMYPGIADR		1.81918e-05	0	1	2	3	P60709	0	2215.07	3.89715	High	0.0002569	0.002625
	FALSE	High	LCYVALDFEQEMATAASSSSLEK	1xCarbamidomethyl [C2]	9.92e-07	0	1	3	2	P60709	0	2550.17	4.23466	High	0	7.661e-07
	FALSE	High	LCYVALDFEQEMATAASSSSLEK	1xCarbamidomethyl [C2]; 1xOxidation [M12]	4.37113e-09	0	1	3	3	P60709	0	2566.17	5.91986	High	0	3.152e-09
	FALSE	High	IWHHTFYNELR		0.00740725	0.000306438	2	9	1	P60709; P68032	0	1515.75	2.52057	High	0.0002569	0.006432
	FALSE	High	ILTERGYSFTTTAER		0.0004626	0.000306438	1	2	2	P60709	1	1744.89	3.24117	High	0.0002569	0.0003871
	FALSE	High	LDLAGRDLTDYLMK		0.000401711	0.000306438	2	7	3	P60709; P68032	1	1623.84	2.65845	High	0.0002569	0.0003343
	FALSE	High	CDVDIRKDLYANTVLSGGTTMYPGIADR	1xCarbamidomethyl [C1]	0.00623673	0.000306438	1	2	2	P60709	2	3101.5	3.88864	High	0.0002569	0.005397
	FALSE	High	DSYVGDEAQSKR		0.000685907	0.000306438	2	6	5	P60709; P68032	1	1354.62	3.01599	High	0.0002569	0.0005782
	FALSE	High	QEYDESGPSIVHR		0.000364742	0.000306438	1	7	3	P60709	0	1516.7	3.32325	High	0.0002569	0.000346
	FALSE	High	HQGVMVGMGQK		0.000265057	0.000306438	2	7	3	P60709; P68032	0	1171.57	3.40429	High	0.0002569	0.0005314
	FALSE	High	HQGVMVGMGQK	1xOxidation [M]	0.000285482	0.000306438	2	7	7	P60709; P68032	0	1187.57	4.32564	High	0.0002569	0.0002368
	FALSE	High	AGFAGDDAPR		0.000632049	0.000306438	2	10	3	P60709; P68032	0	976.448	3.20169	High	0.0002569	0.0005308
	FALSE	High	IKIIAPPERK		0.00111243	0.000306438	2	7	1	P60709; P68032	2	1164.75	3.14152	High	0.0002569	0.0009378
	FALSE	High	MQKEITALAPSTMK	2xOxidation [M1; M13]	0.000509508	0.000306438	2	6	3	P60709; P68032	1	1580.8	3.64202	High	0.0002569	0.0004259
	FALSE	High	MQKEITALAPSTMK		0.000145301	0.000306438	2	6	4	P60709; P68032	1	1548.81	3.70211	High	0.0002569	0.0001256
	FALSE	High	EITALAPSTMK	1xOxidation [M10]	0.000801834	0.000306438	2	6	4	P60709; P68032	0	1177.61	3.05079	High	0.0002569	0.0006728
	FALSE	High	EITALAPSTMK		0.00490961	0.000306438	2	6	1	P60709; P68032	0	1161.62	2.37892	High	0.0002569	0.004242
	FALSE	High	GYSFTTTAER		0.00144367	0.000306438	1	2	3	P60709	0	1132.53	2.86	High	0.0002569	0.001221
	FALSE	High	QEYDESGPSIVHRK		0.00600785	0.000306438	1	7	3	P60709	1	1644.8	3.30702	High	0.0002569	0.005203
	FALSE	High	MQKEITALAPSTMKIK		0.00010405	0.000306438	2	6	1	P60709; P68032	2	1789.99	2.7154	High	0.0002569	8.509e-05
	FALSE	High	DSYVGDEAQSK		0.000627368	0.000306438	2	6	2	P60709; P68032	0	1198.52	3.04891	High	0.0002569	0.0005266
	FALSE	High	DLTDYLMK		0.0151789	0.000482438	2	7	2	P60709; P68032	0	998.486	1.92261	High	0.0004038	0.01327
	FALSE	High	DLTDYLMK	1xOxidation [M7]	0.0157559	0.000482438	2	7	5	P60709; P68032	0	1014.48	2.13175	High	0.002498	0.05363
	FALSE	High	AVFPSIVGRPR		0.00906452	0.000482438	2	9	2	P60709; P68032	0	1198.71	2.50804	High	0.0004038	0.007908
	FALSE	High	HQGVMVGMGQK	2xOxidation [M5; M8]	0.010846	0.000482438	2	7	1	P60709; P68032	0	1203.56	2.33364	High	0.0004038	0.009456
	FALSE	High	CPEALFQPSFLGMESCGIHETTFNSIMK	2xCarbamidomethyl [C1; C16]; 2xOxidation [M13; M27]	0.00984155	0.000482438	1	2	1	P60709	0	3263.45	2.71901	High	0.0004038	0.008548
	FALSE	High	GYSFTTTAEREIVR		0.0173599	0.000482438	1	2	2	P60709	1	1629.82	3.25304	High	0.00148	0.03142
	FALSE	High	VAPEEHPVLLTEAPLNPKANREK		0.0361639	0.00196164	1	2	1	P60709	2	2552.38	2.19163	High	0.001636	0.03195
	FALSE	High	MQKEITALAPSTMKIK	1xOxidation [M13]	0.0380731	0.00196164	2	6	2	P60709; P68032	2	1805.99	2.69167	High	0.001636	0.03385
	FALSE	High	EITALAPSTMKIK		0.0409707	0.00208281	2	6	1	P60709; P68032	1	1402.8	2.69915	High	0.001736	0.03634
FALSE	Master Protein	P68032	Actin, alpha cardiac muscle 1 OS=Homo sapiens OX=9606 GN=ACTC1 PE=1 SV=1	39.2573	19	104	2	1	377	41.992	5.39	304.06	19
	Checked	Confidence	Sequence	Modifications	Qvality PEP	Qvality q-value	# Protein Groups	# Proteins	# PSMs	Master Protein Accessions	# Missed Cleavages	Theo. MH+ [Da]	XCorr Sequest HT	Confidence Sequest HT	Percolator q-Value Sequest HT	Percolator PEP Sequest HT
	FALSE	High	HQGVMVGMGQKDSYVGDEAQSK	1xOxidation [M]	5.40937e-08	0	2	6	6	P60709; P68032	1	2367.07	4.40749	High	0	9.185e-06
	FALSE	High	HQGVMVGMGQKDSYVGDEAQSK	2xOxidation [M5; M8]	5.17962e-05	0	2	6	2	P60709; P68032	1	2383.07	3.82611	High	0	4.216e-05
	FALSE	High	HQGVMVGMGQKDSYVGDEAQSK		4.74291e-09	0	2	6	2	P60709; P68032	1	2351.08	5.05555	High	0	3.444e-09
	FALSE	High	HQGVMVGMGQKDSYVGDEAQSKR		3.46891e-12	0	2	6	4	P60709; P68032	2	2507.18	6.63336	High	0	2.29e-12
	FALSE	High	HQGVMVGMGQKDSYVGDEAQSKR	1xOxidation [M]	4.88581e-09	0	2	6	6	P60709; P68032	2	2523.17	5.11385	High	0	1.131e-07
	FALSE	High	HQGVMVGMGQKDSYVGDEAQSKR	2xOxidation [M5; M8]	2.55645e-08	0	2	6	2	P60709; P68032	2	2539.17	4.82218	High	0	1.889e-08
	FALSE	High	YPIEHGIITNWDDMEK		6.37584e-05	0	1	4	2	P68032	0	1960.91	3.86585	High	0	5.195e-05
	FALSE	High	MQKEITALAPSTMK	1xOxidation [M]	3.52136e-05	0	2	6	6	P60709; P68032	1	1564.81	3.83681	High	0.0002569	8.024e-05
	FALSE	High	AGFAGDDAPRAVFPSIVGRPR		5.632e-06	0	2	9	2	P60709; P68032	1	2156.14	4.06914	High	0	4.458e-06
	FALSE	High	LDLAGRDLTDYLMK	1xOxidation [M13]	6.18937e-05	0	2	7	7	P60709; P68032	1	1639.84	2.93718	High	0.0002569	0.004031
	FALSE	High	SYELPDGQVITIGNER		1.6189e-06	0	2	10	11	P60709; P68032	0	1790.89	4.66784	High	0	1.263e-06
	FALSE	High	IWHHTFYNELR		0.00740725	0.000306438	2	9	1	P60709; P68032	0	1515.75	2.52057	High	0.0002569	0.006432
	FALSE	High	LDLAGRDLTDYLMK		0.000401711	0.000306438	2	7	3	P60709; P68032	1	1623.84	2.65845	High	0.0002569	0.0003343
	FALSE	High	DSYVGDEAQSKR		0.000685907	0.000306438	2	6	5	P60709; P68032	1	1354.62	3.01599	High	0.0002569	0.0005782
	FALSE	High	HQGVMVGMGQK		0.000265057	0.000306438	2	7	3	P60709; P68032	0	1171.57	3.40429	High	0.0002569	0.0005314
	FALSE	High	HQGVMVGMGQK	1xOxidation [M]	0.000285482	0.000306438	2	7	7	P60709; P68032	0	1187.57	4.32564	High	0.0002569	0.0002368
	FALSE	High	AGFAGDDAPR		0.000632049	0.000306438	2	10	3	P60709; P68032	0	976.448	3.20169	High	0.0002569	0.0005308
	FALSE	High	IKIIAPPERK		0.00111243	0.000306438	2	7	1	P60709; P68032	2	1164.75	3.14152	High	0.0002569	0.0009378
	FALSE	High	MQKEITALAPSTMK	2xOxidation [M1; M13]	0.000509508	0.000306438	2	6	3	P60709; P68032	1	1580.8	3.64202	High	0.0002569	0.0004259
	FALSE	High	MQKEITALAPSTMK		0.000145301	0.000306438	2	6	4	P60709; P68032	1	1548.81	3.70211	High	0.0002569	0.0001256
	FALSE	High	EITALAPSTMK	1xOxidation [M10]	0.000801834	0.000306438	2	6	4	P60709; P68032	0	1177.61	3.05079	High	0.0002569	0.0006728
	FALSE	High	EITALAPSTMK		0.00490961	0.000306438	2	6	1	P60709; P68032	0	1161.62	2.37892	High	0.0002569	0.004242
	FALSE	High	MQKEITALAPSTMKIK		0.00010405	0.000306438	2	6	1	P60709; P68032	2	1789.99	2.7154	High	0.0002569	8.509e-05
	FALSE	High	DSYVGDEAQSK		0.000627368	0.000306438	2	6	2	P60709; P68032	0	1198.52	3.04891	High	0.0002569	0.0005266
	FALSE	High	DLTDYLMK		0.0151789	0.000482438	2	7	2	P60709; P68032	0	998.486	1.92261	High	0.0004038	0.01327
	FALSE	High	DLTDYLMK	1xOxidation [M7]	0.0157559	0.000482438	2	7	5	P60709; P68032	0	1014.48	2.13175	High	0.002498	0.05363
	FALSE	High	AVFPSIVGRPR		0.00906452	0.000482438	2	9	2	P60709; P68032	0	1198.71	2.50804	High	0.0004038	0.007908
	FALSE	High	HQGVMVGMGQK	2xOxidation [M5; M8]	0.010846	0.000482438	2	7	1	P60709; P68032	0	1203.56	2.33364	High	0.0004038	0.009456
	FALSE	High	YPIEHGIITNWDDMEK	1xOxidation [M14]	0.0099154	0.000482438	1	4	2	P68032	0	1976.91	2.47263	High	0.0004038	0.008652
	FALSE	High	MQKEITALAPSTMKIK	1xOxidation [M13]	0.0380731	0.00196164	2	6	2	P60709; P68032	2	1805.99	2.69167	High	0.001636	0.03385
	FALSE	High	EITALAPSTMKIK		0.0409707	0.00208281	2	6	1	P60709; P68032	1	1402.8	2.69915	High	0.001736	0.03634
	FALSE	High	LCYVALDFENEMATAASSSSLEK	1xCarbamidomethyl [C2]	0.0685247	0.00391482	1	4	1	P68032	0	2536.16	1.73495	High	0.003255	0.06124
FALSE	Master Protein	P05787	Keratin, type II cytoskeletal 8 OS=Homo sapiens OX=9606 GN=KRT8 PE=1 SV=7	62.1118	50	93	40	1	483	53.671	5.59	273.67	50
	Checked	Confidence	Sequence	Modifications	Qvality PEP	Qvality q-value	# Protein Groups	# Proteins	# PSMs	Master Protein Accessions	# Missed Cleavages	Theo. MH+ [Da]	XCorr Sequest HT	Confidence Sequest HT	Percolator q-Value Sequest HT	Percolator PEP Sequest HT
	FALSE	High	SLDMDSIIAEVK		4.66851e-05	0	1	1	4	P05787	0	1320.67	3.46373	High	0	3.784e-05
	FALSE	High	SRAEAESMYQIKYEELQSLAGK	1xOxidation [M8]	2.78869e-07	0	1	1	2	P05787	2	2547.24	6.24283	High	0	2.129e-07
	FALSE	High	SRAEAESMYQIKYEELQSLAGK		1.59171e-05	0	1	1	2	P05787	2	2531.24	3.84201	High	0	1.274e-05
	FALSE	High	TLNNKFASFIDKVR		1.60357e-05	0	5	12	2	P08729; P35908; P48668; P05787; P13647	2	1652.91	3.30025	High	0	1.287e-05
	FALSE	High	KLLEGEESRLESGMQNMSIHTK		1.08439e-06	0	1	1	2	P05787	2	2517.24	5.30287	High	0	5.362e-05
	FALSE	High	ASLEAAIADAEQR		1.49997e-05	0	1	1	2	P05787	0	1344.68	4.21903	High	0	2.6e-05
	FALSE	High	TLNNKFASFIDK		1.44533e-05	0	5	12	2	P08729; P35908; P48668; P05787; P13647	1	1397.74	4.41138	High	0	1.158e-05
	FALSE	High	LLEGEESRLESGMQNMSIHTK		1.2767e-06	0	1	1	2	P05787	1	2389.15	5.0264	High	0	9.875e-07
	FALSE	High	LLEGEESRLESGMQNMSIHTK	2xOxidation [M13; M16]	3.97364e-06	0	1	1	1	P05787	1	2421.14	3.63858	High	0	3.133e-06
	FALSE	High	TQEKEQIKTLNNK		3.31839e-05	0	1	1	2	P05787	2	1573.85	3.94468	High	0	2.688e-05
	FALSE	High	QLREYQELMNVK		6.14361e-05	0	1	1	2	P05787	1	1550.8	4.09872	High	0.0002569	0.0005957
	FALSE	High	DGKLVSESSDVLPK		5.75879e-06	0	1	1	4	P05787	1	1473.78	4.57352	High	0	4.559e-06
	FALSE	High	DVDEAYMNKVELESR		4.25701e-07	0	1	1	2	P05787	1	1797.83	4.76416	High	0	3.248e-07
	FALSE	High	DANAKLSELEAALQR		5.70421e-05	0	1	1	1	P05787	1	1628.86	4.36511	High	0	4.644e-05
	FALSE	High	AEAESMYQIKYEELQSLAGK		4.50283e-09	0	1	1	1	P05787	1	2288.11	5.2204	High	0	3.247e-09
	FALSE	High	WSLLQQQK		0.0043562	0.000306438	1	1	2	P05787	0	1030.57	2.82995	High	0.0002569	0.005092
	FALSE	High	FASFIDKVR		0.00605294	0.000306438	7	17	1	P08729; Q7Z794; Q86Y46; P35908; P48668; P05787; P13647	1	1082.6	2.52355	High	0.0002569	0.005242
	FALSE	High	LQAEIEGLK		0.00217534	0.000306438	1	1	1	P05787	0	1000.57	2.37171	High	0.0002569	0.001852
	FALSE	High	TEMENEFVLIKK		0.000184246	0.000306438	1	1	1	P05787	1	1480.77	2.02203	High	0.0002569	0.0001519
	FALSE	High	LVSESSDVLPK		0.000795893	0.000306438	1	1	1	P05787	0	1173.64	3.0886	High	0.0002569	0.0006678
	FALSE	High	ASLEAAIADAEQRGELAIKDANAK		0.00810272	0.000306438	1	1	1	P05787	2	2455.28	2.37515	High	0.0002569	0.007021
	FALSE	High	SNMDNMFESYINNLR		0.00672101	0.000306438	1	1	2	P05787	0	1847.81	2.5222	High	0.0002569	0.005812
	FALSE	High	LSELEAALQR		0.00115461	0.000306438	1	1	1	P05787	0	1129.62	4.04197	High	0.0002569	0.0009795
	FALSE	High	MLETKWSLLQQQK		0.00505864	0.000306438	1	1	1	P05787	1	1632.88	3.76549	High	0.0002569	0.00436
	FALSE	High	TKTEISEMNR		0.00429157	0.000306438	1	1	2	P05787	1	1208.59	3.42264	High	0.0004038	0.01066
	FALSE	High	TKTEISEMNR	1xOxidation [M8]	0.00145446	0.000306438	1	1	2	P05787	1	1224.59	3.67536	High	0.0002569	0.00123
	FALSE	High	QLETLGQEKLK		0.00198911	0.000306438	1	1	1	P05787	1	1286.73	2.80476	High	0.0002569	0.0017
	FALSE	High	AQYEDIANR		0.00476498	0.000306438	1	2	2	P05787	0	1079.51	3.02194	High	0.0004038	0.008935
	FALSE	High	AVVVKKIETR		0.00422791	0.000306438	1	1	2	P05787	2	1142.73	2.33674	High	0.001736	0.04374
	FALSE	High	TEISEMNR		0.00596309	0.000306438	1	1	1	P05787	0	979.451	2.81938	High	0.0002569	0.005157
	FALSE	High	LESGMQNMSIHTK		0.00276204	0.000306438	1	1	2	P05787	0	1475.7	2.36644	High	0.0002569	0.002356
	FALSE	High	LLEGEESRLESGMQNMSIHTK	1xOxidation [M]	0.000130963	0.000306438	1	1	2	P05787	1	2405.14	4.90507	High	0.0002569	0.0001075
	FALSE	High	SRAEAESMYQIK		0.000141051	0.000306438	1	1	2	P05787	1	1412.68	3.55311	High	0.0002569	0.000116
	FALSE	High	GELAIKDANAK		0.00348145	0.000306438	1	1	1	P05787	1	1129.62	2.97655	High	0.0002569	0.002985
	FALSE	High	NKYEDEINKR		0.00161438	0.000306438	4	6	2	P04264; P48668; P05787; P13647	2	1308.65	3.08846	High	0.0002569	0.001367
	FALSE	High	LQAEIEGLKGQR		9.51853e-05	0.000306438	1	1	2	P05787	1	1341.75	3.48952	High	0.0002569	7.802e-05
	FALSE	High	SYKVSTSGPR		0.0177524	0.000482438	1	1	1	P05787	1	1081.56	2.37083	High	0.0004038	0.01559
	FALSE	High	SLDMDSIIAEVK	1xOxidation [M4]	0.0201484	0.000482438	1	1	2	P05787	0	1336.67	3.22384	High	0.0004038	0.01823
	FALSE	High	SRAEAESMYQIK	1xOxidation [M8]	0.0201484	0.000482438	1	1	1	P05787	1	1428.68	2.83813	High	0.0004038	0.01768
	FALSE	High	KLLEGEESR		0.0107652	0.000482438	3	5	2	P08729; P08670; P05787	1	1060.56	3.32526	High	0.0004038	0.009394
	FALSE	High	TEMENEFVLIKK	1xOxidation [M3]	0.0112589	0.000482438	1	1	1	P05787	1	1496.77	2.67617	High	0.0004038	0.009805
	FALSE	High	YEELQSLAGKHGDDLRR		0.0100648	0.000482438	1	1	2	P05787	2	1987	2.82227	High	0.0004038	0.008779
	FALSE	High	EYQELMNVK		0.00962327	0.000482438	2	4	1	P48668; P05787	0	1153.56	3.071	High	0.0004038	0.008383
	FALSE	High	RTKTEISEMNR		0.0207571	0.000482438	1	1	1	P05787	2	1364.7	2.72341	High	0.0004038	0.01823
	FALSE	High	FLEQQNKMLETK		0.0123152	0.000482438	1	1	1	P05787	1	1508.78	1.90477	High	0.0004038	0.01075
	FALSE	High	RQLETLGQEK		0.0294164	0.0011471	1	1	1	P05787	1	1201.65	2.56397	High	0.0009588	0.02592
	FALSE	High	AEAESMYQIK		0.0294164	0.0011471	1	1	1	P05787	0	1169.55	3.32385	High	0.0009588	0.02601
	FALSE	High	LLEGEESR		0.0300761	0.00136538	3	6	2	P08729; P08670; P05787	0	932.468	2.62482	High	0.001142	0.02659
	FALSE	High	TQEKEQIK		0.033597	0.00177449	1	1	1	P05787	1	1003.54	2.49898	High	0.00148	0.02983
	FALSE	High	FLEQQNK		0.0372432	0.00196164	8	18	2	P08729; P14136; P08670; P78386; P48668; P05787; Q8N1N4; P13647	0	906.468	2.24412	High	0.001636	0.03304
	FALSE	High	SNMDNMFESYINNLRR	2xOxidation [M3; M6]	0.0397869	0.00208281	1	1	1	P05787	1	2035.9	1.87351	High	0.001736	0.03539
	FALSE	High	KLLEGEESRLESGMQNMSIHTK	2xOxidation [M14; M17]	0.0394962	0.00208281	1	1	2	P05787	2	2549.23	3.24588	High	0.001736	0.03519
	FALSE	High	ISSSSFSR		0.0484643	0.00208281	1	1	1	P05787	0	870.432	1.85844	High	0.001736	0.04331
	FALSE	High	TEISEMNR	1xOxidation [M6]	0.0509946	0.0022708	1	1	1	P05787	0	995.446	1.7488	High	0.00189	0.04543
	FALSE	High	FASFIDK		0.0597917	0.00300532	7	18	1	P08729; Q7Z794; Q86Y46; P35908; P48668; P05787; P13647	0	827.43	2.37571	High	0.002498	0.05335
	FALSE	High	DVDEAYMNK		0.0715218	0.00466866	1	1	1	P05787	0	1084.46	1.92175	High	0.003879	0.06419
	FALSE	High	LEGLTDEINFLR		0.0890362	0.0073213	1	1	1	P05787	0	1419.75	1.85748	High	0.00639	0.07996
	FALSE	High	VRFLEQQNK		0.0968107	0.00812903	8	18	1	P08729; P14136; P08670; P78386; P48668; P05787; Q8N1N4; P13647	1	1161.64	2.5968	High	0.007067	0.08706
	FALSE	High	SNMDNMFESYINNLRR		0.0954737	0.00812903	1	1	1	P05787	1	2003.91	0.947476	High	0.007067	0.08641
	FALSE	High	QLETLGQEK		0.0974856	0.00812903	1	1	1	P05787	0	1045.55	2.26832	High	0.007067	0.08777
FALSE	Master Protein	P05783	Keratin, type I cytoskeletal 18 OS=Homo sapiens OX=9606 GN=KRT18 PE=1 SV=2	61.8605	36	76	34	1	430	48.029	5.45	228.548	36
	Checked	Confidence	Sequence	Modifications	Qvality PEP	Qvality q-value	# Protein Groups	# Proteins	# PSMs	Master Protein Accessions	# Missed Cleavages	Theo. MH+ [Da]	XCorr Sequest HT	Confidence Sequest HT	Percolator q-Value Sequest HT	Percolator PEP Sequest HT
	FALSE	High	IVDGKVVSETNDTK		6.91813e-05	0	1	1	3	P05783	1	1504.79	3.73862	High	0	5.65e-05
	FALSE	High	TVQSLEIDLDSMR	1xOxidation [M12]	1.89191e-06	0	1	1	2	P05783	0	1522.74	4.54754	High	0	1.481e-06
	FALSE	High	QAQEYEALLNIK		1.44836e-06	0	1	1	2	P05783	0	1419.75	4.39046	High	0	1.129e-06
	FALSE	High	LLEDGEDFNLGDALDSSNSMQTIQK	1xOxidation [M20]	1.10523e-08	0	1	1	7	P05783	0	2756.26	6.74354	High	0	8.084e-09
	FALSE	High	LLEDGEDFNLGDALDSSNSMQTIQK		1.38239e-05	0	1	1	3	P05783	0	2740.26	4.68855	High	0	1.107e-05
	FALSE	High	SLGSVQAPSYGARPVSSAASVYAGAGGSGSR		1.40895e-07	0	1	1	3	P05783	0	2854.41	4.312	High	0	1.062e-07
	FALSE	High	AEGQRQAQEYEALLNIK		1.20311e-06	0	1	1	1	P05783	1	1961.01	4.47768	High	0	9.308e-07
	FALSE	High	GGMGSGGLATGIAGGLAGMGGIQNEKETMQSLNDR		5.7895e-05	0	1	1	1	P05783	1	3335.58	4.07837	High	0	4.729e-05
	FALSE	High	GGMGSGGLATGIAGGLAGMGGIQNEKETMQSLNDR	1xOxidation [M]	1.57155e-06	0	1	1	6	P05783	1	3351.57	5.13883	High	0	2.074e-06
	FALSE	High	GGMGSGGLATGIAGGLAGMGGIQNEK	1xOxidation [M3]	1.7734e-07	0	1	1	1	P05783	0	2277.1	4.9446	High	0	1.344e-07
	FALSE	High	GGMGSGGLATGIAGGLAGMGGIQNEK		3.38927e-08	0	1	1	1	P05783	0	2261.1	6.11031	High	0	2.511e-08
	FALSE	High	LLEDGEDFNLGDALDSSNSMQTIQKTTTR		1.16548e-05	0	1	1	1	P05783	1	3199.51	3.59691	High	0	9.305e-06
	FALSE	High	YETELAMR		0.00442181	0.000306438	1	1	1	P05783	0	1012.48	2.89467	High	0.0002569	0.003802
	FALSE	High	ASLENSLREVEAR		0.005575	0.000306438	1	1	2	P05783	1	1473.77	3.00752	High	0.0002569	0.004819
	FALSE	High	AQIFANTVDNAR		0.000145301	0.000306438	1	1	1	P05783	0	1319.67	3.3785	High	0.0002569	0.0001196
	FALSE	High	LEAEIATYR		0.002019	0.000306438	1	1	1	P05783	0	1065.56	2.97063	High	0.0002569	0.001721
	FALSE	High	IIEDLRAQIFANTVDNAR		9.30897e-05	0.000306438	1	1	1	P05783	1	2059.09	4.11268	High	0.0002569	7.611e-05
	FALSE	High	GGMGSGGLATGIAGGLAGMGGIQNEKETMQSLNDR	2xOxidation [M19; M]	0.00816354	0.000306438	1	1	2	P05783	1	3367.57	2.7567	High	0.0002569	0.007065
	FALSE	High	NLKASLENSLREVEAR		0.00177864	0.000306438	1	1	2	P05783	2	1828.99	3.33058	High	0.0002569	0.001518
	FALSE	High	QSVENDIHGLR		0.000319111	0.000306438	1	1	2	P05783	0	1267.64	2.38917	High	0.0002569	0.0002656
	FALSE	High	QSVENDIHGLRK		0.00465932	0.000306438	1	1	2	P05783	1	1395.73	2.29757	High	0.001736	0.03952
	FALSE	High	VKYETELAMR	1xOxidation [M9]	0.00157869	0.000306438	1	1	2	P05783	1	1255.64	2.91746	High	0.0002569	0.001338
	FALSE	High	VKYETELAMR		0.000972946	0.000306438	1	1	3	P05783	1	1239.64	4.2547	High	0.0002569	0.0008229
	FALSE	High	KVIDDTNITR		0.000509508	0.000306438	1	1	2	P05783	1	1174.64	3.0614	High	0.0002569	0.001799
	FALSE	High	VVSETNDTKVLRH		0.00198911	0.000306438	1	1	1	P05783	2	1497.8	2.53538	High	0.0002569	0.001691
	FALSE	High	VVSETNDTK		0.00332888	0.000306438	1	1	1	P05783	0	992.489	1.96319	High	0.0002569	0.002865
	FALSE	High	GGMGSGGLATGIAGGLAGMGGIQNEKETMQSLNDR	3xOxidation [M3; M19; M29]	0.0107652	0.000482438	1	1	1	P05783	1	3383.56	1.74271	High	0.0004038	0.009349
	FALSE	High	VVSETNDTKVLR		0.0144063	0.000482438	1	1	1	P05783	1	1360.74	2.69271	High	0.0004038	0.01262
	FALSE	High	RIVDGKVVSETNDTK		0.00892997	0.000482438	1	1	2	P05783	2	1660.89	3.2959	High	0.0009588	0.02582
	FALSE	High	IVLQIDNAR		0.010293	0.000482438	1	2	1	P05783	0	1041.61	2.585	High	0.0004038	0.008981
	FALSE	High	NLKASLENSLR		0.0158739	0.000482438	1	1	1	P05783	1	1244.7	2.71482	High	0.0004038	0.01389
	FALSE	High	LAADDFR		0.0181537	0.000482438	6	17	3	P02533; P13645; Q92764; P05783; Q04695; P08779	0	807.4	2.38271	High	0.001736	0.03851
	FALSE	High	LEAEIATYRR		0.0137752	0.000482438	1	1	1	P05783	1	1221.66	2.39006	High	0.0004038	0.01201
	FALSE	High	ETMQSLNDR		0.0124075	0.000482438	2	2	1	Q92764; P05783	0	1093.49	2.53205	High	0.0004038	0.01082
	FALSE	High	ETMQSLNDR	1xOxidation [M3]	0.0198508	0.000482438	2	2	2	Q92764; P05783	0	1109.49	2.68999	High	0.0004038	0.01751
	FALSE	High	IMADIRAQYDELAR		0.0198508	0.000482438	1	1	1	P05783	1	1664.84	2.61265	High	0.0004038	0.0174
	FALSE	High	IMADIRAQYDELAR	1xOxidation [M2]	0.0164771	0.000482438	1	1	1	P05783	1	1680.84	2.86575	High	0.0004038	0.0144
	FALSE	High	VIDDTNITR		0.0122235	0.000482438	1	1	1	P05783	0	1046.55	2.3501	High	0.0004038	0.0107
	FALSE	High	STFSTNYR		0.0356358	0.00196164	1	1	1	P05783	0	975.453	1.62877	High	0.001636	0.03163
	FALSE	High	AQYDELAR		0.043441	0.00208281	1	1	1	P05783	0	965.469	2.32104	High	0.001736	0.03871
	FALSE	High	QAQEYEALLNIKVK		0.0564381	0.00285401	1	1	1	P05783	1	1646.91	3.17494	High	0.002498	0.05056
	FALSE	High	RLLEDGEDFNLGDALDSSNSMQTIQK		0.0610972	0.00300532	1	1	1	P05783	1	2896.36	1.44208	High	0.002498	0.05477
	FALSE	High	NHEEEVK		0.0847679	0.00625248	1	1	1	P05783	0	884.411	2.16702	High	0.0055	0.0763
	FALSE	High	ASLENSLR		0.103753	0.0087727	1	1	1	P05783	0	889.474	2.45653	High	0.00758	0.09364
FALSE	Master Protein	P35579	Myosin-9 OS=Homo sapiens OX=9606 GN=MYH9 PE=1 SV=4	34.7449	64	75	57	1	1960	226.392	5.6	205.678	64
	Checked	Confidence	Sequence	Modifications	Qvality PEP	Qvality q-value	# Protein Groups	# Proteins	# PSMs	Master Protein Accessions	# Missed Cleavages	Theo. MH+ [Da]	XCorr Sequest HT	Confidence Sequest HT	Percolator q-Value Sequest HT	Percolator PEP Sequest HT
	FALSE	High	IAQLEEQLDNETK		1.28352e-05	0	1	1	1	P35579	0	1530.76	3.62393	High	0	1.027e-05
	FALSE	High	LKNKHEAMITDLEER		8.94111e-07	0	1	1	1	P35579	2	1826.94	3.44721	High	0	6.909e-07
	FALSE	High	HSQAVEELAEQLEQTKR		7.68302e-09	0	1	1	1	P35579	1	1996.01	5.72245	High	0	5.606e-09
	FALSE	High	QAQQERDELADEIANSSGKGALALEEK		4.3669e-05	0	1	1	1	P35579	2	2900.42	3.58092	High	0	3.546e-05
	FALSE	High	KKVEAQLQELQVK		5.54903e-06	0	1	1	2	P35579	2	1540.91	4.49829	High	0	4.381e-06
	FALSE	High	ELEDATETADAMNR		1.49997e-05	0	1	1	1	P35579	0	1565.67	4.41376	High	0	1.202e-05
	FALSE	High	DFSALESQLQDTQELLQEENRQK		1.98861e-05	0	1	1	1	P35579	1	2749.33	3.52468	High	0	1.597e-05
	FALSE	High	ANLQIDQINTDLNLER		2.28973e-05	0	1	1	1	P35579	0	1869.97	3.56969	High	0	1.836e-05
	FALSE	High	IAQLEEQLDNETKER		8.20566e-05	0	1	1	1	P35579	1	1815.91	3.27138	High	0	6.712e-05
	FALSE	High	TLEEEAKTHEAQIQEMR		3.45107e-06	0	1	1	1	P35579	1	2042.98	4.47925	High	0	2.715e-06
	FALSE	High	RGDLPFVVPR		0.002004	0.000306438	1	1	1	P35579	1	1155.66	3.3005	High	0.0002569	0.001708
	FALSE	High	QLLQANPILEAFGNAK		0.00432377	0.000306438	1	3	3	P35579	0	1726.95	3.28092	High	0.001736	0.03992
	FALSE	High	IAEFTTNLTEEEEKSK		0.00459018	0.000306438	1	1	1	P35579	1	1868.91	2.44983	High	0.0002569	0.003966
	FALSE	High	QKHSQAVEELAEQLEQTKR		0.000717199	0.000306438	1	1	1	P35579	2	2252.16	2.05643	High	0.0002569	0.0006018
	FALSE	High	CNGVLEGIR	1xCarbamidomethyl [C1]	0.00162646	0.000306438	2	13	1	P35580; P35579	0	1017.51	2.7747	High	0.0002569	0.001379
	FALSE	High	VEAQLQELQVK		0.000351448	0.000306438	1	1	1	P35579	0	1284.72	3.54099	High	0.0002569	0.0002918
	FALSE	High	QAQQERDELADEIANSSGK		0.000209021	0.000306438	1	1	1	P35579	1	2088.98	3.67659	High	0.0002569	0.0001731
	FALSE	High	EQADFALEALAK		0.00225801	0.000306438	1	2	2	P35579	0	1305.67	2.88991	High	0.0002569	0.00193
	FALSE	High	VSHLLGINVTDFTR		0.00039286	0.000306438	1	1	1	P35579	0	1571.85	2.92159	High	0.0002569	0.0003272
	FALSE	High	GDLPFVVPR		0.005575	0.000306438	1	1	1	P35579	0	999.562	2.40407	High	0.0002569	0.004815
	FALSE	High	MQQNIQELEEQLEEEESAR		0.00236138	0.000306438	1	1	1	P35579	0	2333.06	2.86116	High	0.0002569	0.002021
	FALSE	High	LTEMETLQSQLMAEK		0.000473026	0.000306438	1	1	1	P35579	0	1751.86	2.53653	High	0.0002569	0.0003965
	FALSE	High	IAQLEEELEEEQGNTELINDR		0.00025922	0.000306438	1	1	2	P35579	0	2472.17	2.82799	High	0.0002569	0.001217
	FALSE	High	VDYKADEWLMK		0.000994911	0.000306438	2	2	1	P35580; P35579	1	1397.68	2.35173	High	0.0002569	0.000843
	FALSE	High	ALELDSNLYR		0.000455778	0.000306438	1	1	1	P35579	0	1193.62	3.2575	High	0.0002569	0.0003815
	FALSE	High	VIQYLAYVASSHK		0.000251636	0.000306438	1	1	1	P35579	0	1478.8	2.3306	High	0.0002569	0.0002079
	FALSE	High	ELEDATETADAMNREVSSLK		0.00718895	0.000306438	1	1	1	P35579	1	2209.03	1.76283	High	0.0002569	0.006238
	FALSE	High	KANLQIDQINTDLNLER		0.000199918	0.000306438	1	1	1	P35579	1	1998.06	3.56423	High	0.0002569	0.0001648
	FALSE	High	ASREEILAQAKENEK		0.00239688	0.000306438	1	1	1	P35579	2	1715.89	4.01662	High	0.0002569	0.002051
	FALSE	High	QLEEAEEEAQRANASR		0.000670778	0.000306438	1	1	1	P35579	1	1830.86	2.95588	High	0.0002569	0.0005648
	FALSE	High	VLLQGKGDSEHKR		0.00172639	0.000306438	1	1	1	P35579	2	1466.81	2.93016	High	0.0002569	0.001467
	FALSE	High	NTDQASMPDNTAAQK		0.004556	0.000306438	1	2	1	P35579	0	1591.7	2.02251	High	0.0002569	0.00392
	FALSE	High	VKLQEMEGTVK		0.000622722	0.000306438	1	1	2	P35579	1	1261.68	3.2231	High	0.0002569	0.003318
	FALSE	High	ATDKSFVEK		0.00687351	0.000306438	1	3	1	P35579	1	1024.53	2.60413	High	0.0002569	0.005945
	FALSE	High	QLEEAEEEAQR		0.00100234	0.000306438	1	1	1	P35579	0	1331.61	2.64342	High	0.0002569	0.0008432
	FALSE	High	ALEEAMEQKAELER		0.000573835	0.000306438	1	1	2	P35579	1	1646.81	2.94521	High	0.0002569	0.0004807
	FALSE	High	NAEQYKDQADKASTR		0.000744366	0.000306438	1	1	2	P35579	2	1724.82	3.62636	High	0.0002569	0.000626
	FALSE	High	VRTELADKVTK		0.000766841	0.000306438	1	1	2	P35579	2	1259.73	4.67306	High	0.0002569	0.0006446
	FALSE	High	ASITALEAK		0.00587458	0.000306438	1	1	1	P35579	0	903.515	2.75677	High	0.0002569	0.005063
	FALSE	High	KMEDSVGCLETAEEVKR	1xCarbamidomethyl [C8]	0.000108788	0.000306438	1	1	1	P35579	2	1980.94	4.1891	High	0.0002569	8.937e-05
	FALSE	High	VMQEQGTHPK		0.0014763	0.000306438	1	1	1	P35579	0	1154.56	2.94019	High	0.0002569	0.001255
	FALSE	High	DFSALESQLQDTQELLQEENR		0.000401711	0.000306438	1	1	1	P35579	0	2493.17	2.45062	High	0.0002569	0.0003351
	FALSE	High	TVGQLYKEQLAK		0.00407285	0.000306438	1	1	1	P35579	1	1377.77	2.56995	High	0.0002569	0.003494
	FALSE	High	CIIPNHEK	1xCarbamidomethyl [C1]	0.0167247	0.000482438	2	3	1	P35580; P35579	0	1010.51	1.85612	High	0.0004038	0.01469
	FALSE	High	GALALEEKR		0.0215435	0.000482438	1	1	1	P35579	1	986.563	2.66946	High	0.0004038	0.01889
	FALSE	High	ASREEILAQAK		0.0116006	0.000482438	1	1	1	P35579	1	1215.67	2.36916	High	0.0004038	0.01011
	FALSE	High	KGAGDGSDEEVDGKADGAEAKPAE		0.0209121	0.000482438	1	1	1	P35579	2	2303.03	2.23742	High	0.0004038	0.01836
	FALSE	High	KFDQLLAEEK		0.0110919	0.000482438	2	4	1	P35580; P35579	1	1220.65	2.56017	High	0.0004038	0.009689
	FALSE	High	YAEERDRAEAEAR		0.00984155	0.000482438	2	2	1	P35580; P35579	2	1565.73	2.46702	High	0.0004038	0.008572
	FALSE	High	QRYEILTPNSIPK		0.00899699	0.000482438	1	1	1	P35579	1	1558.86	3.40085	High	0.0004038	0.00781
	FALSE	High	IIGLDQVAGMSETALPGAFK		0.0294164	0.0011471	1	1	1	P35579	0	2018.06	2.26664	High	0.0009588	0.02591
	FALSE	High	LDPHLVLDQLR		0.028771	0.0011471	2	2	1	P35580; P35579	0	1318.75	2.16797	High	0.0009588	0.02542
	FALSE	High	NTDQASMPDNTAAQK	1xOxidation [M7]	0.0289846	0.0011471	1	2	1	P35579	0	1607.7	1.78425	High	0.0009588	0.02567
	FALSE	High	VVFQEFR		0.0307502	0.00136538	1	1	1	P35579	0	924.494	2.0946	High	0.001142	0.02727
	FALSE	High	GALALEEK		0.0343479	0.00177449	1	1	1	P35579	0	830.462	2.46801	High	0.00148	0.03038
	FALSE	High	IAQLEEELEEEQGNTELINDRLK		0.0380731	0.00196164	1	1	1	P35579	1	2713.35	1.41934	High	0.001636	0.03375
	FALSE	High	ELESQISELQEDLESER		0.0369705	0.00196164	1	1	1	P35579	0	2033.95	2.02407	High	0.001636	0.03288
	FALSE	High	EDQSILCTGESGAGKTENTKK	1xCarbamidomethyl [C7]	0.0450571	0.00208281	2	4	1	P35580; P35579	2	2253.07	2.53938	High	0.001736	0.04006
	FALSE	High	VNKDDIQK		0.047417	0.00208281	1	1	1	P35579	1	959.516	2.29055	High	0.001736	0.04215
	FALSE	High	ALEEAMEQKAELER	1xOxidation [M6]	0.0481128	0.00208281	1	1	1	P35579	1	1662.8	1.71592	High	0.001736	0.04292
	FALSE	High	ELEDATETADAMNR	1xOxidation [M12]	0.0524966	0.0022708	1	1	1	P35579	0	1581.67	1.60746	High	0.00189	0.04679
	FALSE	High	VEEEAAQK		0.0568473	0.00300532	1	1	1	P35579	0	903.442	2.53766	High	0.002498	0.05077
	FALSE	High	MQQNIQELEEQLEEEESARQK		0.0642485	0.00374513	1	1	1	P35579	1	2589.21	2.9943	High	0.003108	0.05743
	FALSE	High	TELADKVTK		0.0685247	0.00391482	1	1	1	P35579	1	1004.56	1.96453	High	0.003255	0.06129
	FALSE	High	EQEVNILKK		0.0865737	0.00678936	1	1	1	P35579	1	1100.63	2.43594	High	0.005957	0.07808
	FALSE	High	DLEGLSQR		0.101624	0.00861889	1	1	1	P35579	0	917.469	2.30873	High	0.007452	0.09196
	FALSE	High	YEILTPNSIPK		0.108874	0.00942355	1	1	1	P35579	0	1274.7	3.02654	High	0.008113	0.09848
FALSE	Master Protein	P04264	Keratin, type II cytoskeletal 1 OS=Homo sapiens OX=9606 GN=KRT1 PE=1 SV=6	64.7516	42	63	39	1	644	65.999	8.12	194.809	42
	Checked	Confidence	Sequence	Modifications	Qvality PEP	Qvality q-value	# Protein Groups	# Proteins	# PSMs	Master Protein Accessions	# Missed Cleavages	Theo. MH+ [Da]	XCorr Sequest HT	Confidence Sequest HT	Percolator q-Value Sequest HT	Percolator PEP Sequest HT
	FALSE	High	FSSCGGGGGSFGAGGGFGSR	1xCarbamidomethyl [C4]	1.04152e-08	0	1	1	3	P04264	0	1765.73	5.04104	High	0	1.803e-06
	FALSE	High	NSKIEISELNR		5.53737e-05	0	1	1	2	P04264	1	1302.7	4.62263	High	0	4.514e-05
	FALSE	High	TNAENEFVTIKK		6.0531e-05	0	1	1	2	P04264	1	1393.73	3.58514	High	0	4.945e-05
	FALSE	High	FLEQQNQVLQTK		2.09464e-05	0	3	3	2	Q7Z794; P35908; P04264	0	1475.79	4.38035	High	0	6.08e-05
	FALSE	High	SGGGFSSGSAGIINYQR		6.7158e-05	0	1	1	1	P04264	0	1657.79	3.11818	High	0	5.473e-05
	FALSE	High	QISNLQQSISDAEQR		3.58153e-06	0	1	1	1	P04264	0	1716.85	4.22667	High	0	2.807e-06
	FALSE	High	GGGGGGYGSGGSSYGSGGGSYGSGGGGGGGR		4.18077e-09	0	1	1	2	P04264	0	2383.95	5.53562	High	0	3.029e-09
	FALSE	High	AEAESLYQSKYEELQITAGR		1.86404e-06	0	1	1	1	P04264	1	2286.12	4.96777	High	0	1.453e-06
	FALSE	High	NKLNDLEDALQQAK		4.77361e-05	0	1	1	1	P04264	1	1599.83	3.21191	High	0	3.89e-05
	FALSE	High	SKAEAESLYQSKYEELQITAGR		6.6233e-09	0	1	1	3	P04264	2	2501.25	5.50605	High	0	4.823e-09
	FALSE	High	MSGECAPNVSVSVSTSHTTISGGGSR	1xCarbamidomethyl [C5]; 1xOxidation [M1]	3.31839e-05	0	1	1	1	P04264	0	2581.16	2.90485	High	0	2.692e-05
	FALSE	High	FLEQQNQVLQTKWELLQQVDTSTR		1.20059e-05	0	1	1	1	P04264	1	2932.52	4.27201	High	0	9.601e-06
	FALSE	High	MSGECAPNVSVSVSTSHTTISGGGSR	1xCarbamidomethyl [C5]	0.00176543	0.000306438	1	1	1	P04264	0	2565.17	3.3676	High	0.0002569	0.001498
	FALSE	High	KQISNLQQSISDAEQR		0.000717199	0.000306438	1	1	1	P04264	1	1844.95	3.35626	High	0.0002569	0.0006023
	FALSE	High	YEELQITAGR		0.000205941	0.000306438	1	2	1	P04264	0	1179.6	3.6309	High	0.0002569	0.0001697
	FALSE	High	NMQDMVEDYR	1xOxidation [M5]	0.005659	0.000306438	1	1	1	P04264	0	1316.52	2.88398	High	0.0002569	0.004877
	FALSE	High	TNAENEFVTIK		0.000696182	0.000306438	1	1	1	P04264	0	1265.64	3.36988	High	0.0002569	0.0005851
	FALSE	High	SLNNQFASFIDK		0.0015905	0.000306438	1	1	2	P04264	0	1383.69	3.06612	High	0.0002569	0.001354
	FALSE	High	SLNNQFASFIDKVR		0.000202907	0.000306438	1	1	2	P04264	1	1638.86	3.47475	High	0.0002569	0.0001675
	FALSE	High	WELLQQVDTSTR		8.90358e-05	0.000306438	1	1	1	P04264	0	1475.75	3.65659	High	0.0002569	7.305e-05
	FALSE	High	THNLEPYFESFINNLR		0.000876699	0.000306438	1	1	1	P04264	0	1993.98	3.30984	High	0.0002569	0.0007381
	FALSE	High	LNDLEDALQQAKEDLAR		0.00697708	0.000306438	1	1	1	P04264	1	1941.99	2.14505	High	0.0002569	0.006047
	FALSE	High	SLDLDSIIAEVK		0.000121597	0.000306438	1	1	3	P04264	0	1302.72	3.92865	High	0.0002569	0.0001053
	FALSE	High	DYQELMNTK		0.00600785	0.000306438	1	1	1	P04264	0	1141.52	2.64532	High	0.0002569	0.005202
	FALSE	High	GSYGSGGSSYGSGGGSYGSGGGGGGHGSYGSGSSSGGYR		0.000476553	0.000306438	1	1	1	P04264	0	3312.31	4.44896	High	0.0002569	0.000397
	FALSE	High	GSGGGSSGGSIGGR		0.00214313	0.000306438	1	1	2	P04264	0	1092.5	2.92611	High	0.0002569	0.001829
	FALSE	High	RVDQLKSDQSR		0.00600785	0.000306438	1	1	1	P04264	2	1331.7	2.39401	High	0.0002569	0.005193
	FALSE	High	LLRDYQELMNTK	1xOxidation [M9]	0.000680826	0.000306438	1	1	2	P04264	1	1539.78	3.0717	High	0.0002569	0.0005719
	FALSE	High	LLRDYQELMNTK		0.000167302	0.000306438	1	1	2	P04264	1	1523.79	3.87495	High	0.0002569	0.0002172
	FALSE	High	GGSGGGGGGSSGGR		0.000632049	0.000306438	1	1	1	P04264	0	1006.43	1.67177	High	0.0002569	0.0005291
	FALSE	High	SKAEAESLYQSK		0.000109598	0.000306438	1	1	2	P04264	1	1340.67	3.84687	High	0.0002569	0.0007536
	FALSE	High	SLVNLGGSK		0.00392349	0.000306438	1	1	1	P04264	0	874.499	2.06606	High	0.0002569	0.003377
	FALSE	High	NKYEDEINKR		0.00161438	0.000306438	4	6	2	P04264; P48668; P05787; P13647	2	1308.65	3.08846	High	0.0002569	0.001367
	FALSE	High	DVDGAYMTK		0.0107652	0.000482438	1	1	1	P04264	0	999.445	2.20212	High	0.0004038	0.0094
	FALSE	High	AQYEDIAQK		0.0128797	0.000482438	1	1	1	P04264	0	1065.52	2.88231	High	0.0004038	0.01121
	FALSE	High	LRSEIDNVKK		0.0155226	0.000482438	1	1	1	P04264	2	1201.69	3.76906	High	0.0004038	0.01361
	FALSE	High	GSGGGSSGGSIGGRGSSSGGVK		0.0230338	0.000482438	1	1	1	P04264	1	1751.83	2.30996	High	0.0004038	0.02024
	FALSE	High	DYQELMNTK	1xOxidation [M6]	0.017103	0.000482438	1	1	1	P04264	0	1157.51	1.97889	High	0.0004038	0.01503
	FALSE	High	KDVDGAYMTK		0.0255558	0.0011471	1	1	1	P04264	1	1127.54	2.1801	High	0.0009588	0.02247
	FALSE	High	IEISELNR		0.0271167	0.0011471	2	2	1	P35908; P04264	0	973.531	2.74511	High	0.0009588	0.02391
	FALSE	High	TNAENEFVTIKKDVDGAYMTK		0.0277258	0.0011471	1	1	1	P04264	2	2374.16	1.95331	High	0.0009588	0.02454
	FALSE	High	LDSELKNMQDMVEDYR		0.0333503	0.00177449	1	1	1	P04264	1	1985.89	1.99425	High	0.00148	0.02964
	FALSE	High	VDQLKSDQSR		0.0351151	0.00177449	1	1	1	P04264	1	1175.6	2.47267	High	0.00148	0.03108
	FALSE	High	KDVDGAYMTK	1xOxidation [M8]	0.0447293	0.00208281	1	1	1	P04264	1	1143.54	2.15692	High	0.001736	0.03976
	FALSE	High	SISISVAR		0.0513662	0.0022708	1	1	1	P04264	0	832.489	1.85999	High	0.00189	0.04573
	FALSE	High	TLLEGEESR		0.0954737	0.00812903	1	1	1	P04264	0	1033.52	2.55378	High	0.007067	0.08606
FALSE	Master Protein	P07355	Annexin A2 OS=Homo sapiens OX=9606 GN=ANXA2 PE=1 SV=2	71.0914	33	56	33	1	339	38.58	7.75	173.694	33
	Checked	Confidence	Sequence	Modifications	Qvality PEP	Qvality q-value	# Protein Groups	# Proteins	# PSMs	Master Protein Accessions	# Missed Cleavages	Theo. MH+ [Da]	XCorr Sequest HT	Confidence Sequest HT	Percolator q-Value Sequest HT	Percolator PEP Sequest HT
	FALSE	High	RAEDGSVIDYELIDQDAR		6.35535e-07	0	1	1	2	P07355	1	2064.98	5.86414	High	0	4.883e-07
	FALSE	High	TDLEKDIISDTSGDFR		1.39268e-05	0	1	2	2	P07355	1	1811.87	2.72348	High	0.0004038	0.01987
	FALSE	High	TDLEKDIISDTSGDFRK		5.22327e-09	0	1	2	2	P07355	2	1939.96	6.66659	High	0	3.778e-09
	FALSE	High	SLYYYIQQDTKGDYQK		7.98248e-06	0	1	2	2	P07355	1	2012.96	3.54919	High	0	6.319e-06
	FALSE	High	AEDGSVIDYELIDQDAR		3.68169e-05	0	1	1	2	P07355	0	1908.88	3.83415	High	0.0002569	0.0005688
	FALSE	High	LSLEGDHSTPPSAYGSVK		4.24809e-06	0	1	2	3	P07355	0	1844.9	4.62057	High	0	3.35e-06
	FALSE	High	SNAQRQDIAFAYQR		6.24861e-06	0	1	1	2	P07355	1	1667.82	4.66257	High	0	4.947e-06
	FALSE	High	GVDEVTIVNILTNR		4.96449e-06	0	1	1	2	P07355	0	1542.85	4.22376	High	0	3.92e-06
	FALSE	High	GLGTDEDSLIEIICSR	1xCarbamidomethyl [C14]	1.38239e-05	0	1	2	4	P07355	0	1777.86	4.54603	High	0	1.104e-05
	FALSE	High	SYSPYDMLESIRK		0.00308934	0.000306438	1	2	1	P07355	1	1588.77	2.44041	High	0.0002569	0.002654
	FALSE	High	GRRAEDGSVIDYELIDQDAR		0.000145301	0.000306438	1	1	2	P07355	2	2278.11	3.95009	High	0.0002569	0.0001193
	FALSE	High	WISIMTER		0.00545134	0.000306438	1	2	1	P07355	0	1035.53	2.5521	High	0.0002569	0.004711
	FALSE	High	DIISDTSGDFRK		0.00180536	0.000306438	1	2	1	P07355	1	1353.66	3.14619	High	0.0002569	0.001532
	FALSE	High	QDIAFAYQR		0.00306636	0.000306438	1	1	1	P07355	0	1111.55	3.03088	High	0.0002569	0.002623
	FALSE	High	AYTNFDAERDALNIETAIK		0.0021272	0.000306438	1	2	2	P07355	1	2155.07	3.75007	High	0.0002569	0.001819
	FALSE	High	TKGVDEVTIVNILTNR		0.000987535	0.000306438	1	1	1	P07355	1	1771.99	3.49337	High	0.0002569	0.0008353
	FALSE	High	GTDVPKWISIMTER		0.000249776	0.000306438	1	2	2	P07355	1	1632.84	3.61221	High	0.0002569	0.0002076
	FALSE	High	GTDVPKWISIMTER	1xOxidation [M11]	0.00609838	0.000306438	1	2	1	P07355	1	1648.84	3.40261	High	0.0002569	0.005287
	FALSE	High	ALLYLCGGDD	1xCarbamidomethyl [C6]	0.00525132	0.000306438	1	2	1	P07355	0	1096.5	3.09141	High	0.0002569	0.004542
	FALSE	High	KGTDVPKWISIMTER		0.000162409	0.000306438	1	2	2	P07355	2	1760.94	3.87239	High	0.0002569	0.0001338
	FALSE	High	DIISDTSGDFR		0.000826049	0.000306438	1	2	1	P07355	0	1225.57	3.08187	High	0.0002569	0.0006952
	FALSE	High	SLYYYIQQDTK		0.000586773	0.000306438	1	2	1	P07355	0	1421.69	3.70001	High	0.0002569	0.0004907
	FALSE	High	DALNIETAIK		0.00286708	0.000306438	1	2	1	P07355	0	1087.6	3.04463	High	0.0002569	0.002461
	FALSE	High	TNQELQEINR		0.000213727	0.000306438	1	2	1	P07355	0	1244.62	3.64109	High	0.0002569	0.0001774
	FALSE	High	TKKELASALK		0.00578738	0.000306438	1	2	1	P07355	2	1088.67	2.55375	High	0.0002569	0.004999
	FALSE	High	TPAQYDASELKASMK		9.30897e-05	0.000306438	1	2	2	P07355	1	1639.8	2.97504	High	0.0002569	7.643e-05
	FALSE	High	TPAQYDASELK		0.000987535	0.000306438	1	2	1	P07355	0	1222.6	3.72732	High	0.0002569	0.000831
	FALSE	High	AYTNFDAER		0.00746285	0.000306438	1	2	1	P07355	0	1086.49	2.07763	High	0.0002569	0.006479
	FALSE	High	SEVDMLKIR		0.0230338	0.000482438	1	2	1	P07355	1	1090.59	2.177	High	0.0004038	0.02027
	FALSE	High	KLMVALAK		0.010685	0.000482438	1	2	1	P07355	1	873.559	2.37202	High	0.0004038	0.009334
	FALSE	High	TPAQYDASELKASMK	1xOxidation [M14]	0.0269166	0.0011471	1	2	1	P07355	1	1655.79	2.32557	High	0.0009588	0.02372
	FALSE	High	WISIMTER	1xOxidation [M5]	0.025367	0.0011471	1	2	1	P07355	0	1051.52	2.01721	High	0.0009588	0.02245
	FALSE	High	DLYDAGVKR		0.0495337	0.00208281	1	1	1	P07355	1	1036.54	1.97123	High	0.00189	0.04416
	FALSE	High	LMVALAK	1xOxidation [M2]	0.0389209	0.00208281	1	2	3	P07355	0	761.459	2.14346	High	0.00838	0.1001
	FALSE	High	TNQELQEINRVYKEMYK		0.0670705	0.00374513	1	2	2	P07355	2	2186.09	2.53467	High	0.003108	0.05987
	FALSE	High	DLYDAGVK		0.0661172	0.00374513	1	1	1	P07355	0	880.441	2.12804	High	0.003108	0.05928
FALSE	Master Protein	P35908	Keratin, type II cytoskeletal 2 epidermal OS=Homo sapiens OX=9606 GN=KRT2 PE=1 SV=2	59.9374	37	51	26	1	639	65.393	8	159.987	37
	Checked	Confidence	Sequence	Modifications	Qvality PEP	Qvality q-value	# Protein Groups	# Proteins	# PSMs	Master Protein Accessions	# Missed Cleavages	Theo. MH+ [Da]	XCorr Sequest HT	Confidence Sequest HT	Percolator q-Value Sequest HT	Percolator PEP Sequest HT
	FALSE	High	GSSSGGGYSSGSSSYGSGGR		7.20988e-07	0	1	1	1	P35908	0	1740.71	3.6765	High	0	5.55e-07
	FALSE	High	GGSISGGGYGSGGGK		1.05047e-05	0	1	1	1	P35908	0	1197.55	3.49381	High	0	8.397e-06
	FALSE	High	FLEQQNQVLQTK		2.09464e-05	0	3	3	2	Q7Z794; P35908; P04264	0	1475.79	4.38035	High	0	6.08e-05
	FALSE	High	TLNNKFASFIDKVR		1.60357e-05	0	5	12	2	P08729; P35908; P48668; P05787; P13647	2	1652.91	3.30025	High	0	1.287e-05
	FALSE	High	HGGGGGGFGGGGFGSR		4.78366e-06	0	1	1	2	P35908	0	1320.58	5.01906	High	0	1.849e-05
	FALSE	High	GFSSGSAVVSGGSR		9.82603e-06	0	1	1	2	P35908	0	1254.61	4.66446	High	0	7.838e-06
	FALSE	High	TLNNKFASFIDK		1.44533e-05	0	5	12	2	P08729; P35908; P48668; P05787; P13647	1	1397.74	4.41138	High	0	1.158e-05
	FALSE	High	TSQNSELNNMQDLVEDYKK		1.0295e-06	0	1	1	1	P35908	1	2256.04	4.04442	High	0	7.969e-07
	FALSE	High	VDLLNQEIEFLK		7.12656e-05	0	1	1	1	P35908	0	1460.8	3.78559	High	0	5.819e-05
	FALSE	High	GGGFGGGSSFGGGSGFSGGGFGGGGFGGGR		1.71906e-15	0	1	1	2	P35908	0	2399.02	8.13539	High	0	1.0349e-15
	FALSE	High	GGGGGGFRGFSSGSAVVSGGSR		0.00600785	0.000306438	1	1	1	P35908	1	1899.91	3.18763	High	0.0002569	0.0052
	FALSE	High	FASFIDKVR		0.00605294	0.000306438	7	17	1	P08729; Q7Z794; Q86Y46; P35908; P48668; P05787; P13647	1	1082.6	2.52355	High	0.0002569	0.005242
	FALSE	High	YLDGLTAER		0.00220804	0.000306438	1	1	1	P35908	0	1037.53	3.07801	High	0.0002569	0.00189
	FALSE	High	LLRDYQELMNVK	1xOxidation [M9]	0.000381361	0.000306438	1	4	1	P35908	1	1537.8	3.83423	High	0.0002569	0.000318
	FALSE	High	LLRDYQELMNVK		0.000218539	0.000306438	1	4	1	P35908	1	1521.81	3.64902	High	0.0002569	0.0001813
	FALSE	High	NKLNDLEEALQQAK		9.30897e-05	0.000306438	1	1	1	P35908	1	1613.85	3.89937	High	0.0002569	7.625e-05
	FALSE	High	NLDLDSIIAEVK		0.0043562	0.000306438	3	7	2	P35908; P48668; P13647	0	1329.73	2.9632	High	0.0002569	0.003737
	FALSE	High	SKEEAEALYHSK		8.90358e-05	0.000306438	1	1	1	P35908	1	1391.68	3.34114	High	0.0002569	7.286e-05
	FALSE	High	GGSSSGGGYGSGGGGSSSVK		0.000153048	0.000306438	1	1	1	P35908	0	1588.68	2.21722	High	0.0002569	0.0001262
	FALSE	High	KYEDEINKR		0.00413418	0.000306438	1	3	2	P35908	2	1194.61	3.14815	High	0.0004038	0.009081
	FALSE	High	AQYEEIAQR		0.000958573	0.000306438	2	6	2	P35908; P48668	0	1107.54	3.05598	High	0.0002569	0.0008112
	FALSE	High	RSTSSFSCLSR	1xCarbamidomethyl [C8]	0.00043591	0.000306438	1	1	2	P35908	1	1287.61	4.67884	High	0.0002569	0.000364
	FALSE	High	SLVGLGGTK		0.00476498	0.000306438	1	1	1	P35908	0	831.493	2.39137	High	0.0002569	0.004091
	FALSE	High	LQGEIAHVK		0.00175232	0.000306438	1	1	1	P35908	0	994.568	2.54256	High	0.0002569	0.001494
	FALSE	High	KLLEGEECR	1xCarbamidomethyl [C8]	0.00188795	0.000306438	4	10	2	Q86Y46; P35908; P48668; P13647	1	1133.56	3.17423	High	0.0002569	0.001864
	FALSE	High	GGSGGGGSISGGGYGSGGGSGGR		0.000883245	0.000306438	1	1	1	P35908	0	1741.75	2.76607	High	0.0002569	0.0007468
	FALSE	High	GEHALKDAR		0.00768947	0.000306438	1	1	1	P35908	1	996.522	2.88533	High	0.0002569	0.006667
	FALSE	High	TAAENDFVTLKK		0.00505864	0.000306438	1	1	1	P35908	1	1336.71	1.86083	High	0.0002569	0.004352
	FALSE	High	STSSFSCLSR	1xCarbamidomethyl [C7]	0.000733377	0.000306438	1	1	1	P35908	0	1131.51	2.9499	High	0.0002569	0.0006178
	FALSE	High	LLEGEECR	1xCarbamidomethyl [C7]	0.0154072	0.000482438	5	11	1	Q86Y46; P35908; P48668; Q8N1N4; P13647	0	1005.47	2.51453	High	0.0004038	0.01349
	FALSE	High	LQGEIAHVKK		0.0121325	0.000482438	1	1	1	P35908	1	1122.66	2.31992	High	0.0004038	0.01057
	FALSE	High	AAFGGSGGR		0.0101403	0.000482438	1	1	1	P35908	0	779.379	2.55749	High	0.0004038	0.008853
	FALSE	High	IEISELNR		0.0271167	0.0011471	2	2	1	P35908; P04264	0	973.531	2.74511	High	0.0009588	0.02391
	FALSE	High	TAAENDFVTLK		0.0309781	0.00136538	1	1	1	P35908	0	1208.62	2.73334	High	0.001142	0.02745
	FALSE	High	VDPEIQNVK		0.0333503	0.00177449	1	1	1	P35908	0	1041.56	1.74659	High	0.00148	0.02958
	FALSE	High	DVDNAYMIK	1xOxidation [M7]	0.046731	0.00208281	1	1	1	P35908	0	1084.5	2.3723	High	0.001736	0.04148
	FALSE	High	AQEREQIK		0.0498951	0.0022708	2	7	1	Q86Y46; P35908	1	1001.54	2.67479	High	0.00189	0.04458
	FALSE	High	TSQNSELNNMQDLVEDYKK	1xOxidation [M10]	0.0610972	0.00300532	1	1	1	P35908	1	2272.04	2.17236	High	0.002498	0.05484
	FALSE	High	FASFIDK		0.0597917	0.00300532	7	18	1	P08729; Q7Z794; Q86Y46; P35908; P48668; P05787; P13647	0	827.43	2.37571	High	0.002498	0.05335
	FALSE	High	DVDNAYMIK		0.0725477	0.00483782	1	1	1	P35908	0	1068.5	2.43529	High	0.004179	0.06503
FALSE	Master Protein	P08729	Keratin, type II cytoskeletal 7 OS=Homo sapiens OX=9606 GN=KRT7 PE=1 SV=5	58.209	34	54	25	1	469	51.354	5.48	153.333	34
	Checked	Confidence	Sequence	Modifications	Qvality PEP	Qvality q-value	# Protein Groups	# Proteins	# PSMs	Master Protein Accessions	# Missed Cleavages	Theo. MH+ [Da]	XCorr Sequest HT	Confidence Sequest HT	Percolator q-Value Sequest HT	Percolator PEP Sequest HT
	FALSE	High	VRQEESEQIKTLNNK		1.83658e-06	0	1	1	3	P08729	2	1815.96	5.20673	High	0	1.428e-06
	FALSE	High	TLNNKFASFIDKVR		1.60357e-05	0	5	12	2	P08729; P35908; P48668; P05787; P13647	2	1652.91	3.30025	High	0	1.287e-05
	FALSE	High	LQAEIDNIKNQR		4.14584e-05	0	1	1	2	P08729	1	1441.78	3.417	High	0	3.355e-05
	FALSE	High	SLDLDGIIAEVK		8.39039e-05	0	1	1	2	P08729	0	1272.7	3.73543	High	0.0002569	0.00135
	FALSE	High	TLNNKFASFIDK		1.44533e-05	0	5	12	2	P08729; P35908; P48668; P05787; P13647	1	1397.74	4.41138	High	0	1.158e-05
	FALSE	High	SAYGGPVGAGIR		3.62745e-05	0	1	1	1	P08729	0	1104.58	3.15486	High	0	2.941e-05
	FALSE	High	SSRLPDIFEAQIAGLR		2.11468e-06	0	1	1	2	P08729	1	1772.97	4.75255	High	0	1.652e-06
	FALSE	High	LSSARPGGLGSSSLYGLGASRPR		2.01835e-05	0	1	1	2	P08729	0	2246.2	5.36983	High	0	1.624e-05
	FALSE	High	VDALNDEINFLR		5.70421e-05	0	1	1	1	P08729	0	1418.73	3.54277	High	0	4.639e-05
	FALSE	High	LPDIFEAQIAGLR		0.000410763	0.000306438	1	1	3	P08729	0	1442.8	2.68654	High	0.007452	0.09139
	FALSE	High	TAAENEFVVLKK		0.0043562	0.000306438	1	2	1	P08729	1	1348.75	2.93418	High	0.0002569	0.003739
	FALSE	High	FASFIDKVR		0.00605294	0.000306438	7	17	1	P08729; Q7Z794; Q86Y46; P35908; P48668; P05787; P13647	1	1082.6	2.52355	High	0.0002569	0.005242
	FALSE	High	QLREYQELMSVK		0.000117168	0.000306438	1	1	2	P08729	1	1523.79	3.60991	High	0.0002569	9.648e-05
	FALSE	High	FLEQQNKLLETK		0.000281274	0.000306438	2	6	2	P08729; P78386	1	1490.82	3.12859	High	0.0002569	0.0002335
	FALSE	High	AKLEAAIAEAEER		0.000135914	0.000306438	1	1	1	P08729	1	1400.74	3.78166	High	0.0002569	0.0001119
	FALSE	High	GQLEALQVDGGRLEAELR		0.000132921	0.000306438	1	1	1	P08729	1	1954.04	3.7751	High	0.0002569	0.0001094
	FALSE	High	VRQEESEQIK		0.000509508	0.000306438	1	1	2	P08729	1	1245.64	3.21149	High	0.0002569	0.0004265
	FALSE	High	NTRNEISEMNR		0.00243292	0.000306438	1	1	2	P08729	1	1363.64	2.99455	High	0.0002569	0.002082
	FALSE	High	FETLQAQAGKHGDDLR		0.00258259	0.000306438	1	1	1	P08729	1	1785.89	2.85772	High	0.0002569	0.002212
	FALSE	High	FETLQAQAGK		0.00172639	0.000306438	1	1	1	P08729	0	1092.57	3.04633	High	0.0002569	0.001463
	FALSE	High	AKQEELEAALQR		0.000452405	0.000306438	1	1	2	P08729	1	1385.74	4.15807	High	0.0002569	0.0003766
	FALSE	High	DVDAAYMSK		0.00892997	0.000482438	1	1	1	P08729	0	999.445	3.04039	High	0.0004038	0.007758
	FALSE	High	FLEQQNKLLETKWTLLQEQK		0.0226941	0.000482438	1	1	1	P08729	2	2517.37	2.66049	High	0.0004038	0.02001
	FALSE	High	KLLEGEESR		0.0107652	0.000482438	3	5	2	P08729; P08670; P05787	1	1060.56	3.32526	High	0.0004038	0.009394
	FALSE	High	LDADPSLQR		0.0154072	0.000482438	1	1	1	P08729	0	1014.52	2.59452	High	0.0004038	0.01347
	FALSE	High	CSRAEAEAWYQTK	1xCarbamidomethyl [C1]	0.0195574	0.000482438	1	1	1	P08729	1	1599.72	1.82579	High	0.0004038	0.01716
	FALSE	High	TAAENEFVVLK		0.00886344	0.000482438	1	2	1	P08729	0	1220.65	2.36026	High	0.0004038	0.007714
	FALSE	High	EYQELMSVK	1xOxidation [M6]	0.0281393	0.0011471	1	2	1	P08729	0	1142.54	2.05188	High	0.0009588	0.02485
	FALSE	High	LLEGEESR		0.0300761	0.00136538	3	6	2	P08729; P08670; P05787	0	932.468	2.62482	High	0.001142	0.02659
	FALSE	High	FLEQQNK		0.0372432	0.00196164	8	18	2	P08729; P14136; P08670; P78386; P48668; P05787; Q8N1N4; P13647	0	906.468	2.24412	High	0.001636	0.03304
	FALSE	High	AQYEEMAK		0.0440806	0.00208281	1	1	1	P08729	0	969.435	1.89444	High	0.001736	0.0393
	FALSE	High	WTLLQEQK		0.0389209	0.00208281	1	1	2	P08729	0	1045.57	2.92203	High	0.001736	0.03463
	FALSE	High	FASFIDK		0.0597917	0.00300532	7	18	1	P08729; Q7Z794; Q86Y46; P35908; P48668; P05787; P13647	0	827.43	2.37571	High	0.002498	0.05335
	FALSE	High	EYQELMSVK		0.0685247	0.00391482	1	2	1	P08729	0	1126.54	2.16743	High	0.003255	0.06159
	FALSE	High	VRFLEQQNK		0.0968107	0.00812903	8	18	1	P08729; P14136; P08670; P78386; P48668; P05787; Q8N1N4; P13647	1	1161.64	2.5968	High	0.007067	0.08706
FALSE	Master Protein	P11142	Heat shock cognate 71 kDa protein OS=Homo sapiens OX=9606 GN=HSPA8 PE=1 SV=1	45.8204	29	48	22	1	646	70.854	5.52	143.535	29
	Checked	Confidence	Sequence	Modifications	Qvality PEP	Qvality q-value	# Protein Groups	# Proteins	# PSMs	Master Protein Accessions	# Missed Cleavages	Theo. MH+ [Da]	XCorr Sequest HT	Confidence Sequest HT	Percolator q-Value Sequest HT	Percolator PEP Sequest HT
	FALSE	High	LDKSQIHDIVLVGGSTR		4.33461e-05	0	1	1	2	P11142	1	1838.01	4.75107	High	0	3.519e-05
	FALSE	High	NQVAMNPTNTVFDAK		2.30679e-05	0	1	1	1	P11142	0	1649.8	4.69833	High	0	1.853e-05
	FALSE	High	SFYPEEVSSMVLTK		4.64375e-06	0	1	1	3	P11142	0	1616.79	3.59794	High	0	6.007e-06
	FALSE	High	VEIIANDQGNR		4.02459e-05	0	4	7	2	P17066; P11142; P11021; P0DMV9	0	1228.63	3.37358	High	0	3.267e-05
	FALSE	High	IINEPTAAAIAYGLDKK		2.38128e-06	0	1	2	2	P11142	1	1787.99	3.51637	High	0	1.867e-06
	FALSE	High	QATKDAGTIAGLNVLR		6.68019e-06	0	1	1	2	P11142	1	1627.91	3.56441	High	0	5.28e-06
	FALSE	High	DAGTIAGLNVLR		4.02459e-05	0	1	1	2	P11142	0	1199.67	3.40365	High	0	3.264e-05
	FALSE	High	IINEPTAAAIAYGLDK		1.98861e-05	0	2	4	3	P11142; P11021	0	1659.9	4.37998	High	0	1.596e-05
	FALSE	High	TVTNAVVTVPAYFNDSQR		1.73996e-05	0	1	1	2	P11142	0	1982	3.97715	High	0	1.395e-05
	FALSE	High	LIGDAAKNQVAMNPTNTVFDAKR		0.00304354	0.000306438	1	1	1	P11142	2	2474.28	3.73798	High	0.0002569	0.00261
	FALSE	High	DAKLDKSQIHDIVLVGGSTR		0.000509508	0.000306438	1	1	1	P11142	2	2152.17	4.32992	High	0.0002569	0.0004251
	FALSE	High	NQVAMNPTNTVFDAK	1xOxidation [M5]	0.000711886	0.000306438	1	1	1	P11142	0	1665.79	3.22452	High	0.0002569	0.0005983
	FALSE	High	SQIHDIVLVGGSTR		0.000210578	0.000306438	1	1	1	P11142	0	1481.81	3.42091	High	0.0002569	0.0001739
	FALSE	High	MVNHFIAEFK		0.000896486	0.000306438	1	1	2	P11142	0	1235.62	2.70358	High	0.0002569	0.0007551
	FALSE	High	NSLESYAFNMK	1xOxidation [M10]	0.000319111	0.000306438	1	1	2	P11142	0	1319.59	3.28904	High	0.0002569	0.0002647
	FALSE	High	NSLESYAFNMK		0.00170084	0.000306438	1	1	1	P11142	0	1303.6	3.35843	High	0.0002569	0.001447
	FALSE	High	ARFEELNADLFRGTLDPVEK		0.000813851	0.000306438	1	1	1	P11142	2	2320.19	4.3415	High	0.0002569	0.0006844
	FALSE	High	SFYPEEVSSMVLTK	1xOxidation [M10]	0.000909925	0.000306438	1	1	1	P11142	0	1632.78	2.79965	High	0.0002569	0.0007672
	FALSE	High	TTPSYVAFTDTER		0.000449057	0.000306438	3	6	1	P17066; P11142; P0DMV9	0	1487.7	2.77893	High	0.0002569	0.0003747
	FALSE	High	ARFEELNADLFR		0.00011892	0.000306438	1	2	1	P11142	1	1480.75	3.693	High	0.0002569	9.743e-05
	FALSE	High	LLQDFFNGKELNK		0.000269021	0.000306438	2	3	1	P17066; P11142	1	1565.83	3.49568	High	0.0002569	0.0002238
	FALSE	High	STAGDTHLGGEDFDNR		0.0017393	0.000306438	1	2	2	P11142	0	1691.73	2.90581	High	0.0002569	0.001475
	FALSE	High	ITITNDKGR		0.00822482	0.000306438	3	5	1	P17066; P11142; P0DMV9	1	1017.57	2.45372	High	0.0002569	0.007133
	FALSE	High	NQVAMNPTNTVFDAKR	1xOxidation [M5]	0.00272111	0.000306438	1	1	2	P11142	1	1821.89	2.24263	High	0.0002569	0.002801
	FALSE	High	RFDDAVVQSDMK		0.00429157	0.000306438	1	1	1	P11142	1	1410.67	3.1843	High	0.0002569	0.003698
	FALSE	High	MKEIAEAYLGK		0.000359365	0.000306438	1	1	1	P11142	1	1252.66	3.53495	High	0.0002569	0.0002986
	FALSE	High	LLQDFFNGK		0.00892997	0.000482438	2	3	1	P17066; P11142	0	1081.57	2.67588	High	0.0004038	0.007785
	FALSE	High	VQVEYKGETK		0.0105265	0.000482438	1	2	2	P11142	1	1180.62	2.55563	High	0.00758	0.09271
	FALSE	High	MKEIAEAYLGK	1xOxidation [M1]	0.0187028	0.000482438	1	1	1	P11142	1	1268.66	2.10099	High	0.0004038	0.01646
	FALSE	High	NQVAMNPTNTVFDAKR		0.0155226	0.000482438	1	1	1	P11142	1	1805.9	2.48294	High	0.0004038	0.0136
	FALSE	High	FEELNADLFR		0.00847456	0.000482438	1	2	1	P11142	0	1253.62	2.84153	High	0.0004038	0.007335
	FALSE	High	LSKEDIER		0.0283484	0.0011471	1	1	1	P11142	1	989.526	2.57899	High	0.0009588	0.02499
	FALSE	High	MVQEAEK		0.0597917	0.00300532	2	2	1	P11142; P0DMV9	0	834.403	1.82428	High	0.002498	0.05327
	FALSE	High	LYQSAGGMPGGMPGGFPGGGAPPSGGASSGPTIEEVD	2xOxidation [M8; M12]	0.0778851	0.00536493	1	1	1	P11142	0	3378.49	1.62583	High	0.004768	0.06999
FALSE	Master Protein	P52272	Heterogeneous nuclear ribonucleoprotein M OS=Homo sapiens OX=9606 GN=HNRNPM PE=1 SV=3	48.6301	33	52	33	1	730	77.464	8.7	125.887	33
	Checked	Confidence	Sequence	Modifications	Qvality PEP	Qvality q-value	# Protein Groups	# Proteins	# PSMs	Master Protein Accessions	# Missed Cleavages	Theo. MH+ [Da]	XCorr Sequest HT	Confidence Sequest HT	Percolator q-Value Sequest HT	Percolator PEP Sequest HT
	FALSE	High	MGPLGLDHMASSIER		5.632e-06	0	1	1	2	P52272	0	1613.78	4.9773	High	0	4.448e-06
	FALSE	High	GNFGGSFAGSFGGAGGHAPGVAR		2.47648e-07	0	1	1	2	P52272	0	2034.95	3.6614	High	0	1.885e-07
	FALSE	High	GCGVVKFESPEVAER	1xCarbamidomethyl [C2]	1.23676e-05	0	1	1	2	P52272	1	1663.81	3.87512	High	0	9.887e-06
	FALSE	High	LGSTVFVANLDYK		3.62745e-05	0	1	1	1	P52272	0	1426.76	3.72888	High	0	2.941e-05
	FALSE	High	MGLAMGGGGGASFDR		6.81621e-05	0	1	1	1	P52272	0	1383.61	3.31216	High	0	5.559e-05
	FALSE	High	MGAGMGFGLER	1xOxidation [M5]	0.0004626	0.000306438	1	1	1	P52272	0	1141.51	3.17958	High	0.0002569	0.0003868
	FALSE	High	MGAGMGFGLER	2xOxidation [M1; M5]	0.00138056	0.000306438	1	1	1	P52272	0	1157.51	2.73599	High	0.0002569	0.001168
	FALSE	High	INEILSNALKR		0.00702946	0.000306438	1	1	2	P52272	1	1270.75	2.54474	High	0.0002569	0.006068
	FALSE	High	MGPLGLDHMASSIER	1xOxidation [M]	0.00600785	0.000306438	1	1	3	P52272	0	1629.77	2.50022	High	0.0002569	0.005201
	FALSE	High	MGPAMGPALGAGIER	1xOxidation [M]	0.00203411	0.000306438	1	1	2	P52272	0	1443.71	3.62131	High	0.0002569	0.001738
	FALSE	High	MGPAMGPALGAGIER		0.00545134	0.000306438	1	1	1	P52272	0	1427.71	2.68993	High	0.0002569	0.004708
	FALSE	High	VGEVTYVELLMDAEGK	1xOxidation [M11]	0.00465932	0.000306438	1	1	1	P52272	0	1768.87	2.86587	High	0.0002569	0.00401
	FALSE	High	GGNRFEPYANPTKR		0.000801834	0.000306438	1	1	2	P52272	2	1606.81	3.75061	High	0.0002569	0.0006739
	FALSE	High	MGAGLGHGMDR		0.00134004	0.000306438	1	1	1	P52272	0	1101.49	2.6238	High	0.0002569	0.001139
	FALSE	High	MVPAGMGAGLER		0.000121597	0.000306438	1	1	1	P52272	0	1188.59	2.58493	High	0.0002569	0.0001003
	FALSE	High	QGGGGGGGSVPGIER		0.000210578	0.000306438	1	1	1	P52272	0	1284.63	3.26031	High	0.0002569	0.0001746
	FALSE	High	VKEDPDGEHAR		9.58943e-05	0.000306438	1	1	1	P52272	1	1252.59	3.13277	High	0.0002569	7.882e-05
	FALSE	High	MGLAMGGGGGASFDR	1xOxidation [M]	0.00157869	0.000306438	1	1	2	P52272	0	1399.61	3.25607	High	0.0002569	0.001342
	FALSE	High	ADILEDKDGK		0.00899699	0.000482438	1	1	1	P52272	1	1103.56	2.58855	High	0.0004038	0.007827
	FALSE	High	LGGAGMER		0.0133698	0.000482438	1	1	1	P52272	0	790.388	2.55417	High	0.0004038	0.01167
	FALSE	High	MGAGLGHGMDRVGSEIER		0.0215435	0.000482438	1	1	1	P52272	1	1871.89	1.56402	High	0.0004038	0.01893
	FALSE	High	MGANNLER		0.0115142	0.000482438	1	1	1	P52272	0	904.431	2.99668	High	0.0004038	0.01007
	FALSE	High	MGANNLER	1xOxidation [M1]	0.0116006	0.000482438	1	1	1	P52272	0	920.425	2.74609	High	0.0004038	0.0101
	FALSE	High	GGNRFEPYANPTK		0.0213839	0.000482438	1	1	1	P52272	1	1450.71	2.12511	High	0.0004038	0.01883
	FALSE	High	MGLVMDR		0.0201484	0.000482438	1	1	1	P52272	0	821.401	2.32615	High	0.0004038	0.01774
	FALSE	High	MGANSLER		0.0242626	0.000720887	1	1	1	P52272	0	877.42	2.47788	High	0.0006035	0.02138
	FALSE	High	LGGAGMER	1xOxidation [M6]	0.0281393	0.0011471	1	1	1	P52272	0	806.383	2.01724	High	0.0009588	0.02491
	FALSE	High	MGANSLER	1xOxidation [M1]	0.0380731	0.00196164	1	1	1	P52272	0	893.415	2.71008	High	0.001636	0.03379
	FALSE	High	ADILEDKDGKSR		0.0383537	0.00196164	1	1	1	P52272	2	1346.69	2.26483	High	0.001736	0.03407
	FALSE	High	MGQTMER		0.0431245	0.00208281	1	1	1	P52272	0	852.37	2.38181	High	0.001736	0.03827
	FALSE	High	MGLSMER	1xOxidation [M]	0.0544335	0.00265679	1	1	2	P52272	0	839.375	2.19049	High	0.00221	0.04841
	FALSE	High	FGSGMNMGR	1xOxidation [M]	0.0548289	0.00265679	1	1	2	P52272	0	972.403	2.37661	High	0.004329	0.06558
	FALSE	High	KACQIFVR	1xCarbamidomethyl [C3]	0.0568473	0.00300532	1	1	1	P52272	1	1021.56	2.25768	High	0.002498	0.05067
	FALSE	High	GEGERPAQNEK		0.0633329	0.00358876	1	1	1	P52272	0	1214.58	2.51623	High	0.003108	0.05688
	FALSE	High	MGPVMDR	2xOxidation [M1; M5]	0.0656453	0.00374513	1	1	1	P52272	0	837.359	2.1467	High	0.003108	0.05897
	FALSE	High	MGLVMDR	1xOxidation [M5]	0.0656453	0.00374513	1	1	1	P52272	0	837.396	2.16485	High	0.003108	0.05895
	FALSE	High	AFITNIPFDVK		0.0651766	0.00374513	1	1	1	P52272	0	1264.69	2.39902	High	0.003108	0.05815
	FALSE	High	ACQIFVR	1xCarbamidomethyl [C2]	0.0751725	0.00519405	1	1	1	P52272	0	893.466	2.30207	High	0.004479	0.06739
	FALSE	High	MGSGIER		0.0865737	0.00678936	1	1	1	P52272	0	749.361	2.18032	High	0.005957	0.0778
	FALSE	High	AAEVLNKHSLSGRPLK		0.0948114	0.00799132	1	1	1	P52272	1	1719.99	2.02569	High	0.006945	0.08555
	FALSE	High	MGGMEGPFGGGMENMGR	2xOxidation [M12; M15]	0.108874	0.00942355	1	1	1	P52272	0	1746.67	0.953292	High	0.008256	0.09874
FALSE	Master Protein	P06576	ATP synthase subunit beta, mitochondrial OS=Homo sapiens OX=9606 GN=ATP5F1B PE=1 SV=3	44.4234	19	38	19	1	529	56.525	5.4	121.901	19
	Checked	Confidence	Sequence	Modifications	Qvality PEP	Qvality q-value	# Protein Groups	# Proteins	# PSMs	Master Protein Accessions	# Missed Cleavages	Theo. MH+ [Da]	XCorr Sequest HT	Confidence Sequest HT	Percolator q-Value Sequest HT	Percolator PEP Sequest HT
	FALSE	High	IPSAVGYQPTLATDMGTMQER		1.42703e-06	0	1	1	2	P06576	0	2266.08	5.4827	High	0	1.112e-06
	FALSE	High	VALVYGQMNEPPGAR	1xOxidation [M8]	7.7903e-05	0	1	1	2	P06576	0	1617.81	3.38644	High	0	6.37e-05
	FALSE	High	FTQAGSEVSALLGR		2.54575e-06	0	1	1	2	P06576	0	1435.75	4.37496	High	0.0002569	0.0004345
	FALSE	High	IMDPNIVGSEHYDVAR		1.98861e-05	0	1	1	2	P06576	0	1815.87	3.36449	High	0	1.598e-05
	FALSE	High	IMDPNIVGSEHYDVAR	1xOxidation [M2]	1.9202e-06	0	1	1	2	P06576	0	1831.86	3.3851	High	0	1.503e-06
	FALSE	High	IMNVIGEPIDER		1.83273e-05	0	1	1	1	P06576	0	1385.71	3.75688	High	0	1.474e-05
	FALSE	High	TVLIMELINNVAK	1xOxidation [M5]	1.12303e-05	0	1	1	2	P06576	0	1473.83	3.57534	High	0	8.967e-06
	FALSE	High	TVLIMELINNVAK		2.19002e-05	0	1	1	1	P06576	0	1457.84	3.93854	High	0	1.763e-05
	FALSE	High	VLDSGAPIKIPVGPETLGR		1.50312e-06	0	1	1	3	P06576	1	1919.1	4.6293	High	0	5.16e-06
	FALSE	High	TREGNDLYHEMIESGVINLKDATSK		2.99094e-05	0	1	1	1	P06576	2	2820.38	4.11156	High	0	2.419e-05
	FALSE	High	EGNDLYHEMIESGVINLKDATSK		2.08352e-06	0	1	1	2	P06576	1	2563.23	4.2417	High	0	1.632e-06
	FALSE	High	TIAMDGTEGLVR	1xOxidation [M4]	0.00154379	0.000306438	1	1	1	P06576	0	1278.64	2.88531	High	0.0002569	0.001314
	FALSE	High	TIAMDGTEGLVR		0.000346267	0.000306438	1	1	1	P06576	0	1262.64	3.3526	High	0.0002569	0.000289
	FALSE	High	IMNVIGEPIDERGPIKTK		0.00822482	0.000306438	1	1	2	P06576	2	2010.11	2.84154	High	0.0004038	0.01888
	FALSE	High	AHGGYSVFAGVGER		0.000226801	0.000306438	1	1	1	P06576	0	1406.68	4.65421	High	0.0002569	0.0001876
	FALSE	High	AIAELGIYPAVDPLDSTSR		0.000801834	0.000306438	1	1	2	P06576	0	1988.03	4.19472	High	0.0002569	0.0006727
	FALSE	High	EGNDLYHEMIESGVINLK		0.00372357	0.000306438	1	1	1	P06576	0	2061	2.74409	High	0.0002569	0.003192
	FALSE	High	IPSAVGYQPTLATDMGTMQER	1xOxidation [M18]	0.000117168	0.000306438	1	1	1	P06576	0	2282.08	2.97453	High	0.0002569	9.651e-05
	FALSE	High	FLSQPFQVAEVFTGHMGK		0.00155534	0.000306438	1	1	1	P06576	0	2023.01	2.9806	High	0.0002569	0.001325
	FALSE	High	IGLFGGAGVGK		0.0136727	0.000482438	1	1	1	P06576	0	975.562	3.06036	High	0.0004038	0.01197
	FALSE	High	IMNVIGEPIDERGPIKTK	1xOxidation [M2]	0.0114285	0.000482438	1	1	2	P06576	2	2026.1	3.36227	High	0.0004038	0.009959
	FALSE	High	IMNVIGEPIDER	1xOxidation [M2]	0.00948044	0.000482438	1	1	1	P06576	0	1401.7	3.52986	High	0.0004038	0.00824
	FALSE	High	ADKLAEEHSS		0.0463915	0.00208281	1	1	1	P06576	1	1086.51	2.46228	High	0.001736	0.04123
	FALSE	High	VVDLLAPYAK		0.0665923	0.00374513	1	1	1	P06576	0	1088.64	2.77869	High	0.003108	0.05971
	FALSE	High	IMNVIGEPIDERGPIK		0.0789953	0.00536493	1	1	2	P06576	1	1780.96	2.0306	High	0.004894	0.07115
FALSE	Master Protein	O43707	Alpha-actinin-4 OS=Homo sapiens OX=9606 GN=ACTN4 PE=1 SV=2	37.4314	29	41	21	1	911	104.788	5.44	121.214	29
	Checked	Confidence	Sequence	Modifications	Qvality PEP	Qvality q-value	# Protein Groups	# Proteins	# PSMs	Master Protein Accessions	# Missed Cleavages	Theo. MH+ [Da]	XCorr Sequest HT	Confidence Sequest HT	Percolator q-Value Sequest HT	Percolator PEP Sequest HT
	FALSE	High	HRDYETATLSDIK		5.9323e-06	0	1	1	2	O43707	1	1548.77	3.45917	High	0	4.704e-06
	FALSE	High	KDDPVTNLNNAFEVAEK		8.42575e-07	0	1	1	1	O43707	1	1903.94	4.87217	High	0	6.507e-07
	FALSE	High	FAIQDISVEETSAK		2.61695e-05	0	2	4	1	P12814; O43707	0	1537.77	4.51957	High	0	2.109e-05
	FALSE	High	DDPVTNLNNAFEVAEK		1.90201e-05	0	1	1	1	O43707	0	1775.84	3.31466	High	0	1.524e-05
	FALSE	High	HRPELIEYDK		2.6958e-05	0	1	1	2	O43707	0	1299.67	4.09245	High	0	2.174e-05
	FALSE	High	KAGTQIENIDEDFRDGLK		2.60306e-06	0	1	1	1	O43707	2	2049.02	4.62101	High	0	2.041e-06
	FALSE	High	LSGSNPYTTVTPQIINSK		1.87793e-06	0	1	1	1	O43707	0	1920.01	5.28471	High	0	1.469e-06
	FALSE	High	MAPYQGPDAVPGALDYK	1xOxidation [M1]	1.54516e-05	0	1	1	1	O43707	0	1808.85	3.17493	High	0	1.234e-05
	FALSE	High	MAPYQGPDAVPGALDYK		1.86013e-05	0	1	1	1	O43707	0	1792.86	3.16726	High	0	1.49e-05
	FALSE	High	ETTDTDTADQVIASFK		1.31517e-06	0	1	1	1	O43707	0	1741.81	5.0149	High	0	1.025e-06
	FALSE	High	CQLEINFNTLQTK	1xCarbamidomethyl [C1]	9.1912e-06	0	2	4	1	P12814; O43707	0	1608.81	3.81564	High	0	7.295e-06
	FALSE	High	ELPPDQAEYCIAR	1xCarbamidomethyl [C10]	0.000469525	0.000306438	2	2	3	P12814; O43707	0	1561.73	1.9054	High	0.0002569	0.0003921
	FALSE	High	MLDAEDIVNTARPDEK	1xOxidation [M1]	0.00596309	0.000306438	1	1	1	O43707	0	1832.87	2.38282	High	0.0002569	0.005155
	FALSE	High	GISQEQMQEFR		0.00161438	0.000306438	1	1	1	O43707	0	1352.63	3.21472	High	0.0002569	0.001369
	FALSE	High	ASFNHFDKDHGGALGPEEFK		0.00282459	0.000306438	1	1	1	O43707	1	2203.02	3.18488	High	0.0002569	0.002424
	FALSE	High	DGLAFNALIHR		0.00193065	0.000306438	1	2	2	O43707	0	1226.66	2.33995	High	0.001736	0.04082
	FALSE	High	ICDQWDALGSLTHSR	1xCarbamidomethyl [C2]	0.00017492	0.000306438	1	1	1	O43707	0	1758.82	2.89897	High	0.0002569	0.0001444
	FALSE	High	EGLLLWCQR	1xCarbamidomethyl [C7]	0.00195966	0.000306438	2	4	1	P12814; O43707	0	1174.6	3.40525	High	0.0002569	0.001674
	FALSE	High	TINEVENQILTR		0.00011804	0.000306438	2	2	3	P12814; O43707	0	1429.76	4.10901	High	0.0002569	0.0001808
	FALSE	High	ICDQWDALGSLTHSRR	1xCarbamidomethyl [C2]	0.00141176	0.000306438	1	1	1	O43707	1	1914.92	2.80631	High	0.0002569	0.001194
	FALSE	High	LSNRPAFMPSEGK		0.000233635	0.000306438	1	2	4	O43707	0	1433.72	3.63779	High	0.0002569	0.0009307
	FALSE	High	RDHALLEEQSK		0.000220167	0.000306438	1	1	2	O43707	1	1325.68	4.06288	High	0.0002569	0.0001827
	FALSE	High	VGWEQLLTTIAR		0.000150793	0.000306438	2	2	1	P12814; O43707	0	1386.77	3.06	High	0.0002569	0.0001242
	FALSE	High	HTNYTMEHIR		0.000449057	0.000306438	2	3	1	P12814; O43707	0	1301.61	3.15435	High	0.0002569	0.0003752
	FALSE	High	DHALLEEQSK		0.00545134	0.000306438	1	1	1	O43707	0	1169.58	2.80099	High	0.0002569	0.004689
	FALSE	High	SFSTALYGESDL		0.00853817	0.000482438	1	1	1	O43707	0	1289.59	2.74747	High	0.0004038	0.007407
	FALSE	High	ALDFIASK		0.0109273	0.000482438	2	3	1	P12814; O43707	0	864.483	2.62054	High	0.0004038	0.009547
	FALSE	High	VLAGDKNFITAEELRR		0.0323809	0.00157973	1	1	2	O43707	2	1832	2.27096	High	0.001319	0.02873
	FALSE	High	MLDAEDIVNTARPDEK		0.0358989	0.00196164	1	1	1	O43707	0	1816.87	2.77254	High	0.001636	0.03179
	FALSE	High	VQQLVPK		0.0751725	0.00519405	1	1	1	O43707	0	811.504	2.36511	High	0.004479	0.06727
	FALSE	High	IAESNHIK		0.0974856	0.00812903	1	1	1	O43707	0	911.495	1.93501	High	0.007194	0.08807
FALSE	Master Protein	P13645	Keratin, type I cytoskeletal 10 OS=Homo sapiens OX=9606 GN=KRT10 PE=1 SV=6	46.0616	27	39	23	1	584	58.792	5.21	115.874	27
	Checked	Confidence	Sequence	Modifications	Qvality PEP	Qvality q-value	# Protein Groups	# Proteins	# PSMs	Master Protein Accessions	# Missed Cleavages	Theo. MH+ [Da]	XCorr Sequest HT	Confidence Sequest HT	Percolator q-Value Sequest HT	Percolator PEP Sequest HT
	FALSE	High	SGGGGGGGGCGGGGGVSSLR	1xCarbamidomethyl [C10]	1.32219e-05	0	1	1	1	P13645	0	1549.68	3.22266	High	0	1.054e-05
	FALSE	High	GSLGGGFSSGGFSGGSFSR		2.87271e-07	0	1	1	2	P13645	0	1707.77	5.29001	High	0	2.192e-07
	FALSE	High	SKELTTEIDNNIEQISSYK		1.26461e-05	0	1	1	1	P13645	1	2212.1	4.53357	High	0	1.013e-05
	FALSE	High	QSLEASLAETEGR		3.12712e-05	0	1	1	1	P13645	0	1390.68	4.1971	High	0	2.521e-05
	FALSE	High	AETECQNTEYQQLLDIK	1xCarbamidomethyl [C5]	6.34204e-06	0	1	1	2	P13645	0	2082.96	4.25174	High	0	5.023e-06
	FALSE	High	GSSGGGCFGGSSGGYGGLGGFGGGSFR	1xCarbamidomethyl [C7]	3.107e-09	0	1	1	2	P13645	0	2342.98	5.84099	High	0	2.23e-09
	FALSE	High	ALEESNYELEGK		0.000305207	0.000306438	1	1	2	P13645	0	1381.65	3.97607	High	0.0002569	0.0002534
	FALSE	High	IRLENEIQTYR		0.000326298	0.000306438	1	1	1	P13645	1	1434.77	3.7223	High	0.0002569	0.0002722
	FALSE	High	QSVEADINGLR		0.00570147	0.000306438	1	3	1	P13645	0	1201.62	2.60291	High	0.0002569	0.004924
	FALSE	High	VLDELTLTK		0.000744366	0.000306438	1	1	1	P13645	0	1031.6	2.84023	High	0.0002569	0.0006264
	FALSE	High	SQYEQLAEQNRKDAEAWFNEK		0.000251636	0.000306438	1	1	1	P13645	2	2584.21	3.94224	High	0.0002569	0.0002092
	FALSE	High	YENEVALR		0.00337898	0.000306438	1	1	1	P13645	0	993.5	2.89363	High	0.0002569	0.002891
	FALSE	High	SQYEQLAEQNR		0.000185619	0.000306438	1	1	2	P13645	0	1365.64	3.86499	High	0.0002569	0.0001528
	FALSE	High	VTMQNLNDR	1xOxidation [M3]	0.00115461	0.000306438	3	7	2	P02533; P13645; P08779	0	1106.53	2.80047	High	0.0002569	0.0009789
	FALSE	High	LENEIQTYR		0.00170084	0.000306438	1	1	1	P13645	0	1165.58	3.11426	High	0.0002569	0.001442
	FALSE	High	LASYLDKVR		0.00587458	0.000306438	4	7	1	P02533; P13645; Q04695; P08779	1	1064.61	2.93347	High	0.0002569	0.00508
	FALSE	High	LKYENEVALR		0.000319111	0.000306438	1	1	1	P13645	1	1234.68	3.01454	High	0.0002569	0.0002645
	FALSE	High	DAEAWFNEK		0.0137752	0.000482438	1	4	1	P13645	0	1109.49	2.7524	High	0.0004038	0.01204
	FALSE	High	NHEEEMKDLR		0.0188426	0.000482438	1	1	1	P13645	1	1300.6	2.89803	High	0.0004038	0.01654
	FALSE	High	NHEEEMKDLR	1xOxidation [M6]	0.010685	0.000482438	1	1	2	P13645	1	1316.59	2.42218	High	0.0004038	0.009305
	FALSE	High	HGNSHQGEPR		0.00998981	0.000482438	1	1	1	P13645	0	1118.51	2.53926	High	0.0004038	0.008666
	FALSE	High	LAADDFR		0.0181537	0.000482438	6	17	3	P02533; P13645; Q92764; P05783; Q04695; P08779	0	807.4	2.38271	High	0.001736	0.03851
	FALSE	High	SSSSGSVGESSSK		0.013571	0.000482438	1	1	1	P13645	0	1185.52	2.15378	High	0.0004038	0.0119
	FALSE	High	VTMQNLNDR		0.00976825	0.000482438	3	7	1	P02533; P13645; P08779	0	1090.53	2.53813	High	0.0004038	0.008475
	FALSE	High	SLLEGEGSSGGGGR		0.0279318	0.0011471	1	1	1	P13645	0	1262.6	2.73054	High	0.0009588	0.02464
	FALSE	High	SQYEQLAEQNRK		0.0421884	0.00208281	1	1	1	P13645	1	1493.73	3.34622	High	0.001736	0.03763
	FALSE	High	QSVEADINGLRR		0.0517404	0.0022708	1	2	2	P13645	1	1357.72	2.12268	High	0.00189	0.04622
	FALSE	High	IKEWYEK		0.0725477	0.00483782	1	1	1	P13645	1	995.52	2.19396	High	0.004179	0.06504
	FALSE	High	LASYLDK		0.0824139	0.00551509	5	8	1	P02533; P13645; Q04695; P35527; P08779	0	809.44	2.2519	High	0.004894	0.07417
FALSE	Master Protein	Q14126	Desmoglein-2 OS=Homo sapiens OX=9606 GN=DSG2 PE=1 SV=2	33.3631	24	36	24	1	1118	122.218	5.24	110.319	24
	Checked	Confidence	Sequence	Modifications	Qvality PEP	Qvality q-value	# Protein Groups	# Proteins	# PSMs	Master Protein Accessions	# Missed Cleavages	Theo. MH+ [Da]	XCorr Sequest HT	Confidence Sequest HT	Percolator q-Value Sequest HT	Percolator PEP Sequest HT
	FALSE	High	VIQPHGGGSNPLEGTQHLQDVPYVMVR		3.9151e-06	0	1	1	2	Q14126	0	2928.48	5.11101	High	0	3.087e-06
	FALSE	High	VLAPASTLQSSYQIPTENSMTAR		1.74727e-07	0	1	1	2	Q14126	0	2465.23	4.89319	High	0	1.328e-07
	FALSE	High	ATQFTGATGAIMTTETTK		3.33934e-08	0	1	1	2	Q14126	0	1829.89	5.95825	High	0	2.474e-08
	FALSE	High	DGNGEVTDKPVKQAQVQIR		5.19053e-06	0	1	1	1	Q14126	1	2082.09	4.10324	High	0	4.093e-06
	FALSE	High	SLQEANAEKVTQEIVTER		1.14461e-07	0	1	1	2	Q14126	1	2045.05	5.46003	High	0	8.631e-08
	FALSE	High	QESTSVLLQQSEK		7.23312e-05	0	1	1	1	Q14126	0	1476.75	3.38672	High	0	5.885e-05
	FALSE	High	VYAPASTLVDQPYANEGTVVVTER		7.50654e-05	0	1	1	2	Q14126	0	2579.3	4.13299	High	0	6.12e-05
	FALSE	High	DMAGAQAAAVALNEEFLR		2.71588e-05	0	1	1	2	Q14126	0	1876.92	4.03052	High	0	2.197e-05
	FALSE	High	QKPATETSMNTASHSLCEQTMVNSENTYSSGSSFPVPK	1xCarbamidomethyl [C17]	0.00462462	0.000306438	1	1	1	Q14126	0	4132.85	3.82995	High	0.0002569	0.003984
	FALSE	High	ATQFTGATGAIMTTETTK	1xOxidation [M12]	0.00018019	0.000306438	1	1	1	Q14126	0	1845.89	2.85772	High	0.0002569	0.0001488
	FALSE	High	TLAEVCLGQK	1xCarbamidomethyl [C6]	0.0047295	0.000306438	1	1	1	Q14126	0	1118.59	3.02682	High	0.0002569	0.004085
	FALSE	High	AWITAPVALR		0.00291021	0.000306438	1	1	1	Q14126	0	1097.65	2.35882	High	0.0002569	0.002499
	FALSE	High	GQIIGNFQAFDEDTGLPAHAR		0.00320687	0.000306438	1	1	1	Q14126	0	2257.1	2.24286	High	0.0002569	0.002759
	FALSE	High	LEDRDNWISVDSVTSEIK		0.000476553	0.000306438	1	1	1	Q14126	1	2106.03	4.04251	High	0.0002569	0.0003995
	FALSE	High	VVPSFLPVDQGGSLVGR		0.00165088	0.000306438	1	1	1	Q14126	0	1726.95	2.87506	High	0.0002569	0.001402
	FALSE	High	DMAGAQAAAVALNEEFLR	1xOxidation [M2]	0.00462462	0.000306438	1	1	1	Q14126	0	1892.92	1.99896	High	0.0002569	0.003993
	FALSE	High	SSKGQIIGNFQAFDEDTGLPAHAR		0.00138056	0.000306438	1	1	1	Q14126	1	2559.26	3.90394	High	0.0002569	0.001167
	FALSE	High	ILDVNDNIPVVENK		0.000115442	0.000306438	1	1	1	Q14126	0	1581.85	3.6736	High	0.0002569	9.446e-05
	FALSE	High	VLAPASTLQSSYQIPTENSMTAR	1xOxidation [M20]	0.000218539	0.000306438	1	1	1	Q14126	0	2481.23	3.1593	High	0.0002569	0.0001808
	FALSE	High	SKYKPTPIPIK		0.000364742	0.000306438	1	1	2	Q14126	1	1271.77	2.99775	High	0.0002569	0.0003036
	FALSE	High	VTQEIVTER		0.00252541	0.000306438	1	1	1	Q14126	0	1074.58	3.22901	High	0.0002569	0.002156
	FALSE	High	QESTSVLLQQSEKK		0.00304354	0.000306438	1	1	1	Q14126	1	1604.85	1.56262	High	0.0002569	0.0026
	FALSE	High	DGNGEVTDKPVK		0.00297613	0.000306438	1	1	1	Q14126	0	1258.63	2.95918	High	0.0002569	0.002555
	FALSE	High	IHSDLAEER		0.00270087	0.000306438	1	1	1	Q14126	0	1069.53	2.42963	High	0.0002569	0.002308
	FALSE	High	QKPATETSMNTASHSLCEQTMVNSENTYSSGSSFPVPK	1xCarbamidomethyl [C17]; 1xOxidation [M9]	0.0102164	0.000482438	1	1	1	Q14126	0	4148.85	2.75386	High	0.0004038	0.008883
	FALSE	High	GNNVEKPLELR		0.033597	0.00177449	1	1	2	Q14126	0	1268.7	2.52361	High	0.00758	0.09338
	FALSE	High	IVSLEPAYPPVFYLNK		0.0356358	0.00196164	1	1	1	Q14126	0	1850.01	2.10123	High	0.001636	0.03162
	FALSE	High	NTTVSGAGVPGPLPDFGLEESGHSNSTITTSSTR		0.0705094	0.00466866	1	1	1	Q14126	0	3373.61	1.57279	High	0.003879	0.0633
FALSE	Master Protein	P10515	Dihydrolipoyllysine-residue acetyltransferase component of pyruvate dehydrogenase complex, mitochondrial OS=Homo sapiens OX=9606 GN=DLAT PE=1 SV=3	30.7573	24	37	24	1	647	68.953	7.84	109.805	24
	Checked	Confidence	Sequence	Modifications	Qvality PEP	Qvality q-value	# Protein Groups	# Proteins	# PSMs	Master Protein Accessions	# Missed Cleavages	Theo. MH+ [Da]	XCorr Sequest HT	Confidence Sequest HT	Percolator q-Value Sequest HT	Percolator PEP Sequest HT
	FALSE	High	VPLPSLSPTMQAGTIAR		5.49643e-05	0	1	1	2	P10515	0	1738.95	3.23023	High	0	4.464e-05
	FALSE	High	VPEANSSWMDTVIR		3.90688e-05	0	1	1	1	P10515	0	1604.77	2.95813	High	0	3.17e-05
	FALSE	High	SKISVNDFIIK		1.16548e-05	0	1	1	2	P10515	1	1263.73	3.9389	High	0	9.3e-06
	FALSE	High	KLAVEKGIDLTQVK		5.41546e-05	0	1	1	1	P10515	2	1541.93	3.41248	High	0	4.39e-05
	FALSE	High	GVETIANDVVSLATK		1.406e-06	0	1	1	3	P10515	0	1516.82	5.6507	High	0	2.532e-06
	FALSE	High	GIDLTQVKGTGPDGR		2.65608e-05	0	1	1	2	P10515	1	1513.8	3.66384	High	0	2.136e-05
	FALSE	High	ITKKDIDSFVPSK		4.59973e-05	0	1	1	1	P10515	2	1477.83	3.63319	High	0	3.738e-05
	FALSE	High	ASALACLKVPEANSSWMDTVIR	1xCarbamidomethyl [C6]	1.44533e-05	0	1	1	1	P10515	1	2419.21	4.46624	High	0	1.16e-05
	FALSE	High	LAVEKGIDLTQVKGTGPDGR		0.000115442	0.000306438	1	1	1	P10515	2	2054.12	3.38291	High	0.0002569	9.485e-05
	FALSE	High	LAVEKGIDLTQVK		0.00184619	0.000306438	1	1	2	P10515	1	1413.83	2.93168	High	0.0004038	0.01586
	FALSE	High	VVDGAVGAQWLAEFR		0.000145301	0.000306438	1	1	2	P10515	0	1617.84	2.78541	High	0.0002569	0.0001196
	FALSE	High	DIDSFVPSK		0.00278273	0.000306438	1	1	2	P10515	0	1007.5	2.73006	High	0.0002569	0.002381
	FALSE	High	VPEANSSWMDTVIR	1xOxidation [M9]	0.000242469	0.000306438	1	1	1	P10515	0	1620.77	3.10093	High	0.0002569	0.0002007
	FALSE	High	VPLPSLSPTMQAGTIAR	1xOxidation [M10]	0.00757531	0.000306438	1	1	1	P10515	0	1754.95	3.26604	High	0.0002569	0.006587
	FALSE	High	KDIDSFVPSK		0.00293202	0.000306438	1	1	2	P10515	1	1135.6	3.25029	High	0.0002569	0.002515
	FALSE	High	ELNKILEGR		0.00804235	0.000306438	1	1	1	P10515	1	1071.62	2.49443	High	0.0002569	0.006964
	FALSE	High	ISVNDFIIK		0.0154072	0.000482438	1	1	1	P10515	0	1048.6	2.62616	High	0.0004038	0.01351
	FALSE	High	DVPLGTPLCIIVEK	1xCarbamidomethyl [C9]	0.0169759	0.000482438	1	1	2	P10515	0	1553.86	2.36948	High	0.004179	0.06483
	FALSE	High	ILVAEGTR		0.0166004	0.000482438	1	1	1	P10515	0	858.504	2.02914	High	0.0004038	0.01452
	FALSE	High	YLEKPITMLL	1xOxidation [M8]	0.00913255	0.000482438	1	1	1	P10515	0	1236.69	2.70917	High	0.0004038	0.007945
	FALSE	High	VVDGAVGAQWLAEFRK		0.0240832	0.000720887	1	1	1	P10515	1	1745.93	2.66075	High	0.0006035	0.02123
	FALSE	High	GRVFVSPLAK		0.0294164	0.0011471	1	1	1	P10515	1	1073.65	2.36246	High	0.0009588	0.02605
	FALSE	High	KYLEKPITMLL		0.0450571	0.00208281	1	1	1	P10515	1	1348.79	2.75515	High	0.001736	0.0402
	FALSE	High	VAPAPAAVVPPTGPGMAPVPTGVFTDIPISNIR		0.0424982	0.00208281	1	1	1	P10515	0	3209.74	2.76563	High	0.001736	0.0378
	FALSE	High	GIDLTQVK		0.0602239	0.00300532	1	1	1	P10515	0	873.504	2.56565	High	0.002498	0.0539
	FALSE	High	VFVSPLAKK		0.0585126	0.00300532	1	1	1	P10515	1	988.619	1.72981	High	0.002498	0.05222
	FALSE	High	YLEKPITMLL		0.0835833	0.00569465	1	1	1	P10515	0	1220.7	2.47245	High	0.005046	0.07497
FALSE	Master Protein	P21333	Filamin-A OS=Homo sapiens OX=9606 GN=FLNA PE=1 SV=4	19.9471	36	37	33	1	2647	280.564	6.06	108.661	36
	Checked	Confidence	Sequence	Modifications	Qvality PEP	Qvality q-value	# Protein Groups	# Proteins	# PSMs	Master Protein Accessions	# Missed Cleavages	Theo. MH+ [Da]	XCorr Sequest HT	Confidence Sequest HT	Percolator q-Value Sequest HT	Percolator PEP Sequest HT
	FALSE	High	IANLQTDLSDGLR		1.60357e-05	0	1	1	1	P21333	0	1415.75	3.61492	High	0	1.283e-05
	FALSE	High	SPYTVTVGQACNPSACR	2xCarbamidomethyl [C11; C16]	2.96882e-05	0	1	1	1	P21333	0	1867.84	4.32807	High	0	2.402e-05
	FALSE	High	VQVQDNEGCPVEALVK	1xCarbamidomethyl [C9]	6.69421e-07	0	1	1	1	P21333	0	1784.88	4.2946	High	0	5.162e-07
	FALSE	High	AFGPGLQGGSAGSPAR		5.9323e-06	0	1	1	1	P21333	0	1429.72	4.56278	High	0	4.707e-06
	FALSE	High	GAGTGGLGLAVEGPSEAK		0.000150793	0.000306438	1	1	1	P21333	0	1570.81	3.61699	High	0.0002569	0.0001239
	FALSE	High	TGVAVNKPAEFTVDAK		0.00043916	0.000306438	1	1	1	P21333	0	1646.87	3.46605	High	0.0002569	0.000367
	FALSE	High	VTAQGPGLEPSGNIANK		0.000517136	0.000306438	1	1	1	P21333	0	1652.86	3.60791	High	0.0002569	0.0004315
	FALSE	High	KTHIQDNHDGTYTVAYVPDVTGR		0.00561684	0.000306438	1	1	1	P21333	1	2587.25	2.52536	High	0.0002569	0.004864
	FALSE	High	DNGNGTYSCSYVPR	1xCarbamidomethyl [C9]	0.00313582	0.000306438	1	1	1	P21333	0	1589.66	2.21468	High	0.0002569	0.002685
	FALSE	High	YGGPYHIGGSPFK		0.00155534	0.000306438	1	1	2	P21333	0	1379.67	3.13246	High	0.0002569	0.001316
	FALSE	High	ANLPQSFQVDTSK		0.000223459	0.000306438	1	1	1	P21333	0	1434.72	3.16143	High	0.0002569	0.0001853
	FALSE	High	AYGPGIEPTGNMVK		0.00340431	0.000306438	1	1	1	P21333	0	1433.71	3.50141	High	0.0002569	0.002915
	FALSE	High	YTPVQQGPVGVNVTYGGDPIPK		0.000505736	0.000306438	1	1	1	P21333	0	2286.18	3.80737	High	0.0002569	0.0004225
	FALSE	High	GLVEPVDVVDNADGTQTVNYVPSR		0.00561684	0.000306438	1	1	1	P21333	0	2544.26	3.00424	High	0.0002569	0.004836
	FALSE	High	LPQLPITNFSR		0.00583081	0.000306438	1	1	1	P21333	0	1285.73	1.99977	High	0.0002569	0.005051
	FALSE	High	FNEEHIPDSPFVVPVASPSGDAR		0.00614415	0.000306438	1	1	1	P21333	0	2467.19	3.26254	High	0.0002569	0.005297
	FALSE	High	SPFSVAVSPSLDLSK		0.00652294	0.000306438	1	1	1	P21333	0	1533.82	3.51593	High	0.0002569	0.005661
	FALSE	High	AWGPGLEGGVVGK		0.00148734	0.000306438	1	1	1	P21333	0	1226.65	2.70885	High	0.0002569	0.001259
	FALSE	High	LLGWIQNK		0.00529072	0.000306438	3	3	1	P21333; O75369; Q14315	0	971.567	2.34407	High	0.0002569	0.004571
	FALSE	High	IVGPSGAAVPCKVEPGLGADNSVVR	1xCarbamidomethyl [C11]	0.00183247	0.000306438	1	1	1	P21333	1	2449.29	3.62862	High	0.0002569	0.001565
	FALSE	High	VNVGAGSHPNK		0.00422791	0.000306438	1	1	1	P21333	0	1079.56	2.60842	High	0.0002569	0.003648
	FALSE	High	ALTQTGGPHVK		0.00702946	0.000306438	1	1	1	P21333	0	1108.61	2.80525	High	0.0002569	0.006111
	FALSE	High	ATCAPQHGAPGPGPADASK	1xCarbamidomethyl [C3]	0.000909925	0.000306438	1	1	1	P21333	0	1789.83	2.97643	High	0.0002569	0.0007655
	FALSE	High	YNEQHVPGSPFTAR		0.000863752	0.000306438	1	1	1	P21333	0	1602.77	3.31739	High	0.0002569	0.000726
	FALSE	High	VGTECGNQK	1xCarbamidomethyl [C5]	0.00375149	0.000306438	1	1	1	P21333	0	992.447	2.6258	High	0.0002569	0.003227
	FALSE	High	AGVAPLQVK		0.00438888	0.000306438	1	1	1	P21333	0	882.541	2.68011	High	0.0002569	0.00378
	FALSE	High	AGGPGLER		0.0221937	0.000482438	2	2	1	P21333; O75369	0	756.4	2.64609	High	0.0004038	0.01951
	FALSE	High	VHGPGIQSGTTNKPNK		0.0240832	0.000720887	1	1	1	P21333	0	1634.86	2.63072	High	0.0006035	0.02115
	FALSE	High	VYGPGVAK		0.0444039	0.00208281	1	1	1	P21333	0	790.446	1.7665	High	0.001736	0.03953
	FALSE	High	IECDDKGDGSCDVR	2xCarbamidomethyl [C3; C11]	0.0460544	0.00208281	2	2	1	P21333; Q14315	1	1625.65	2.41573	High	0.001736	0.04108
	FALSE	High	KGEITGEVR		0.0491747	0.00208281	1	1	1	P21333	1	988.542	2.02759	High	0.001736	0.0439
	FALSE	High	LYSVSYLLK		0.0498951	0.0022708	1	1	1	P21333	0	1085.62	1.97515	High	0.00189	0.0445
	FALSE	High	VTYTPMAPGSYLISIK		0.0695105	0.00391482	1	1	1	P21333	0	1740.92	1.98528	High	0.003255	0.06214
	FALSE	High	CSGPGLER	1xCarbamidomethyl [C1]	0.072033	0.00483782	1	1	1	P21333	0	875.404	2.35071	High	0.004179	0.06449
	FALSE	High	YGGDEIPFSPYR		0.0806879	0.00551509	1	1	1	P21333	0	1400.65	2.46202	High	0.004894	0.07228
	FALSE	High	ASGPGLNTTGVPASLPVEFTIDAK		0.0884146	0.0073213	1	1	1	P21333	0	2342.22	2.78431	High	0.00639	0.07938
FALSE	Master Protein	P11021	Endoplasmic reticulum chaperone BiP OS=Homo sapiens OX=9606 GN=HSPA5 PE=1 SV=2	45.5657	27	36	25	1	654	72.288	5.16	108.616	27
	Checked	Confidence	Sequence	Modifications	Qvality PEP	Qvality q-value	# Protein Groups	# Proteins	# PSMs	Master Protein Accessions	# Missed Cleavages	Theo. MH+ [Da]	XCorr Sequest HT	Confidence Sequest HT	Percolator q-Value Sequest HT	Percolator PEP Sequest HT
	FALSE	High	TFAPEEISAMVLTK		4.20783e-05	0	1	1	1	P11021	0	1536.8	2.75611	High	0	3.422e-05
	FALSE	High	MKETAEAYLGKK		3.37509e-06	0	1	1	2	P11021	2	1368.72	4.76046	High	0	2.65e-06
	FALSE	High	SQIFSTASDNQPTVTIK		1.87793e-06	0	1	1	2	P11021	0	1836.93	4.30045	High	0	4.842e-06
	FALSE	High	DAGTIAGLNVMR		4.84499e-05	0	1	1	1	P11021	0	1217.63	3.65929	High	0	3.928e-05
	FALSE	High	DAGTIAGLNVMR	1xOxidation [M11]	7.02157e-05	0	1	1	1	P11021	0	1233.63	3.05694	High	0	5.737e-05
	FALSE	High	AKFEELNMDLFR		2.35872e-05	0	1	1	1	P11021	1	1512.75	4.42441	High	0	1.898e-05
	FALSE	High	VEIIANDQGNR		4.02459e-05	0	4	7	2	P17066; P11142; P11021; P0DMV9	0	1228.63	3.37358	High	0	3.267e-05
	FALSE	High	NQLTSNPENTVFDAK		5.37542e-05	0	1	1	1	P11021	0	1677.81	3.50521	High	0	4.37e-05
	FALSE	High	IINEPTAAAIAYGLDK		1.98861e-05	0	2	4	3	P11142; P11021	0	1659.9	4.37998	High	0	1.596e-05
	FALSE	High	QATKDAGTIAGLNVMR		0.000449057	0.000306438	1	1	1	P11021	1	1645.87	3.69356	High	0.0002569	0.0003745
	FALSE	High	TKPYIQVDIGGGQTK		0.00124386	0.000306438	1	1	1	P11021	0	1604.86	3.90542	High	0.0002569	0.001051
	FALSE	High	ELEEIVQPIISK		0.00561684	0.000306438	1	1	1	P11021	0	1397.79	2.95685	High	0.0002569	0.004852
	FALSE	High	SDIDEIVLVGGSTR		0.00028337	0.000306438	1	1	1	P11021	0	1460.76	2.81291	High	0.0002569	0.0002349
	FALSE	High	LYGSAGPPPTGEEDTAEKDEL		0.000240676	0.000306438	1	1	1	P11021	1	2175.99	3.1081	High	0.0002569	0.0002002
	FALSE	High	VTHAVVTVPAYFNDAQR		0.00348145	0.000306438	1	1	1	P11021	0	1887.97	2.47455	High	0.0002569	0.002994
	FALSE	High	LIGDAAKNQLTSNPENTVFDAK		0.00146534	0.000306438	1	1	1	P11021	1	2346.19	2.65232	High	0.0002569	0.001241
	FALSE	High	IDTRNELESYAYSLK		0.000532737	0.000306438	1	1	1	P11021	1	1801.9	3.52515	High	0.0002569	0.0004466
	FALSE	High	ITPSYVAFTPEGER		0.000987535	0.000306438	1	1	2	P11021	0	1566.78	3.14014	High	0.0002569	0.0008308
	FALSE	High	IINEPTAAAIAYGLDKR		0.00123464	0.000306438	1	1	2	P11021	1	1816	2.85455	High	0.0002569	0.001045
	FALSE	High	EFFNGKEPSR		0.00132022	0.000306438	1	1	1	P11021	1	1210.59	2.75776	High	0.0002569	0.001115
	FALSE	High	VYEGERPLTK		0.00337898	0.000306438	1	1	1	P11021	0	1191.64	2.81023	High	0.0002569	0.0029
	FALSE	High	AKFEELNMDLFR	1xOxidation [M8]	0.013571	0.000482438	1	1	1	P11021	1	1528.75	3.55221	High	0.0004038	0.01187
	FALSE	High	ALSSQHQAR		0.0162331	0.000482438	1	1	1	P11021	0	997.517	2.37116	High	0.0004038	0.01425
	FALSE	High	NQLTSNPENTVFDAKR		0.0154072	0.000482438	1	1	2	P11021	1	1833.91	2.76075	High	0.001142	0.02763
	FALSE	High	VTAEDKGTGNK		0.0285589	0.0011471	1	1	1	P11021	1	1119.56	2.26405	High	0.0009588	0.02531
	FALSE	High	RALSSQHQAR		0.0400797	0.00208281	1	1	1	P11021	1	1153.62	2.2262	High	0.001736	0.03572
	FALSE	High	IEIESFYEGEDFSETLTR		0.0615383	0.00300532	1	1	1	P11021	0	2164.99	1.82623	High	0.002498	0.05505
	FALSE	High	ITITNDQNR		0.0661172	0.00374513	1	1	1	P11021	0	1074.55	1.87144	High	0.003108	0.05921
	FALSE	High	MKETAEAYLGK		0.103753	0.0087727	1	1	1	P11021	1	1240.62	2.58846	High	0.00758	0.09403
FALSE	Master Protein	P04899	Guanine nucleotide-binding protein G(i) subunit alpha-2 OS=Homo sapiens OX=9606 GN=GNAI2 PE=1 SV=3	62.8169	25	36	14	1	355	40.425	5.54	105.07	25
	Checked	Confidence	Sequence	Modifications	Qvality PEP	Qvality q-value	# Protein Groups	# Proteins	# PSMs	Master Protein Accessions	# Missed Cleavages	Theo. MH+ [Da]	XCorr Sequest HT	Confidence Sequest HT	Percolator q-Value Sequest HT	Percolator PEP Sequest HT
	FALSE	High	IAQSDYIPTQQDVLR		4.99096e-05	0	1	1	2	P04899	0	1746.9	3.40812	High	0	4.057e-05
	FALSE	High	IIHEDGYSEEECRQYR	1xCarbamidomethyl [C12]	5.00146e-06	0	1	1	2	P04899	1	2083.91	2.8599	High	0	3.939e-06
	FALSE	High	EYQLNDSAAYYLNDLER		1.42703e-06	0	1	1	2	P04899	0	2076.95	3.90382	High	0	1.11e-06
	FALSE	High	LWADHGVQACFGR	1xCarbamidomethyl [C10]	1.53373e-05	0	1	1	2	P04899	0	1516.71	4.21007	High	0	1.23e-05
	FALSE	High	IIHEDGYSEEECR	1xCarbamidomethyl [C12]	1.0427e-05	0	1	1	1	P04899	0	1636.69	3.267	High	0	8.321e-06
	FALSE	High	RLWADHGVQACFGR	1xCarbamidomethyl [C11]	1.43766e-06	0	1	1	1	P04899	1	1672.81	4.29026	High	0	1.12e-06
	FALSE	High	AVVYSNTIQSIMAIVK		2.39902e-06	0	1	1	2	P04899	0	1736.96	3.62976	High	0	1.876e-06
	FALSE	High	MFDVGGQR		0.00553347	0.000306438	3	6	1	P04899; P08754; P63096	0	909.425	2.6446	High	0.0002569	0.00477
	FALSE	High	NNLKDCGLF	1xCarbamidomethyl [C6]	0.00780534	0.000306438	2	2	1	P04899; P63096	1	1080.51	2.46639	High	0.0002569	0.006751
	FALSE	High	LLLLGAGESGKSTIVK		0.000937413	0.000306438	4	10	1	P04899; Q5JWF2; P08754; P63096	1	1585.95	3.37039	High	0.0002569	0.0007915
	FALSE	High	LFDSICNNK	1xCarbamidomethyl [C6]	0.00740725	0.000306438	3	3	1	P04899; P08754; P63096	0	1110.52	2.78776	High	0.0002569	0.006435
	FALSE	High	DTKEIYTHFTCATDTK	1xCarbamidomethyl [C11]	0.000452405	0.000306438	3	3	1	P04899; P08754; P63096	1	1930.89	2.68846	High	0.0002569	0.0003787
	FALSE	High	SREYQLNDSAAYYLNDLER		0.00184619	0.000306438	1	1	1	P04899	1	2320.08	3.08159	High	0.0002569	0.00157
	FALSE	High	AVVYSNTIQSIMAIVK	1xOxidation [M12]	0.000536711	0.000306438	1	1	2	P04899	0	1752.96	3.81393	High	0.0002569	0.0004483
	FALSE	High	LLLLGAGESGK		0.000442434	0.000306438	5	12	6	P04899; Q5JWF2; Q14344; P08754; P63096	0	1057.63	3.16569	High	0.0002569	0.0006647
	FALSE	High	AMGNLQIDFADPSRADDAR		0.000244275	0.000306438	1	1	1	P04899	1	2062.96	3.54596	High	0.0002569	0.0002028
	FALSE	High	AMGNLQIDFADPSRADDAR	1xOxidation [M2]	0.000520993	0.000306438	1	1	1	P04899	1	2078.96	2.84672	High	0.0002569	0.0004376
	FALSE	High	AMGNLQIDFADPSR	1xOxidation [M2]	0.000281274	0.000306438	1	1	1	P04899	0	1550.73	3.82986	High	0.0002569	0.0002341
	FALSE	High	ITHSPLTICFPEYTGANK	1xCarbamidomethyl [C9]	0.000158833	0.000306438	1	1	1	P04899	0	2049.01	3.43214	High	0.0002569	0.0001311
	FALSE	High	NLREDGEKAAR		0.00687351	0.000306438	2	2	1	P04899; P63096	2	1258.65	2.46049	High	0.0002569	0.005946
	FALSE	High	MIDKNLREDGEK		0.00570147	0.000306438	1	1	1	P04899	2	1447.72	2.3957	High	0.0002569	0.00492
	FALSE	High	EIYTHFTCATDTK	1xCarbamidomethyl [C8]	0.00913255	0.000482438	3	3	2	P04899; P08754; P63096	0	1586.72	2.45376	High	0.0004038	0.01064
	FALSE	High	YDEAASYIQSK		0.0156388	0.000482438	1	1	1	P04899	0	1274.59	3.66558	High	0.0004038	0.01373
	FALSE	High	TTGIVETHFTFK		0.0151789	0.000482438	3	4	1	P04899; P08754; P63096	0	1380.72	1.68494	High	0.0004038	0.01329
	FALSE	High	NLREDGEK		0.072033	0.00483782	3	3	1	P04899; P08754; P63096	1	960.474	2.40108	High	0.004179	0.0646
	FALSE	High	FEDLNKR		0.0948114	0.00799132	1	1	1	P04899	1	921.479	2.15191	High	0.006945	0.08551
	FALSE	High	STIVKQMK		0.107388	0.00942355	3	8	1	P04899; P08754; P63096	1	934.539	1.80053	High	0.008113	0.09702
FALSE	Master Protein	P35527	Keratin, type I cytoskeletal 9 OS=Homo sapiens OX=9606 GN=KRT9 PE=1 SV=3	59.39	23	33	22	1	623	62.027	5.24	104.925	23
	Checked	Confidence	Sequence	Modifications	Qvality PEP	Qvality q-value	# Protein Groups	# Proteins	# PSMs	Master Protein Accessions	# Missed Cleavages	Theo. MH+ [Da]	XCorr Sequest HT	Confidence Sequest HT	Percolator q-Value Sequest HT	Percolator PEP Sequest HT
	FALSE	High	LEKEIETYHNLLEGGQEDFESSGAGK		1.14831e-05	0	1	1	2	P35527	1	2880.35	4.48764	High	0	9.182e-06
	FALSE	High	SGGGGGGGLGSGGSIR		4.9749e-07	0	1	1	1	P35527	0	1232.6	4.54221	High	0	3.821e-07
	FALSE	High	GGSGGSYGGGGSGGGYGGGSGSR		2.3963e-09	0	1	1	2	P35527	0	1791.73	5.06385	High	0	1.721e-09
	FALSE	High	FSSSSGYGGGSSR		8.4081e-06	0	1	1	1	P35527	0	1235.53	3.53296	High	0	6.691e-06
	FALSE	High	GGSGGSHGGGSGFGGESGGSYGGGEEASGSGGGYGGGSGK		7.7327e-05	0	1	1	2	P35527	0	3223.28	4.26092	High	0	6.337e-05
	FALSE	High	FSSSGGGGGGGRFSSSSGYGGGSSR		2.32885e-06	0	1	1	1	P35527	1	2198.94	3.92007	High	0	1.816e-06
	FALSE	High	LASYLDKVQALEEANNDLENK		9.94081e-08	0	1	1	1	P35527	1	2377.19	5.30712	High	0	7.47e-08
	FALSE	High	GGGGSFGYSYGGGSGGGFSASSLGGGFGGGSR		3.02589e-07	0	1	1	1	P35527	0	2705.16	6.08943	High	0	2.315e-07
	FALSE	High	TLLDIDNTR		0.0021114	0.000306438	1	1	2	P35527	0	1060.56	2.36089	High	0.0002569	0.001796
	FALSE	High	TLNDMRQEYEQLIAK		0.000413825	0.000306438	1	1	3	P35527	1	1851.93	2.63311	High	0.0002569	0.0008208
	FALSE	High	QGVDADINGLR		0.00187392	0.000306438	1	1	1	P35527	0	1157.59	3.1424	High	0.0002569	0.001596
	FALSE	High	HGVQELEIELQSQLSKK		0.000309773	0.000306438	1	1	1	P35527	1	1966.06	3.73423	High	0.0002569	0.0002579
	FALSE	High	IKFEMEQNLR	1xOxidation [M5]	0.00137032	0.000306438	1	1	1	P35527	1	1323.67	2.84847	High	0.0002569	0.001165
	FALSE	High	STMQELNSR	1xOxidation [M3]	0.00667094	0.000306438	1	1	2	P35527	0	1081.49	2.74423	High	0.0002569	0.005775
	FALSE	High	STMQELNSR		0.00229195	0.000306438	1	1	1	P35527	0	1065.5	2.9393	High	0.0002569	0.001954
	FALSE	High	GGSGGSYGGGSGSGGGSGGGYGGGSGGGHSGGSGGGHSGGSGGNYGGGSGSGGGSGGGYGGGSGSR		0.000151916	0.000306438	1	1	1	P35527	0	4972.94	5.96447	High	0.0002569	0.0001253
	FALSE	High	FSSSGGGGGGGR		0.000117168	0.000306438	1	1	1	P35527	0	982.434	2.67361	High	0.0002569	9.645e-05
	FALSE	High	FEMEQNLR	1xOxidation [M3]	0.0338455	0.00177449	1	1	1	P35527	0	1082.49	1.79046	High	0.00148	0.02989
	FALSE	High	SLEDTKNR		0.0369705	0.00196164	1	1	1	P35527	1	962.49	2.18811	High	0.001636	0.03282
	FALSE	High	GSRGGSGGSYGGGGSGGGYGGGSGSR		0.0444039	0.00208281	1	1	1	P35527	1	2091.88	2.8504	High	0.001736	0.03952
	FALSE	High	MTLDDFR	1xOxidation [M1]	0.0560316	0.00285401	1	1	2	P35527	0	913.408	2.1968	High	0.002374	0.04997
	FALSE	High	QEYEQLIAK		0.0585126	0.00300532	1	1	1	P35527	0	1121.58	2.06263	High	0.002498	0.05244
	FALSE	High	MTLDDFR		0.0628797	0.00339768	1	1	1	P35527	0	897.413	2.04583	High	0.002823	0.05612
	FALSE	High	LASYLDK		0.0824139	0.00551509	5	8	1	P02533; P13645; Q04695; P35527; P08779	0	809.44	2.2519	High	0.004894	0.07417
	FALSE	High	NRKDIENQYETQITQIEHEVSSSGQEVQSSAK		0.0896617	0.0073213	1	1	1	P35527	2	3662.75	2.41123	High	0.006505	0.08084
FALSE	Master Protein	P08582	Melanotransferrin OS=Homo sapiens OX=9606 GN=MELTF PE=1 SV=2	43.7669	28	35	28	1	738	80.163	5.94	101.758	28
	Checked	Confidence	Sequence	Modifications	Qvality PEP	Qvality q-value	# Protein Groups	# Proteins	# PSMs	Master Protein Accessions	# Missed Cleavages	Theo. MH+ [Da]	XCorr Sequest HT	Confidence Sequest HT	Percolator q-Value Sequest HT	Percolator PEP Sequest HT
	FALSE	High	CLVENAGDVAFVR	1xCarbamidomethyl [C1]	2.20633e-05	0	1	1	2	P08582	0	1449.72	4.24219	High	0	1.776e-05
	FALSE	High	LCRGDSSGEGVCDKSPLER	2xCarbamidomethyl [C2; C12]	1.94891e-06	0	1	1	2	P08582	2	2121.97	4.13423	High	0	1.521e-06
	FALSE	High	CLAEGAGDVAFVK	1xCarbamidomethyl [C1]	1.22762e-05	0	1	1	1	P08582	0	1336.66	4.02619	High	0	9.781e-06
	FALSE	High	SCHAGFGSPAGWDVPVGALIQR	1xCarbamidomethyl [C2]	3.46948e-05	0	1	1	1	P08582	0	2282.11	3.94834	High	0	2.802e-05
	FALSE	High	AVSDYFGGSCVPGAGETSYSESLCR	2xCarbamidomethyl [C10; C24]	1.0729e-08	0	1	1	1	P08582	0	2656.13	5.18813	High	0	7.823e-09
	FALSE	High	IQAEQVDAVTLSGEDIYTAGK		9.29857e-08	0	1	1	2	P08582	0	2208.1	5.3483	High	0	4.194e-07
	FALSE	High	YYDYSGAFR		0.00156697	0.000306438	1	1	1	P08582	0	1141.49	2.65462	High	0.0002569	0.001328
	FALSE	High	CGDMAVAFR	1xCarbamidomethyl [C1]	0.000455778	0.000306438	1	1	1	P08582	0	1026.45	3.0184	High	0.0002569	0.0003811
	FALSE	High	DSSHAFTLDELRGK		0.000407723	0.000306438	1	1	1	P08582	1	1575.78	3.35114	High	0.0002569	0.0003393
	FALSE	High	DSSHAFTLDELR		0.000685907	0.000306438	1	1	2	P08582	0	1390.66	3.25627	High	0.0002569	0.0005778
	FALSE	High	ADTDGGLIFR		0.000727944	0.000306438	1	1	1	P08582	0	1064.54	3.25634	High	0.0002569	0.0006142
	FALSE	High	WCVLSTPEIQK	1xCarbamidomethyl [C2]	0.00369585	0.000306438	1	1	1	P08582	0	1360.69	2.68108	High	0.0002569	0.003173
	FALSE	High	EAGIQPSLLCVR	1xCarbamidomethyl [C10]	0.00517338	0.000306438	1	1	1	P08582	0	1342.71	2.38899	High	0.0002569	0.004461
	FALSE	High	NYPSSLCALCVGDEQGR	2xCarbamidomethyl [C7; C10]	0.000107983	0.000306438	1	1	2	P08582	0	1925.85	4.16477	High	0.0002569	8.854e-05
	FALSE	High	TVGWNVPVGYLVESGR		0.000784142	0.000306438	1	1	2	P08582	0	1732.9	2.95416	High	0.0002569	0.0006605
	FALSE	High	LKPEIQCVSAK	1xCarbamidomethyl [C7]	0.00114605	0.000306438	1	1	2	P08582	0	1272.7	3.21106	High	0.0002569	0.0009724
	FALSE	High	CVGNSQER	1xCarbamidomethyl [C1]	0.00549225	0.000306438	1	1	1	P08582	0	949.416	2.54816	High	0.0002569	0.004735
	FALSE	High	LSVMGCDVLK	1xCarbamidomethyl [C6]	0.00879741	0.000482438	1	1	1	P08582	0	1121.57	2.62609	High	0.0004038	0.007622
	FALSE	High	CGDMAVAFRR	1xCarbamidomethyl [C1]	0.0207571	0.000482438	1	1	1	P08582	1	1182.55	2.25084	High	0.0004038	0.01823
	FALSE	High	GDSSGEGVCDKSPLER	1xCarbamidomethyl [C9]	0.0140872	0.000482438	1	1	1	P08582	1	1692.75	2.80945	High	0.0004038	0.01231
	FALSE	High	SSHVTIDTLK		0.023905	0.000482438	1	1	1	P08582	0	1100.59	2.58097	High	0.0006035	0.02111
	FALSE	High	HTTVFDNTNGHNSEPWAAELR		0.0191254	0.000482438	1	1	1	P08582	0	2396.1	2.46662	High	0.0004038	0.01677
	FALSE	High	WCATSDPEQHK	1xCarbamidomethyl [C2]	0.0328621	0.00177449	1	1	1	P08582	0	1358.58	1.55894	High	0.00148	0.029
	FALSE	High	ADVTEWR		0.0450571	0.00208281	1	1	1	P08582	0	876.421	2.54232	High	0.001736	0.04003
	FALSE	High	SPQHCMER	1xCarbamidomethyl [C5]	0.0841737	0.00607147	1	1	1	P08582	0	1044.43	1.70356	High	0.00535	0.07579
	FALSE	High	LLNEGQR		0.0871834	0.00678936	1	1	1	P08582	0	829.453	1.94514	High	0.006103	0.07846
	FALSE	High	SSHVTIDTLKGVK		0.0902912	0.00745756	1	1	1	P08582	1	1384.78	1.84315	High	0.006505	0.08148
	FALSE	High	MFDSSNYHGQDLLFK		0.108874	0.00942355	1	1	1	P08582	0	1801.82	1.89462	High	0.008256	0.09867
FALSE	Master Protein	P21589	5'-nucleotidase OS=Homo sapiens OX=9606 GN=NT5E PE=1 SV=1	35.8885	21	35	21	1	574	63.327	7.03	100.187	21
	Checked	Confidence	Sequence	Modifications	Qvality PEP	Qvality q-value	# Protein Groups	# Proteins	# PSMs	Master Protein Accessions	# Missed Cleavages	Theo. MH+ [Da]	XCorr Sequest HT	Confidence Sequest HT	Percolator q-Value Sequest HT	Percolator PEP Sequest HT
	FALSE	High	AKGPLASQISGLYLPYK		2.96882e-05	0	1	1	2	P21589	1	1806.02	3.874	High	0	2.392e-05
	FALSE	High	TIVYLDGSSQSCR	1xCarbamidomethyl [C12]	2.06379e-05	0	1	1	2	P21589	0	1485.7	4.30428	High	0	4.217e-05
	FALSE	High	FRECNMGNLICDAMINNNLR	2xCarbamidomethyl [C4; C11]; 1xOxidation [M14]	2.5784e-05	0	1	1	1	P21589	1	2471.1	4.67294	High	0	2.076e-05
	FALSE	High	CRVPSYDPLKMDEVYK	1xCarbamidomethyl [C1]	1.28352e-05	0	1	1	2	P21589	2	1999.96	3.97283	High	0	1.026e-05
	FALSE	High	IIALGHSGFEMDKLIAQK		4.64375e-06	0	1	1	2	P21589	1	1971.07	4.37593	High	0	3.664e-06
	FALSE	High	HDSGDQDINVVSTYISK		1.63438e-07	0	1	1	2	P21589	0	1877.89	4.04301	High	0	1.235e-07
	FALSE	High	VLPVGDEVVGIVGYTSK		1.37505e-06	0	1	1	4	P21589	0	1731.95	4.15749	High	0	1.07e-06
	FALSE	High	GAEVAHFMNALR		9.58943e-05	0.000306438	1	1	2	P21589	0	1315.66	3.21161	High	0.0002569	0.0002261
	FALSE	High	VVKLDVLCTK	1xCarbamidomethyl [C8]	0.00335383	0.000306438	1	1	2	P21589	1	1174.69	3.31588	High	0.0002569	0.002883
	FALSE	High	FRECNMGNLICDAMINNNLR	2xCarbamidomethyl [C4; C11]	0.000117168	0.000306438	1	1	1	P21589	1	2455.11	3.1356	High	0.0002569	9.645e-05
	FALSE	High	GPLASQISGLYLPYK		0.000171068	0.000306438	1	1	1	P21589	0	1606.88	3.63649	High	0.0002569	0.0001415
	FALSE	High	EVPAGKYPFIVTSDDGR		9.30897e-05	0.000306438	1	1	2	P21589	1	1850.93	3.00132	High	0.0002569	7.645e-05
	FALSE	High	FPILSANIK		0.00600785	0.000306438	1	1	1	P21589	0	1002.6	2.00723	High	0.0002569	0.005198
	FALSE	High	KAFEHSVHR		0.00206468	0.000306438	1	1	1	P21589	1	1110.58	2.85926	High	0.0002569	0.00176
	FALSE	High	VPVVQAYAFGK		0.0197035	0.000482438	1	1	1	P21589	0	1178.66	3.58927	High	0.0004038	0.01731
	FALSE	High	VPSYDPLKMDEVYK		0.0192683	0.000482438	1	1	1	P21589	1	1683.83	1.91976	High	0.0004038	0.01693
	FALSE	High	LFTKVQQIR		0.0169759	0.000482438	1	1	1	P21589	1	1132.68	1.87928	High	0.0004038	0.01483
	FALSE	High	VIYPAVEGR		0.0217043	0.000482438	1	1	1	P21589	0	1003.56	1.76115	High	0.0004038	0.0191
	FALSE	High	AFEHSVHR		0.0189835	0.000482438	1	1	1	P21589	0	982.485	2.29181	High	0.0004038	0.01664
	FALSE	High	IIALGHSGFEMDK		0.0298546	0.0011471	1	1	1	P21589	0	1417.71	2.05305	High	0.0009588	0.02639
	FALSE	High	MKVIYPAVEGR	1xOxidation [M1]	0.0328621	0.00177449	1	1	1	P21589	1	1278.69	2.95783	High	0.00148	0.02919
	FALSE	High	IIALGHSGFEMDKLIAQK	1xOxidation [M11]	0.0333503	0.00177449	1	1	1	P21589	1	1987.07	2.37127	High	0.00148	0.02959
	FALSE	High	MKVIYPAVEGR		0.0915623	0.00745756	1	1	1	P21589	1	1262.69	2.65025	High	0.006505	0.08225
	FALSE	High	LDVLCTK	1xCarbamidomethyl [C5]	0.0981646	0.00829875	1	1	1	P21589	0	848.455	2.2934	High	0.007194	0.08875
FALSE	Master Protein	P23246	Splicing factor, proline- and glutamine-rich OS=Homo sapiens OX=9606 GN=SFPQ PE=1 SV=2	35.2192	25	32	24	1	707	76.102	9.44	90.399	25
	Checked	Confidence	Sequence	Modifications	Qvality PEP	Qvality q-value	# Protein Groups	# Proteins	# PSMs	Master Protein Accessions	# Missed Cleavages	Theo. MH+ [Da]	XCorr Sequest HT	Confidence Sequest HT	Percolator q-Value Sequest HT	Percolator PEP Sequest HT
	FALSE	High	FATHAAALSVR		3.22134e-05	0	1	1	1	P23246	0	1143.63	4.5042	High	0	2.603e-05
	FALSE	High	DKLESEMEDAYHEHQANLLR		7.48243e-07	0	1	1	1	P23246	1	2428.12	4.66655	High	0	5.787e-07
	FALSE	High	NLSPYVSNELLEEAFSQFGPIER		8.39039e-05	0	1	1	2	P23246	0	2639.3	4.61166	High	0	6.838e-05
	FALSE	High	YGEPGEVFINK		0.00198911	0.000306438	1	1	1	P23246	0	1252.62	3.35007	High	0.0002569	0.00169
	FALSE	High	YGEPGEVFINKGK		0.000146383	0.000306438	1	1	2	P23246	1	1437.74	3.46729	High	0.0002569	0.0001208
	FALSE	High	RMEELHNQEMQK		0.000459176	0.000306438	1	1	2	P23246	1	1572.73	3.25051	High	0.0002569	0.0004335
	FALSE	High	AVVIVDDRGR		0.00254433	0.000306438	1	1	1	P23246	1	1099.62	2.73206	High	0.0002569	0.002174
	FALSE	High	STGKGIVEFASKPAAR		0.000407723	0.000306438	1	1	1	P23246	1	1618.89	3.19513	High	0.0002569	0.0003403
	FALSE	High	FGQGGAGPVGGQGPR		0.00156697	0.000306438	1	1	1	P23246	0	1341.67	2.7945	High	0.0002569	0.001329
	FALSE	High	GMGPGTPAGYGR	1xOxidation [M2]	0.0069251	0.000306438	1	1	1	P23246	0	1136.52	2.74612	High	0.0002569	0.00599
	FALSE	High	GIVEFASKPAAR		0.00746285	0.000306438	1	1	1	P23246	0	1245.69	3.08707	High	0.0002569	0.006457
	FALSE	High	GREEYEGPNKKPR		0.000343706	0.000306438	1	1	2	P23246	2	1559.79	4.17856	High	0.0002569	0.0004934
	FALSE	High	MEELHNQEMQK		0.0151789	0.000482438	1	1	1	P23246	0	1416.62	2.46769	High	0.0004038	0.01332
	FALSE	High	LFVGNLPADITEDEFK		0.0157559	0.000482438	1	1	1	P23246	0	1807.91	2.18341	High	0.0004038	0.01381
	FALSE	High	FAQHGTFEYEYSQR		0.0237282	0.000482438	1	1	1	P23246	0	1762.78	1.70964	High	0.0004038	0.02085
	FALSE	High	QREMEEQMR		0.0244433	0.000959487	1	1	2	P23246	1	1236.55	2.14225	High	0.0008032	0.02147
	FALSE	High	QGPGPGGPK		0.0285589	0.0011471	1	1	1	P23246	0	794.416	2.3746	High	0.0009588	0.0253
	FALSE	High	AVVIVDDR		0.0279318	0.0011471	2	2	1	P23246; Q15233	0	886.499	2.11767	High	0.0009588	0.02464
	FALSE	High	EMQLRQEEER		0.0283484	0.0011471	1	1	2	P23246	1	1347.63	2.5057	High	0.00148	0.03103
	FALSE	High	RMEELHNQEMQK	1xOxidation [M10]	0.0326206	0.00157973	1	1	1	P23246	1	1588.72	2.80849	High	0.001319	0.02886
	FALSE	High	ISDSEGFK		0.0361639	0.00196164	1	1	1	P23246	0	882.42	1.96184	High	0.001636	0.03215
	FALSE	High	AELDDTPMR		0.0665923	0.00374513	1	1	1	P23246	0	1047.48	2.0955	High	0.003108	0.05978
	FALSE	High	ANLSLLR		0.064711	0.00374513	1	1	1	P23246	0	786.483	1.90632	High	0.003108	0.05788
	FALSE	High	ALAEIAKAELDDTPMR	1xOxidation [M15]	0.0705094	0.00466866	1	1	1	P23246	1	1759.89	2.45728	High	0.003879	0.06321
	FALSE	High	QREESYSR		0.0778851	0.00536493	1	1	1	P23246	1	1054.49	1.60974	High	0.004768	0.0699
	FALSE	High	SLDEMEK		0.0859679	0.00643747	1	1	1	P23246	0	851.382	2.2167	High	0.005652	0.07712
FALSE	Master Protein	P08133	Annexin A6 OS=Homo sapiens OX=9606 GN=ANXA6 PE=1 SV=3	44.4279	27	34	27	1	673	75.826	5.6	82.2861	27
	Checked	Confidence	Sequence	Modifications	Qvality PEP	Qvality q-value	# Protein Groups	# Proteins	# PSMs	Master Protein Accessions	# Missed Cleavages	Theo. MH+ [Da]	XCorr Sequest HT	Confidence Sequest HT	Percolator q-Value Sequest HT	Percolator PEP Sequest HT
	FALSE	High	NKPLFFADKLYK		9.60969e-06	0	1	1	1	P08133	1	1483.83	3.62972	High	0	7.647e-06
	FALSE	High	GFGSDKEAILDIITSR		7.50654e-05	0	1	1	1	P08133	1	1721.91	3.57146	High	0	6.115e-05
	FALSE	High	AMEGAGTDEKALIEILATR		1.40306e-05	0	1	1	1	P08133	1	1989.03	4.6673	High	0	1.126e-05
	FALSE	High	EIKDAISGIGTDEK		0.00284575	0.000306438	1	1	2	P08133	1	1475.76	2.92891	High	0.002058	0.04728
	FALSE	High	SEIDLLNIR		0.000795893	0.000306438	1	1	1	P08133	0	1072.6	2.95268	High	0.0002569	0.0006693
	FALSE	High	ALIEILATR		0.00190208	0.000306438	1	1	1	P08133	0	999.62	2.86278	High	0.0002569	0.001625
	FALSE	High	DAFVAIVQSVK		0.00103263	0.000306438	1	1	1	P08133	0	1176.66	3.39836	High	0.0002569	0.0008748
	FALSE	High	AMEGAGTDEKALIEILATR	1xOxidation [M2]	0.000147473	0.000306438	1	1	1	P08133	1	2005.03	4.40365	High	0.0002569	0.0001217
	FALSE	High	CLIEILASR	1xCarbamidomethyl [C1]	0.00119841	0.000306438	1	1	1	P08133	0	1074.6	2.92918	High	0.0002569	0.001011
	FALSE	High	ALLALCGGED	1xCarbamidomethyl [C6]	0.00366834	0.000306438	1	1	1	P08133	0	1018.49	2.71219	High	0.0002569	0.003154
	FALSE	High	FMTILCTR	1xCarbamidomethyl [C6]	0.00780534	0.000306438	1	1	1	P08133	0	1041.52	2.23566	High	0.0002569	0.00679
	FALSE	High	MTNYDVEHTIKK		0.00553347	0.000306438	1	1	2	P08133	1	1478.73	2.69474	High	0.0002569	0.005091
	FALSE	High	GTVRPANDFNPDADAK		0.000473026	0.000306438	1	1	2	P08133	0	1687.8	3.84612	High	0.0002569	0.0003965
	FALSE	High	GAGTDEKTLTR		0.000494589	0.000306438	1	1	1	P08133	1	1148.59	3.3509	High	0.0002569	0.0004151
	FALSE	High	VELKGTVRPANDFNPDADAK		0.000246095	0.000306438	1	1	1	P08133	1	2157.09	3.13113	High	0.0002569	0.0002044
	FALSE	High	AINEAYKEDYHK		0.00445498	0.000306438	1	1	2	P08133	1	1480.71	2.4895	High	0.0002569	0.003847
	FALSE	High	TTGKPIEASIR		0.00282459	0.000306438	1	1	2	P08133	0	1172.66	2.43567	High	0.0004038	0.01728
	FALSE	High	SLHQAIEGDTSGDFLK		0.0104481	0.000482438	1	1	2	P08133	0	1717.84	3.1715	High	0.0004038	0.009476
	FALSE	High	GLGTDEDTIIDIITHR		0.0249935	0.0011471	1	1	1	P08133	0	1768.91	2.14187	High	0.0009588	0.02196
	FALSE	High	GLGTRDNTLIR		0.0281393	0.0011471	1	1	1	P08133	1	1215.68	2.21892	High	0.0009588	0.02493
	FALSE	High	GELSGDFEK		0.0346018	0.00177449	1	1	1	P08133	0	981.452	1.90859	High	0.00148	0.03071
	FALSE	High	GSIHDFPGFDPNQDAEALYTAMK	1xOxidation [M22]	0.0488183	0.00208281	1	1	1	P08133	0	2540.14	1.86589	High	0.001736	0.04356
	FALSE	High	LVFDEYLK		0.0409707	0.00208281	1	1	1	P08133	0	1026.55	1.85084	High	0.001736	0.03646
	FALSE	High	SEIDLLNIRR		0.0642485	0.00374513	1	1	1	P08133	1	1228.7	1.91537	High	0.003108	0.0577
	FALSE	High	STPEYFAER		0.0695105	0.00391482	1	1	1	P08133	0	1099.51	1.42566	High	0.003577	0.06228
	FALSE	High	WGTDEAQFIYILGNR		0.0784384	0.00536493	1	1	1	P08133	0	1782.88	1.73196	High	0.004768	0.07037
	FALSE	High	QRQEVCQSYK	1xCarbamidomethyl [C6]	0.0795558	0.00551509	1	1	1	P08133	1	1325.63	2.25579	High	0.004894	0.07154
	FALSE	High	LMLAVVK	1xOxidation [M2]	0.0961401	0.00812903	1	1	1	P08133	0	789.49	1.47772	High	0.007067	0.08671
FALSE	Master Protein	Q16643	Drebrin OS=Homo sapiens OX=9606 GN=DBN1 PE=1 SV=4	33.1279	21	26	21	1	649	71.385	4.45	82.0011	21
	Checked	Confidence	Sequence	Modifications	Qvality PEP	Qvality q-value	# Protein Groups	# Proteins	# PSMs	Master Protein Accessions	# Missed Cleavages	Theo. MH+ [Da]	XCorr Sequest HT	Confidence Sequest HT	Percolator q-Value Sequest HT	Percolator PEP Sequest HT
	FALSE	High	MAPTPIPTRSPSDSSTASTPVAEQIER		6.021e-06	0	1	1	1	Q16643	1	2826.39	5.18285	High	0	4.751e-06
	FALSE	High	MAPTPIPTRSPSDSSTASTPVAEQIER	1xOxidation [M1]	3.38217e-07	0	1	1	1	Q16643	1	2842.39	5.61559	High	0	2.575e-07
	FALSE	High	LREDENAEPVGTTYQK		2.50299e-05	0	1	1	1	Q16643	1	1849.89	2.83376	High	0	2.009e-05
	FALSE	High	SPSDSSTASTPVAEQIER		2.33374e-07	0	1	1	1	Q16643	0	1861.88	4.73934	High	0	1.778e-07
	FALSE	High	EGTQASEGYFSQSQEEEFAQSEELCAK	1xCarbamidomethyl [C25]	2.00763e-06	0	1	1	1	Q16643	0	3069.29	5.48895	High	0	1.566e-06
	FALSE	High	LREDENAEPVGTTYQKTDAAVEMK		6.6308e-06	0	1	1	1	Q16643	2	2695.29	4.59061	High	0	5.234e-06
	FALSE	High	YVLINWVGEDVPDARK		0.00345555	0.000306438	1	1	1	Q16643	1	1873.98	2.69525	High	0.0002569	0.00296
	FALSE	High	YVLINWVGEDVPDAR		0.00143295	0.000306438	1	1	1	Q16643	0	1745.89	3.54412	High	0.0002569	0.001214
	FALSE	High	LAASGEGGLQELSGHFENQK		0.000225124	0.000306438	1	1	1	Q16643	0	2072	2.84015	High	0.0002569	0.0001858
	FALSE	High	SESEVEEAAAIIAQRPDNPR		0.00230911	0.000306438	1	1	1	Q16643	0	2182.07	2.07455	High	0.0002569	0.001978
	FALSE	High	VASASAGSCDVPSPFNHRPGSHLDSHR	1xCarbamidomethyl [C9]	0.000212147	0.000306438	1	1	2	Q16643	0	2845.32	3.01806	High	0.0002569	0.0001757
	FALSE	High	KQQTLEAEEAKR		0.000177535	0.000306438	1	1	2	Q16643	2	1430.76	3.86593	High	0.0002569	0.001101
	FALSE	High	LRLREDENAEPVGTTYQK		0.000148572	0.000306438	1	1	1	Q16643	2	2119.08	2.60429	High	0.0002569	0.0001219
	FALSE	High	TDAAVEMKR		0.00315933	0.000306438	1	1	1	Q16643	1	1020.51	2.88954	High	0.0002569	0.002711
	FALSE	High	KQQTLEAEEAK		0.000660878	0.000306438	1	1	2	Q16643	1	1274.66	3.63167	High	0.0002569	0.0005531
	FALSE	High	CACASHVAK	2xCarbamidomethyl [C1; C3]	0.00161438	0.000306438	1	1	1	Q16643	0	1003.44	2.40633	High	0.0002569	0.001367
	FALSE	High	TDAAVEMK		0.00786393	0.000306438	1	1	1	Q16643	0	864.413	2.76151	High	0.0002569	0.006828
	FALSE	High	KCACASHVAK	2xCarbamidomethyl [C2; C4]	0.000356707	0.000306438	1	1	2	Q16643	1	1131.54	3.83566	High	0.0002569	0.0002978
	FALSE	High	QQTLEAEEAK		0.0130736	0.000482438	1	1	1	Q16643	0	1146.56	2.3464	High	0.0004038	0.01139
	FALSE	High	VMYGFCSVK	1xCarbamidomethyl [C6]	0.0279318	0.0011471	1	1	1	Q16643	0	1090.51	2.28446	High	0.0009588	0.0247
	FALSE	High	MEQERQEQEERER		0.0302992	0.00136538	1	1	1	Q16643	2	1776.79	2.01892	High	0.001142	0.02677
	FALSE	High	LSSPVLHR		0.0705094	0.00466866	1	1	1	Q16643	0	908.531	2.1559	High	0.003879	0.0633
FALSE	Master Protein	Q09666	Neuroblast differentiation-associated protein AHNAK OS=Homo sapiens OX=9606 GN=AHNAK PE=1 SV=2	15.8913	33	35	33	1	5890	628.699	6.15	81.9436	33
	Checked	Confidence	Sequence	Modifications	Qvality PEP	Qvality q-value	# Protein Groups	# Proteins	# PSMs	Master Protein Accessions	# Missed Cleavages	Theo. MH+ [Da]	XCorr Sequest HT	Confidence Sequest HT	Percolator q-Value Sequest HT	Percolator PEP Sequest HT
	FALSE	High	IKGDVPSVGLEGPDVDLQGPEAK		1.10523e-08	0	1	1	1	Q09666	1	2320.2	6.52147	High	0	8.101e-09
	FALSE	High	VQANLGAPDINIEGLDAK		1.29308e-05	0	1	1	1	Q09666	0	1837.97	3.53762	High	0	1.036e-05
	FALSE	High	GGVQVPAVDISSSLGGR		5.57862e-05	0	1	1	1	Q09666	0	1598.85	3.26461	High	0	4.523e-05
	FALSE	High	AEGPEVDVNLPK		0.00264107	0.000306438	1	1	1	Q09666	0	1267.65	2.79977	High	0.0002569	0.002254
	FALSE	High	ISMPDVDLHLKGPK		0.00746285	0.000306438	1	1	1	Q09666	1	1549.84	2.51891	High	0.0002569	0.006482
	FALSE	High	LPSGSGAASPTGSAVDIR		0.00122548	0.000306438	1	1	1	Q09666	0	1642.84	3.53745	High	0.0002569	0.001039
	FALSE	High	LPTGQISGPEIK		0.00190208	0.000306438	1	1	1	Q09666	0	1239.69	3.11083	High	0.0002569	0.001624
	FALSE	High	HELTEISNVDVETQSGK		0.0003702	0.000306438	1	1	1	Q09666	0	1885.91	3.32525	High	0.0002569	0.0003075
	FALSE	High	FKMPEMNIK		0.000660878	0.000306438	1	1	1	Q09666	1	1137.58	2.91511	High	0.0002569	0.0005545
	FALSE	High	EVFSSCSSEVVLSGDDEEYQR	1xCarbamidomethyl [C6]	0.00337898	0.000306438	1	1	2	Q09666	0	2422.04	2.87999	High	0.0002569	0.003851
	FALSE	High	ISAPNVDFNLEGPK		0.000951467	0.000306438	1	1	1	Q09666	0	1500.77	2.10123	High	0.0002569	0.0008049
	FALSE	High	VNVEAPDVNLEGLGGK		0.000135914	0.000306438	1	1	1	Q09666	0	1610.84	3.4313	High	0.0002569	0.0001122
	FALSE	High	TVIRLPSGSGAASPTGSAVDIR		8.77241e-05	0.000306438	1	1	1	Q09666	1	2112.14	3.51022	High	0.0002569	7.156e-05
	FALSE	High	ISMPDVDLHVK		0.0019451	0.000306438	1	1	1	Q09666	0	1253.66	2.03416	High	0.0002569	0.001655
	FALSE	High	VDTNAPDLSLEGPEGK		0.0030209	0.000306438	1	1	1	Q09666	0	1641.8	2.3921	High	0.0002569	0.002591
	FALSE	High	LKGPQITGPSLEGDLGLK		0.00103263	0.000306438	1	1	1	Q09666	1	1823.03	3.29642	High	0.0002569	0.0008739
	FALSE	High	ISMPDFDLHLKGPK		0.00407285	0.000306438	1	1	1	Q09666	1	1597.84	1.95727	High	0.0002569	0.003512
	FALSE	High	VGGSGVNVNAK		0.00011892	0.000306438	1	1	1	Q09666	0	1001.54	3.56174	High	0.0002569	9.73e-05
	FALSE	High	AGAISASGPELQGAGHSK		0.00113755	0.000306438	1	1	1	Q09666	0	1637.82	3.08082	High	0.0002569	0.0009612
	FALSE	High	GPQVSGELK		0.0197035	0.000482438	1	1	1	Q09666	0	914.494	1.89809	High	0.0004038	0.0173
	FALSE	High	ISIPDVGLHLK		0.0157559	0.000482438	1	1	1	Q09666	0	1191.71	1.73671	High	0.0004038	0.01381
	FALSE	High	VDIEAPDVSLEGPEGK		0.0111751	0.000482438	1	1	1	Q09666	0	1654.82	2.06815	High	0.0004038	0.009777
	FALSE	High	VGVEVPDVNIEGPEGK		0.0110919	0.000482438	1	1	1	Q09666	0	1637.84	2.1372	High	0.0004038	0.009633
	FALSE	High	VSAPGVQGDVK		0.0169759	0.000482438	1	1	1	Q09666	0	1056.57	2.48577	High	0.0004038	0.01487
	FALSE	High	LKSEDGVEGDLGETQSR		0.0194123	0.000482438	1	1	1	Q09666	1	1819.87	1.73231	High	0.0004038	0.01702
	FALSE	High	SEDGVEGDLGETQSR		0.0267179	0.0011471	1	1	1	Q09666	0	1578.69	2.4215	High	0.0009588	0.02354
	FALSE	High	GDISISGPK		0.0273183	0.0011471	1	1	1	Q09666	0	873.468	2.15012	High	0.0009588	0.02403
	FALSE	High	AVEVQGPSLESGDHGK		0.0343479	0.00177449	1	1	1	Q09666	0	1609.78	1.53126	High	0.00148	0.03033
	FALSE	High	MEKEETTR	1xAcetyl [N-Term]	0.0348575	0.00177449	1	1	1	Q09666	1	1065.49	1.92311	High	0.00148	0.03087
	FALSE	High	ANVDISAPK		0.0491747	0.00208281	1	1	1	Q09666	0	914.494	1.9688	High	0.001736	0.04386
	FALSE	High	FSMPGFK		0.0589361	0.00300532	1	1	1	Q09666	0	813.396	1.59925	High	0.002498	0.05249
	FALSE	High	VEGDLKGPEVDIKGPK		0.064711	0.00374513	1	1	2	Q09666	2	1680.92	2.48759	High	0.003108	0.05775
	FALSE	High	ISMPGFKGEGPEVDVNLPK		0.0915623	0.00745756	1	1	1	Q09666	1	2014.03	1.7777	High	0.006505	0.0824
FALSE	Master Protein	P13647	Keratin, type II cytoskeletal 5 OS=Homo sapiens OX=9606 GN=KRT5 PE=1 SV=3	29.4915	22	30	8	1	590	62.34	7.74	81.816	22
	Checked	Confidence	Sequence	Modifications	Qvality PEP	Qvality q-value	# Protein Groups	# Proteins	# PSMs	Master Protein Accessions	# Missed Cleavages	Theo. MH+ [Da]	XCorr Sequest HT	Confidence Sequest HT	Percolator q-Value Sequest HT	Percolator PEP Sequest HT
	FALSE	High	VSLAGACGVGGYGSR	1xCarbamidomethyl [C7]	4.86537e-07	0	1	1	1	P13647	0	1410.68	4.39558	High	0	3.739e-07
	FALSE	High	YEELQQTAGR		6.91813e-05	0	1	1	1	P13647	0	1194.57	3.61943	High	0	5.629e-05
	FALSE	High	TLNNKFASFIDKVR		1.60357e-05	0	5	12	2	P08729; P35908; P48668; P05787; P13647	2	1652.91	3.30025	High	0	1.287e-05
	FALSE	High	TLNNKFASFIDK		1.44533e-05	0	5	12	2	P08729; P35908; P48668; P05787; P13647	1	1397.74	4.41138	High	0	1.158e-05
	FALSE	High	FASFIDKVR		0.00605294	0.000306438	7	17	1	P08729; Q7Z794; Q86Y46; P35908; P48668; P05787; P13647	1	1082.6	2.52355	High	0.0002569	0.005242
	FALSE	High	ISISTSGGSFR		0.000813851	0.000306438	1	1	1	P13647	0	1111.57	2.60131	High	0.0002569	0.0006861
	FALSE	High	VLDTKWTLLQEQGTK		0.00144367	0.000306438	2	3	1	P48668; P13647	1	1759.96	3.89465	High	0.0002569	0.001227
	FALSE	High	WTLLQEQGTK		0.000717199	0.000306438	2	4	1	P48668; P13647	0	1203.64	3.20579	High	0.0002569	0.0006039
	FALSE	High	TEAESWYQTKYEELQQTAGR		0.000341163	0.000306438	1	1	1	P13647	1	2418.12	2.71711	High	0.0002569	0.0002848
	FALSE	High	NLDLDSIIAEVK		0.0043562	0.000306438	3	7	2	P35908; P48668; P13647	0	1329.73	2.9632	High	0.0002569	0.003737
	FALSE	High	AQYEEIANR		0.00123464	0.000306438	1	1	1	P13647	0	1093.53	2.87895	High	0.0002569	0.001045
	FALSE	High	TTAENEFVMLKK		0.00804235	0.000306438	1	1	1	P13647	1	1410.73	1.95264	High	0.0002569	0.006987
	FALSE	High	KLLEGEECR	1xCarbamidomethyl [C8]	0.00188795	0.000306438	4	10	2	Q86Y46; P35908; P48668; P13647	1	1133.56	3.17423	High	0.0002569	0.001864
	FALSE	High	NKYEDEINKR		0.00161438	0.000306438	4	6	2	P04264; P48668; P05787; P13647	2	1308.65	3.08846	High	0.0002569	0.001367
	FALSE	High	NKLAELEEALQK		0.0176206	0.000482438	1	1	2	P13647	1	1385.76	2.54814	High	0.0004038	0.01543
	FALSE	High	LLEGEECR	1xCarbamidomethyl [C7]	0.0154072	0.000482438	5	11	1	Q86Y46; P35908; P48668; Q8N1N4; P13647	0	1005.47	2.51453	High	0.0004038	0.01349
	FALSE	High	SGGGGGGGFGR		0.0184263	0.000482438	1	1	1	P13647	0	865.391	3.20685	High	0.0004038	0.01618
	FALSE	High	TTAENEFVMLKK	1xOxidation [M9]	0.0275213	0.0011471	1	1	1	P13647	1	1426.72	2.35187	High	0.0009588	0.02431
	FALSE	High	QLDSIVGER		0.0300761	0.00136538	2	3	1	P48668; P13647	0	1016.54	2.05653	High	0.001142	0.02669
	FALSE	High	FLEQQNK		0.0372432	0.00196164	8	18	2	P08729; P14136; P08670; P78386; P48668; P05787; Q8N1N4; P13647	0	906.468	2.24412	High	0.001636	0.03304
	FALSE	High	FASFIDK		0.0597917	0.00300532	7	18	1	P08729; Q7Z794; Q86Y46; P35908; P48668; P05787; P13647	0	827.43	2.37571	High	0.002498	0.05335
	FALSE	High	GRLDSELR		0.0762469	0.00519405	2	5	1	P48668; P13647	1	945.511	2.5479	High	0.004631	0.06823
	FALSE	High	VRFLEQQNK		0.0968107	0.00812903	8	18	1	P08729; P14136; P08670; P78386; P48668; P05787; Q8N1N4; P13647	1	1161.64	2.5968	High	0.007067	0.08706
FALSE	Master Protein	P15144	Aminopeptidase N OS=Homo sapiens OX=9606 GN=ANPEP PE=1 SV=4	18.7177	23	31	23	1	967	109.471	5.48	81.1956	23
	Checked	Confidence	Sequence	Modifications	Qvality PEP	Qvality q-value	# Protein Groups	# Proteins	# PSMs	Master Protein Accessions	# Missed Cleavages	Theo. MH+ [Da]	XCorr Sequest HT	Confidence Sequest HT	Percolator q-Value Sequest HT	Percolator PEP Sequest HT
	FALSE	High	KVVATTQMQAADARK		1.81918e-05	0	1	1	2	P15144	2	1617.87	4.35791	High	0	1.458e-05
	FALSE	High	VVATTQMQAADAR		8.10184e-06	0	1	1	1	P15144	0	1361.68	4.44591	High	0	6.416e-06
	FALSE	High	VVATTQMQAADAR	1xOxidation [M7]	6.14361e-05	0	1	1	1	P15144	0	1377.68	3.90236	High	0	5.01e-05
	FALSE	High	QWMENPNNNPIHPNLR		1.97391e-05	0	1	1	1	P15144	0	1973.94	3.45626	High	0	1.587e-05
	FALSE	High	EVVLQWFTENSK		1.73996e-05	0	1	1	1	P15144	0	1479.75	3.8038	High	0	1.398e-05
	FALSE	High	ENKEVVLQWFTENSK		4.14584e-05	0	1	1	1	P15144	1	1850.93	3.81093	High	0	3.356e-05
	FALSE	High	KVVATTQMQAADAR	1xOxidation [M8]	9.75338e-06	0	1	1	1	P15144	1	1505.77	2.50143	High	0	7.765e-06
	FALSE	High	FSTEYELQQLEQFK		0.00697708	0.000306438	1	1	1	P15144	0	1789.86	2.04729	High	0.0002569	0.006027
	FALSE	High	FTCKEATDVIIIHSK	1xCarbamidomethyl [C3]	0.0013007	0.000306438	1	1	1	P15144	1	1761.92	2.56313	High	0.0002569	0.0011
	FALSE	High	ENSLLFDPLSSSSSNK		0.00232641	0.000306438	1	1	1	P15144	0	1724.83	2.85922	High	0.0002569	0.001988
	FALSE	High	MLSSFLSEDVFK		0.00377962	0.000306438	1	1	1	P15144	0	1402.69	2.95598	High	0.0002569	0.003256
	FALSE	High	RFSTEYELQQLEQFKK		0.000565369	0.000306438	1	1	1	P15144	2	2074.06	2.4237	High	0.0002569	0.0004745
	FALSE	High	SEYMEGNVR	1xOxidation [M4]	0.00342983	0.000306438	1	1	1	P15144	0	1100.47	2.26808	High	0.0002569	0.002944
	FALSE	High	VVATTQMQAADARK		0.000172343	0.000306438	1	1	1	P15144	1	1489.78	3.56459	High	0.0002569	0.0001423
	FALSE	High	DNEETGFGSGTR		0.000240676	0.000306438	1	1	1	P15144	0	1269.53	3.14101	High	0.0002569	0.0001993
	FALSE	High	DLTALSNMLPK	1xOxidation [M8]	0.0149541	0.000482438	1	1	3	P15144	0	1218.64	3.34328	High	0.001736	0.04273
	FALSE	High	DLTALSNMLPK		0.0154072	0.000482438	1	1	3	P15144	0	1202.64	3.41505	High	0.0004038	0.0135
	FALSE	High	QVTPLFIHFR		0.0191254	0.000482438	1	1	1	P15144	0	1257.71	1.68261	High	0.0004038	0.01674
	FALSE	High	DLMVLNDVYR		0.0137752	0.000482438	1	1	1	P15144	0	1237.62	2.91216	High	0.0004038	0.01207
	FALSE	High	SEYMEGNVRK		0.0210682	0.000482438	1	1	1	P15144	1	1212.57	1.96104	High	0.0004038	0.01855
	FALSE	High	SEYMEGNVR		0.0246254	0.0011471	1	1	1	P15144	0	1084.47	2.11245	High	0.0009588	0.02166
	FALSE	High	SIQLPTTVR		0.0319065	0.00157973	1	1	1	P15144	0	1014.59	2.11132	High	0.001319	0.02818
	FALSE	High	KIQTQLQR		0.055628	0.00265679	1	1	1	P15144	1	1014.61	2.88539	High	0.00221	0.04954
	FALSE	High	ELWILNR		0.0610972	0.00300532	1	1	1	P15144	0	943.536	1.56235	High	0.002498	0.05465
	FALSE	High	EATDVIIIHSK		0.0847679	0.00625248	1	1	1	P15144	0	1225.68	1.81853	High	0.0055	0.07627
	FALSE	High	IQTQLQR		0.111137	0.00974704	1	1	1	P15144	0	886.51	2.49187	High	0.00838	0.1004
FALSE	Master Protein	P48668	Keratin, type II cytoskeletal 6C OS=Homo sapiens OX=9606 GN=KRT6C PE=1 SV=3	32.8014	22	29	6	1	564	59.988	8	80.8937	22
	Checked	Confidence	Sequence	Modifications	Qvality PEP	Qvality q-value	# Protein Groups	# Proteins	# PSMs	Master Protein Accessions	# Missed Cleavages	Theo. MH+ [Da]	XCorr Sequest HT	Confidence Sequest HT	Percolator q-Value Sequest HT	Percolator PEP Sequest HT
	FALSE	High	TLNNKFASFIDKVR		1.60357e-05	0	5	12	2	P08729; P35908; P48668; P05787; P13647	2	1652.91	3.30025	High	0	1.287e-05
	FALSE	High	TLNNKFASFIDK		1.44533e-05	0	5	12	2	P08729; P35908; P48668; P05787; P13647	1	1397.74	4.41138	High	0	1.158e-05
	FALSE	High	AIGGGLSSVGGGSSTIK		2.86069e-05	0	1	2	1	P48668	0	1447.78	4.77937	High	0	2.304e-05
	FALSE	High	FASFIDKVR		0.00605294	0.000306438	7	17	1	P08729; Q7Z794; Q86Y46; P35908; P48668; P05787; P13647	1	1082.6	2.52355	High	0.0002569	0.005242
	FALSE	High	ISIGGGSCAISGGYGSR	1xCarbamidomethyl [C8]	0.00119841	0.000306438	1	3	1	P48668	0	1598.76	3.86059	High	0.0002569	0.001011
	FALSE	High	VLDTKWTLLQEQGTK		0.00144367	0.000306438	2	3	1	P48668; P13647	1	1759.96	3.89465	High	0.0002569	0.001227
	FALSE	High	WTLLQEQGTK		0.000717199	0.000306438	2	4	1	P48668; P13647	0	1203.64	3.20579	High	0.0002569	0.0006039
	FALSE	High	NLDLDSIIAEVK		0.0043562	0.000306438	3	7	2	P35908; P48668; P13647	0	1329.73	2.9632	High	0.0002569	0.003737
	FALSE	High	ADTLTDEINFLR		0.000127133	0.000306438	1	3	1	P48668	0	1407.71	3.36444	High	0.0002569	0.0001042
	FALSE	High	AQYEEIAQR		0.000958573	0.000306438	2	6	2	P35908; P48668	0	1107.54	3.05598	High	0.0002569	0.0008112
	FALSE	High	GSGGLGGACGGAGFGSR	1xCarbamidomethyl [C9]	9.17183e-05	0.000306438	1	3	1	P48668	0	1424.63	3.21709	High	0.0002569	7.502e-05
	FALSE	High	KLLEGEECR	1xCarbamidomethyl [C8]	0.00188795	0.000306438	4	10	2	Q86Y46; P35908; P48668; P13647	1	1133.56	3.17423	High	0.0002569	0.001864
	FALSE	High	NKYEDEINKR		0.00161438	0.000306438	4	6	2	P04264; P48668; P05787; P13647	2	1308.65	3.08846	High	0.0002569	0.001367
	FALSE	High	LLEGEECR	1xCarbamidomethyl [C7]	0.0154072	0.000482438	5	11	1	Q86Y46; P35908; P48668; Q8N1N4; P13647	0	1005.47	2.51453	High	0.0004038	0.01349
	FALSE	High	EYQELMNVK		0.00962327	0.000482438	2	4	1	P48668; P05787	0	1153.56	3.071	High	0.0004038	0.008383
	FALSE	High	SLYGLGGSK		0.0246254	0.0011471	1	3	1	P48668	0	881.473	1.96936	High	0.0009588	0.02164
	FALSE	High	QLDSIVGER		0.0300761	0.00136538	2	3	1	P48668; P13647	0	1016.54	2.05653	High	0.001142	0.02669
	FALSE	High	NTKQEIAEINR		0.0343479	0.00177449	1	3	1	P48668	1	1315.7	2.2391	High	0.00148	0.03037
	FALSE	High	FLEQQNK		0.0372432	0.00196164	8	18	2	P08729; P14136; P08670; P78386; P48668; P05787; Q8N1N4; P13647	0	906.468	2.24412	High	0.001636	0.03304
	FALSE	High	FASFIDK		0.0597917	0.00300532	7	18	1	P08729; Q7Z794; Q86Y46; P35908; P48668; P05787; P13647	0	827.43	2.37571	High	0.002498	0.05335
	FALSE	High	GRLDSELR		0.0762469	0.00519405	2	5	1	P48668; P13647	1	945.511	2.5479	High	0.004631	0.06823
	FALSE	High	VRFLEQQNK		0.0968107	0.00812903	8	18	1	P08729; P14136; P08670; P78386; P48668; P05787; Q8N1N4; P13647	1	1161.64	2.5968	High	0.007067	0.08706
FALSE	Master Protein	P06748	Nucleophosmin OS=Homo sapiens OX=9606 GN=NPM1 PE=1 SV=2	41.4966	19	28	19	1	294	32.555	4.78	80.5693	19
	Checked	Confidence	Sequence	Modifications	Qvality PEP	Qvality q-value	# Protein Groups	# Proteins	# PSMs	Master Protein Accessions	# Missed Cleavages	Theo. MH+ [Da]	XCorr Sequest HT	Confidence Sequest HT	Percolator q-Value Sequest HT	Percolator PEP Sequest HT
	FALSE	High	ADKDYHFKVDNDENEHQLSLR		4.73298e-08	0	1	1	3	P06748	2	2573.2	5.74656	High	0	3.535e-08
	FALSE	High	MTDQEAIQDLWQWRK		1.30271e-05	0	1	1	1	P06748	1	1947.94	4.02006	High	0	1.043e-05
	FALSE	High	MTDQEAIQDLWQWR		0.000536711	0.000306438	1	1	1	P06748	0	1819.84	2.81085	High	0.0002569	0.0004479
	FALSE	High	MTDQEAIQDLWQWRK	1xOxidation [M1]	0.00198911	0.000306438	1	1	1	P06748	1	1963.93	3.70818	High	0.0002569	0.001696
	FALSE	High	TPKGPSSVEDIK		0.00179195	0.000306438	1	1	1	P06748	1	1257.67	2.99871	High	0.0002569	0.00152
	FALSE	High	MQASIEKGGSLPK		9.30897e-05	0.000306438	1	1	2	P06748	1	1345.71	3.11933	High	0.0002569	7.597e-05
	FALSE	High	MQASIEKGGSLPKVEAK		0.00657191	0.000306438	1	1	1	P06748	2	1772.96	3.32793	High	0.0002569	0.005676
	FALSE	High	MQASIEKGGSLPKVEAK	1xOxidation [M1]	0.00574426	0.000306438	1	1	1	P06748	2	1788.95	2.66264	High	0.0002569	0.004966
	FALSE	High	VDNDENEHQLSLR		0.00131043	0.000306438	1	1	1	P06748	0	1568.73	2.6133	High	0.0002569	0.001108
	FALSE	High	TPKGPSSVEDIKAK		0.000221807	0.000306438	1	1	2	P06748	2	1456.8	3.74542	High	0.0002569	0.0006877
	FALSE	High	SAPGGGSKVPQKK		0.00804235	0.000306438	1	1	1	P06748	2	1240.7	1.96355	High	0.0002569	0.007
	FALSE	High	GPSSVEDIKAK		0.00115461	0.000306438	1	1	2	P06748	1	1130.61	3.63957	High	0.0002569	0.004033
	FALSE	High	GPSSVEDIK		0.0220294	0.000482438	1	1	1	P06748	0	931.473	2.7398	High	0.0004038	0.01934
	FALSE	High	FINYVKNCFR	1xCarbamidomethyl [C8]	0.0166004	0.000482438	1	1	1	P06748	1	1360.68	2.54171	High	0.0004038	0.0146
	FALSE	High	SNQNGKDSKPSSTPR		0.0119526	0.000482438	1	1	2	P06748	1	1602.78	2.42443	High	0.0004038	0.01039
	FALSE	High	MTDQEAIQDLWQWR	1xOxidation [M1]	0.018019	0.000482438	1	1	1	P06748	0	1835.84	1.86104	High	0.0004038	0.01583
	FALSE	High	SKGQESFK		0.0358989	0.00196164	1	1	1	P06748	1	910.463	3.00986	High	0.001636	0.03175
	FALSE	High	GGSLPKVEAK		0.0377945	0.00196164	1	1	1	P06748	1	985.568	2.10947	High	0.001636	0.03357
	FALSE	High	DSKPSSTPR		0.0447293	0.00208281	1	1	1	P06748	0	974.49	1.29493	High	0.001736	0.03979
	FALSE	High	SKGQESFKK		0.0871834	0.00678936	1	1	1	P06748	2	1038.56	2.04952	High	0.006103	0.07836
	FALSE	High	SIRDTPAK		0.101624	0.00861889	1	1	1	P06748	1	887.495	2.75153	High	0.007452	0.09199
	FALSE	High	SAPGGGSKVPQK		0.107388	0.00942355	1	1	1	P06748	1	1112.61	2.12785	High	0.008113	0.09696
FALSE	Master Protein	P22626	Heterogeneous nuclear ribonucleoproteins A2/B1 OS=Homo sapiens OX=9606 GN=HNRNPA2B1 PE=1 SV=2	56.3739	19	28	18	1	353	37.407	8.95	79.5898	19
	Checked	Confidence	Sequence	Modifications	Qvality PEP	Qvality q-value	# Protein Groups	# Proteins	# PSMs	Master Protein Accessions	# Missed Cleavages	Theo. MH+ [Da]	XCorr Sequest HT	Confidence Sequest HT	Percolator q-Value Sequest HT	Percolator PEP Sequest HT
	FALSE	High	GFGDGYNGYGGGPGGGNFGGSPGYGGGR		7.9311e-10	0	1	1	2	P22626	0	2495.04	6.48437	High	0	5.612e-10
	FALSE	High	NMGGPYGGGNYGPGGSGGSGGYGGR	1xOxidation [M2]	1.59171e-05	0	1	1	1	P22626	0	2205.9	2.90857	High	0	1.279e-05
	FALSE	High	YHTINGHNAEVRK		3.9653e-05	0	1	1	3	P22626	1	1538.78	3.03417	High	0.0002569	0.001315
	FALSE	High	ALSRQEMQEVQSSR		4.43219e-05	0	1	1	2	P22626	1	1648.81	3.7419	High	0	3.605e-05
	FALSE	High	GGNFGFGDSR		0.00729728	0.000306438	1	1	1	P22626	0	1013.44	3.22517	High	0.0002569	0.006318
	FALSE	High	GGGGNFGPGPGSNFRGGSDGYGSGR		0.00398256	0.000306438	1	1	1	P22626	1	2270.99	2.55371	High	0.0002569	0.003436
	FALSE	High	GGGGNFGPGPGSNFR		0.002019	0.000306438	1	1	1	P22626	0	1377.63	2.57367	High	0.0002569	0.00172
	FALSE	High	TLETVPLER		0.00841142	0.000306438	1	1	1	P22626	0	1057.59	2.26773	High	0.0002569	0.007317
	FALSE	High	IDTIEIITDR		0.000401711	0.000306438	1	1	1	P22626	0	1188.65	3.05523	High	0.0002569	0.0003356
	FALSE	High	GFGFVTFDDHDPVDKIVLQK		0.0047295	0.000306438	1	1	1	P22626	1	2277.16	2.96784	High	0.0002569	0.004076
	FALSE	High	KLFVGGIKEDTEEHHLR		0.000487294	0.000306438	2	3	2	P22626; P09651	2	2008.06	2.49889	High	0.0002569	0.0004077
	FALSE	High	YHTINGHNAEVR		0.000251636	0.000306438	1	1	2	P22626	0	1410.69	2.89892	High	0.0002569	0.000209
	FALSE	High	ALSRQEMQEVQSSR	1xOxidation [M7]	0.000356707	0.000306438	1	1	1	P22626	1	1664.8	3.2786	High	0.0002569	0.0002982
	FALSE	High	KALSRQEMQEVQSSR		0.000844689	0.000306438	1	1	1	P22626	2	1776.9	3.05183	High	0.0002569	0.000711
	FALSE	High	NMGGPYGGGNYGPGGSGGSGGYGGR		0.000136926	0.000306438	1	1	1	P22626	0	2189.91	2.3512	High	0.0002569	0.0001129
	FALSE	High	QEMQEVQSSR		0.000509508	0.000306438	1	1	1	P22626	0	1221.55	2.54253	High	0.0002569	0.0004266
	FALSE	High	QEMQEVQSSR	1xOxidation [M3]	0.00115461	0.000306438	1	1	1	P22626	0	1237.55	2.50988	High	0.0002569	0.0009771
	FALSE	High	EESGKPGAHVTVK		0.0356358	0.00196164	1	1	2	P22626	0	1338.7	2.53351	High	0.001636	0.03159
	FALSE	High	SGNFGGSR		0.0421884	0.00208281	1	1	1	P22626	0	781.359	2.59555	High	0.001736	0.03762
	FALSE	High	EESGKPGAHVTVKK		0.0400797	0.00208281	1	1	1	P22626	1	1466.8	1.79419	High	0.001736	0.03573
	FALSE	High	AVAREESGKPGAHVTVKK		0.0670705	0.00374513	1	1	1	P22626	2	1864.04	2.74054	High	0.003108	0.0601
	FALSE	High	SGRGGNFGFGDSR		0.101624	0.00861889	1	1	1	P22626	1	1313.6	2.64318	High	0.007452	0.09205
FALSE	Master Protein	P11940	Polyadenylate-binding protein 1 OS=Homo sapiens OX=9606 GN=PABPC1 PE=1 SV=2	40.566	23	29	15	1	636	70.626	9.5	79.3591	23
	Checked	Confidence	Sequence	Modifications	Qvality PEP	Qvality q-value	# Protein Groups	# Proteins	# PSMs	Master Protein Accessions	# Missed Cleavages	Theo. MH+ [Da]	XCorr Sequest HT	Confidence Sequest HT	Percolator q-Value Sequest HT	Percolator PEP Sequest HT
	FALSE	High	SLGYAYVNFQQPADAER		1.70165e-05	0	2	2	1	Q13310; P11940	0	1928.91	4.29771	High	0	1.36e-05
	FALSE	High	RSLGYAYVNFQQPADAER		1.32219e-05	0	2	2	1	Q13310; P11940	1	2085.01	4.31236	High	0	1.06e-05
	FALSE	High	GFGFVCFSSPEEATK	1xCarbamidomethyl [C6]	4.56573e-05	0	2	4	1	Q13310; P11940	0	1662.75	3.41928	High	0	3.715e-05
	FALSE	High	ALYDTFSAFGNILSCK	1xCarbamidomethyl [C15]	1.91618e-05	0	2	2	1	Q13310; P11940	0	1806.87	3.10024	High	0	1.54e-05
	FALSE	High	SKVDEAVAVLQAHQAK		8.59739e-06	0	1	2	1	P11940	1	1693.92	4.07907	High	0	6.833e-06
	FALSE	High	IVATKPLYVALAQR		0.000141051	0.000306438	1	2	2	P11940	0	1542.94	3.83283	High	0.0002569	0.0001161
	FALSE	High	SGVGNIFIK		0.00148734	0.000306438	1	3	1	P11940	0	934.536	2.98124	High	0.0002569	0.001259
	FALSE	High	KEFSPFGTITSAK		0.0003702	0.000306438	1	1	2	P11940	1	1412.74	3.16843	High	0.0002569	0.0003077
	FALSE	High	FSPAGPILSIR		0.00672101	0.000306438	1	4	1	P11940	0	1157.67	2.32559	High	0.0002569	0.00582
	FALSE	High	ALDTMNFDVIK		0.000813851	0.000306438	2	2	1	Q13310; P11940	0	1266.64	3.21884	High	0.0002569	0.0006835
	FALSE	High	SKGFGFVCFSSPEEATK	1xCarbamidomethyl [C8]	0.00171357	0.000306438	2	3	1	Q13310; P11940	1	1877.87	4.27822	High	0.0002569	0.001456
	FALSE	High	QAHLTNQYMQR	1xOxidation [M9]	0.000733377	0.000306438	1	1	2	P11940	0	1405.66	2.69667	High	0.0002569	0.0006147
	FALSE	High	QAHLTNQYMQR		0.00085735	0.000306438	1	1	2	P11940	0	1389.67	2.69651	High	0.0002569	0.0007222
	FALSE	High	NLDDGIDDER		0.0052122	0.000306438	1	2	1	P11940	0	1161.5	2.32316	High	0.0002569	0.004508
	FALSE	High	VANTSTQTMGPRPAAAAAAATPAVR		9.03671e-05	0.000306438	1	1	1	P11940	0	2381.24	3.60151	High	0.0002569	7.424e-05
	FALSE	High	AKEFTNVYIK		0.000733377	0.000306438	2	2	1	Q13310; P11940	1	1212.66	4.28803	High	0.0002569	0.0006173
	FALSE	High	EFSPFGTITSAK		0.0139824	0.000482438	1	1	1	P11940	0	1284.65	2.35062	High	0.0004038	0.01222
	FALSE	High	VMTDESGKSK		0.0138784	0.000482438	1	2	1	P11940	1	1081.52	2.13689	High	0.0004038	0.01214
	FALSE	High	AVNSATGVPTV		0.0187028	0.000482438	1	2	1	P11940	0	1015.54	2.25296	High	0.0004038	0.01646
	FALSE	High	NFGEDMDDERLKDLFGK		0.0283484	0.0011471	1	2	1	P11940	2	2028.93	1.70444	High	0.0009588	0.02507
	FALSE	High	ALDTMNFDVIK	1xOxidation [M5]	0.0597917	0.00300532	2	2	1	Q13310; P11940	0	1282.63	2.24549	High	0.002498	0.05329
	FALSE	High	FGPALSVK		0.0642485	0.00374513	1	2	1	P11940	0	818.477	1.92329	High	0.003108	0.0576
	FALSE	High	AVDEMNGKELNGK		0.0778851	0.00536493	1	2	1	P11940	1	1404.68	1.80133	High	0.004768	0.07001
	FALSE	High	KFEQMKQDR		0.0934994	0.00782508	1	1	1	P11940	2	1209.6	2.46232	High	0.006806	0.08442
	FALSE	High	VVCDENGSK	1xCarbamidomethyl [C3]	0.108874	0.00942355	2	2	1	Q13310; P11940	0	1007.45	2.18438	High	0.008113	0.0985
FALSE	Master Protein	O00159	Unconventional myosin-Ic OS=Homo sapiens OX=9606 GN=MYO1C PE=1 SV=4	24.2709	23	25	23	1	1063	121.606	9.41	71.5114	23
	Checked	Confidence	Sequence	Modifications	Qvality PEP	Qvality q-value	# Protein Groups	# Proteins	# PSMs	Master Protein Accessions	# Missed Cleavages	Theo. MH+ [Da]	XCorr Sequest HT	Confidence Sequest HT	Percolator q-Value Sequest HT	Percolator PEP Sequest HT
	FALSE	High	CPENAFFLDHVR	1xCarbamidomethyl [C1]	2.00342e-05	0	1	1	1	O00159	0	1504.7	4.4652	High	0	1.611e-05
	FALSE	High	VLQALGSEPIQYAVPVVK		4.64375e-06	0	1	1	2	O00159	0	1911.09	4.18238	High	0	3.659e-06
	FALSE	High	VTMESALTAR		0.00389428	0.000306438	1	1	1	O00159	0	1078.56	2.6491	High	0.0002569	0.003348
	FALSE	High	LLSVEGSTLR		0.00227492	0.000306438	1	1	1	O00159	0	1074.62	2.71484	High	0.0002569	0.001946
	FALSE	High	LGLERNPQSYLYLVK		0.00153233	0.000306438	1	1	1	O00159	1	1793	2.60364	High	0.0002569	0.0013
	FALSE	High	LLQSNPVLEAFGNAK		9.8053e-05	0.000306438	1	1	2	O00159	0	1600.87	3.76146	High	0.0002569	0.0001319
	FALSE	High	VLQALGSEPIQYAVPVVKYDR		0.000727944	0.000306438	1	1	1	O00159	1	2345.29	3.11962	High	0.0002569	0.0006133
	FALSE	High	DRLLQSNPVLEAFGNAK		0.00144367	0.000306438	1	1	1	O00159	1	1872	3.69526	High	0.0002569	0.001227
	FALSE	High	YLGLLENLR		0.000404706	0.000306438	1	1	1	O00159	0	1090.63	2.89419	High	0.0002569	0.0003365
	FALSE	High	VNSININQGSITFAGGPGR		0.000994911	0.000306438	1	1	1	O00159	0	1901.98	2.95236	High	0.0002569	0.000842
	FALSE	High	QKGDVVLQSDHVIETLTK		0.00019844	0.000306438	1	1	1	O00159	1	2010.09	2.68638	High	0.0002569	0.0001637
	FALSE	High	DGTIDFTPGSELLITK		0.00361394	0.000306438	1	1	1	O00159	0	1706.88	2.99629	High	0.0002569	0.003108
	FALSE	High	NPQSYLYLVK		0.00187392	0.000306438	1	1	1	O00159	0	1224.66	3.03658	High	0.0002569	0.001595
	FALSE	High	DQAVMISGESGAGKTEATKR		0.00266085	0.000306438	1	1	1	O00159	2	2036.01	2.54779	High	0.0002569	0.002279
	FALSE	High	SELSDKKRPETVATQFK		0.00672101	0.000306438	1	1	1	O00159	2	1964.04	2.99825	High	0.0002569	0.005819
	FALSE	High	VVHQNHGER		0.00810272	0.000306438	1	1	1	O00159	0	1075.54	1.8399	High	0.0002569	0.007014
	FALSE	High	NPIMSQCFDR	1xCarbamidomethyl [C7]	0.0124075	0.000482438	1	1	1	O00159	0	1267.56	2.55703	High	0.0004038	0.01086
	FALSE	High	LGTDEISPR		0.00913255	0.000482438	1	1	1	O00159	0	987.511	2.46754	High	0.0004038	0.007921
	FALSE	High	KYEAFLQR		0.0152926	0.000482438	1	1	1	O00159	1	1054.57	2.1987	High	0.0004038	0.01338
	FALSE	High	AVASEIFK		0.0150661	0.000482438	1	1	1	O00159	0	864.483	2.05096	High	0.0004038	0.0132
	FALSE	High	DNYPQSVPR		0.0178852	0.000482438	1	1	1	O00159	0	1075.52	2.48421	High	0.0004038	0.01572
	FALSE	High	HLGYKPEEYK		0.0331053	0.00177449	1	1	1	O00159	0	1263.64	3.12441	High	0.00148	0.02935
	FALSE	High	VSSINDKSDWK		0.0812595	0.00551509	1	1	1	O00159	1	1278.63	1.66999	High	0.004894	0.07288
FALSE	Master Protein	P31327	Carbamoyl-phosphate synthase [ammonia], mitochondrial OS=Homo sapiens OX=9606 GN=CPS1 PE=1 SV=2	15.9333	20	26	20	1	1500	164.835	6.74	71.0678	20
	Checked	Confidence	Sequence	Modifications	Qvality PEP	Qvality q-value	# Protein Groups	# Proteins	# PSMs	Master Protein Accessions	# Missed Cleavages	Theo. MH+ [Da]	XCorr Sequest HT	Confidence Sequest HT	Percolator q-Value Sequest HT	Percolator PEP Sequest HT
	FALSE	High	TVLMNPNIASVQTNEVGLK		1.46694e-05	0	1	1	2	P31327	0	2028.08	4.1982	High	0	1.174e-05
	FALSE	High	AQTAHIVLEDGTK		1.51114e-05	0	1	1	2	P31327	0	1382.73	3.81323	High	0	1.213e-05
	FALSE	High	VLGTSVESIMATEDR		3.8289e-06	0	1	1	1	P31327	0	1607.79	4.24439	High	0	3.005e-06
	FALSE	High	QLFSDKLNEINEK		0.00372357	0.000306438	1	1	1	P31327	1	1577.82	2.37295	High	0.0002569	0.003203
	FALSE	High	APMFSWPR		0.00268079	0.000306438	1	1	1	P31327	0	991.482	2.70468	High	0.0002569	0.002295
	FALSE	High	ATGYPLAFIAAK		0.00054881	0.000306438	1	1	1	P31327	0	1222.68	2.39818	High	0.0002569	0.000459
	FALSE	High	TLGVDFIDVATK		0.000141051	0.000306438	1	1	1	P31327	0	1278.69	3.31102	High	0.0002569	0.0001162
	FALSE	High	AADTIGYPVMIR		0.00113755	0.000306438	1	1	1	P31327	0	1306.68	2.40222	High	0.0002569	0.0009593
	FALSE	High	IMGTSPLQIDR		0.000387068	0.000306438	1	1	1	P31327	0	1230.65	3.11991	High	0.0002569	0.0003238
	FALSE	High	GNDVLVIECNLR	1xCarbamidomethyl [C9]	0.00222457	0.000306438	1	1	1	P31327	0	1401.72	3.08931	High	0.0002569	0.001904
	FALSE	High	TSACFEPSLDYMVTK	1xCarbamidomethyl [C4]	0.000573835	0.000306438	1	1	1	P31327	0	1748.79	3.30805	High	0.0002569	0.0004821
	FALSE	High	IALGIPLPEIK		0.00792296	0.000306438	1	1	1	P31327	0	1163.74	2.84609	High	0.0002569	0.006872
	FALSE	High	CLGLTEAQTR	1xCarbamidomethyl [C1]	0.000351448	0.000306438	1	1	1	P31327	0	1148.57	3.33016	High	0.0002569	0.0002918
	FALSE	High	VSQEHPVVLTK		0.00804235	0.000306438	1	1	2	P31327	0	1236.69	3.20159	High	0.0002569	0.006994
	FALSE	High	FVHDNYVIR		0.0128797	0.000482438	1	1	1	P31327	0	1162.6	2.77958	High	0.0004038	0.01126
	FALSE	High	VLGTSVESIMATEDR	1xOxidation [M10]	0.0164771	0.000482438	1	1	1	P31327	0	1623.79	2.77916	High	0.0004038	0.01445
	FALSE	High	AMKEENVK		0.0271167	0.0011471	1	1	1	P31327	1	948.482	2.04414	High	0.0009588	0.02393
	FALSE	High	FLEEATR		0.0323809	0.00157973	1	1	1	P31327	0	865.441	2.35357	High	0.001319	0.02874
	FALSE	High	AADTIGYPVMIR	1xOxidation [M10]	0.0450571	0.00208281	1	1	1	P31327	0	1322.68	2.10441	High	0.001736	0.04001
	FALSE	High	CEMASTGEVACFGEGIHTAFLK	2xCarbamidomethyl [C1; C11]	0.0564381	0.00285401	1	1	1	P31327	0	2415.08	1.95293	High	0.002498	0.05057
	FALSE	High	TVLMNPNIASVQTNEVGLK	1xOxidation [M4]	0.0741122	0.00502181	1	1	1	P31327	0	2044.07	1.67839	High	0.004329	0.06674
	FALSE	High	WDLDRFHGTSSR		0.0922039	0.00745756	1	1	1	P31327	1	1476.7	2.1904	High	0.006505	0.08288
	FALSE	High	TSINVVR		0.103039	0.0087727	1	1	1	P31327	0	788.462	1.74494	High	0.00758	0.09337
FALSE	Master Protein	Q15233	Non-POU domain-containing octamer-binding protein OS=Homo sapiens OX=9606 GN=NONO PE=1 SV=4	44.1614	20	29	19	1	471	54.197	8.95	69.7826	20
	Checked	Confidence	Sequence	Modifications	Qvality PEP	Qvality q-value	# Protein Groups	# Proteins	# PSMs	Master Protein Accessions	# Missed Cleavages	Theo. MH+ [Da]	XCorr Sequest HT	Confidence Sequest HT	Percolator q-Value Sequest HT	Percolator PEP Sequest HT
	FALSE	High	FACHSASLTVR	1xCarbamidomethyl [C3]	6.7158e-05	0	1	1	2	Q15233	0	1248.62	3.53884	High	0	5.477e-05
	FALSE	High	ALIEMEKQQQDQVDR		1.06618e-05	0	1	1	1	Q15233	1	1830.9	3.83636	High	0	8.528e-06
	FALSE	High	RMEELHNQEVQKR		4.96449e-06	0	1	1	2	Q15233	2	1696.85	4.08936	High	0	3.931e-06
	FALSE	High	FGQAATMEGIGAIGGTPPAFNR		2.73302e-08	0	1	1	2	Q15233	0	2163.07	5.24312	High	0	7.111e-08
	FALSE	High	MQSNKTFNLEK	1xAcetyl [N-Term]	0.00401243	0.000306438	1	1	1	Q15233	1	1381.68	2.10789	High	0.0002569	0.003458
	FALSE	High	FGQAATMEGIGAIGGTPPAFNR	1xOxidation [M7]	0.000177535	0.000306438	1	1	2	Q15233	0	2179.06	4.0642	High	0.0002569	0.0001464
	FALSE	High	FAQPGSFEYEYAMR		0.000646302	0.000306438	1	1	1	Q15233	0	1695.75	2.03986	High	0.0002569	0.0005438
	FALSE	High	MQSNKTFNLEKQNHTPR	1xAcetyl [N-Term]	0.00332888	0.000306438	1	1	1	Q15233	2	2115.04	2.87475	High	0.0002569	0.002845
	FALSE	High	GIVEFSGKPAAR		0.000173626	0.000306438	1	1	2	Q15233	0	1231.68	2.91846	High	0.0002569	0.0001437
	FALSE	High	MEELHNQEVQKR		0.00124386	0.000306438	1	1	1	Q15233	1	1540.75	2.58036	High	0.0002569	0.001054
	FALSE	High	HEHQVMLMR		0.002488	0.000306438	1	1	1	Q15233	0	1180.57	3.06009	High	0.0002569	0.002121
	FALSE	High	AGEVFIHK		0.00860226	0.000482438	1	1	1	Q15233	0	900.494	3.09921	High	0.0004038	0.007485
	FALSE	High	AAPGAEFAPNK		0.0144063	0.000482438	1	1	1	Q15233	0	1072.54	1.82499	High	0.0004038	0.01259
	FALSE	High	RQQEEMMR		0.0271167	0.0011471	1	1	1	Q15233	1	1107.5	2.12599	High	0.0009588	0.02389
	FALSE	High	AGEVFIHKDK		0.0279318	0.0011471	1	1	1	Q15233	1	1143.62	2.17605	High	0.0009588	0.02475
	FALSE	High	AVVIVDDR		0.0279318	0.0011471	2	2	1	P23246; Q15233	0	886.499	2.11767	High	0.0009588	0.02464
	FALSE	High	MGQMAMGGAMGINNR	1xOxidation [M10]	0.0333503	0.00177449	1	1	1	Q15233	0	1554.66	1.92643	High	0.00148	0.02953
	FALSE	High	RMEELHNQEVQKR	1xOxidation [M2]	0.0481128	0.00208281	1	1	1	Q15233	2	1712.85	2.00335	High	0.001736	0.0427
	FALSE	High	FAQPGSFEYEYAMR	1xOxidation [M13]	0.0470728	0.00208281	1	1	1	Q15233	0	1711.74	1.86353	High	0.001736	0.04192
	FALSE	High	NQQFHKER		0.0463915	0.00208281	1	1	1	Q15233	1	1086.54	2.75471	High	0.001736	0.04116
	FALSE	High	AVVIVDDRGRPSGK		0.047417	0.00208281	1	1	1	Q15233	1	1468.82	2.05928	High	0.001736	0.04215
	FALSE	High	QQEGFKGTFPDAR		0.0715218	0.00466866	1	1	2	Q15233	1	1480.72	1.95749	High	0.003879	0.06408
	FALSE	High	LFVGNLPPDITEEEMR		0.0902912	0.00745756	1	1	1	Q15233	0	1859.92	1.4325	High	0.006505	0.08143
FALSE	Master Protein	P61978	Heterogeneous nuclear ribonucleoprotein K OS=Homo sapiens OX=9606 GN=HNRNPK PE=1 SV=1	37.797	18	27	18	1	463	50.944	5.54	69.4238	18
	Checked	Confidence	Sequence	Modifications	Qvality PEP	Qvality q-value	# Protein Groups	# Proteins	# PSMs	Master Protein Accessions	# Missed Cleavages	Theo. MH+ [Da]	XCorr Sequest HT	Confidence Sequest HT	Percolator q-Value Sequest HT	Percolator PEP Sequest HT
	FALSE	High	RPAEDMEEEQAFKR		3.78041e-07	0	1	1	1	P61978	1	1735.81	5.28151	High	0	2.899e-07
	FALSE	High	RPAEDMEEEQAFKR	1xOxidation [M6]	5.91983e-05	0	1	1	1	P61978	1	1751.8	2.99633	High	0	4.827e-05
	FALSE	High	GSYGDLGGPIITTQVTIPK		3.58904e-07	0	1	1	2	P61978	0	1917.03	4.00531	High	0	2.75e-07
	FALSE	High	TDYNASVSVPDSSGPER		0.000132921	0.000306438	1	1	1	P61978	0	1780.8	2.64463	High	0.0002569	0.0001092
	FALSE	High	ALRTDYNASVSVPDSSGPER		0.000305207	0.000306438	1	1	2	P61978	1	2121.02	2.92695	High	0.0002569	0.002901
	FALSE	High	METEQPEETFPNTETNGEFGK	1xAcetyl [N-Term]	0.000670778	0.000306438	1	1	1	P61978	0	2457.04	1.68259	High	0.0002569	0.000564
	FALSE	High	DLAGSIIGK		0.00609838	0.000306438	1	1	1	P61978	0	873.504	2.21753	High	0.0002569	0.005285
	FALSE	High	IILDLISESPIK		0.000156493	0.000306438	1	1	2	P61978	0	1340.8	3.74502	High	0.0002569	0.0001292
	FALSE	High	NAGAVIGKGGK		0.00591867	0.000306438	1	1	1	P61978	1	971.563	3.14631	High	0.0002569	0.005097
	FALSE	High	LFQECCPHSTDR	2xCarbamidomethyl [C5; C6]	0.000410763	0.000306438	1	1	2	P61978	0	1549.65	3.27506	High	0.0002569	0.0003429
	FALSE	High	NTDEMVELR		0.002488	0.000306438	1	1	1	P61978	0	1106.51	2.91447	High	0.0002569	0.002127
	FALSE	High	SRNTDEMVELR		0.00268079	0.000306438	1	1	2	P61978	1	1349.65	3.37268	High	0.0002569	0.002295
	FALSE	High	DYDDMSPR		0.0178852	0.000482438	1	1	1	P61978	0	998.388	2.34224	High	0.0004038	0.01575
	FALSE	High	GGDLMAYDRR		0.01347	0.000482438	1	1	2	P61978	1	1153.54	2.31704	High	0.0004038	0.01176
	FALSE	High	METEQPEETFPNTETNGEFGKRPAEDMEEEQAFKR	1xAcetyl [N-Term]	0.0162331	0.000482438	1	1	1	P61978	2	4173.83	2.3918	High	0.0004038	0.01425
	FALSE	High	GSDFDCELR	1xCarbamidomethyl [C6]	0.0119526	0.000482438	1	1	1	P61978	0	1098.45	2.8737	High	0.0004038	0.01044
	FALSE	High	VVLIGGKPDR		0.023905	0.000482438	1	1	1	P61978	0	1053.64	2.61544	High	0.0006035	0.02105
	FALSE	High	RDYDDMSPR		0.0277258	0.0011471	1	1	1	P61978	1	1154.49	2.21753	High	0.0009588	0.02445
	FALSE	High	NTDEMVELR	1xOxidation [M5]	0.0383537	0.00196164	1	1	2	P61978	0	1122.51	1.94648	High	0.001736	0.0412
	FALSE	High	ENTQTTIKLFQECCPHSTDR	2xCarbamidomethyl [C13; C14]	0.106652	0.00928564	1	1	1	P61978	1	2465.12	1.81769	High	0.008113	0.09668
FALSE	Master Protein	P08473	Neprilysin OS=Homo sapiens OX=9606 GN=MME PE=1 SV=2	30.5333	21	30	21	1	750	85.46	5.73	68.2244	21
	Checked	Confidence	Sequence	Modifications	Qvality PEP	Qvality q-value	# Protein Groups	# Proteins	# PSMs	Master Protein Accessions	# Missed Cleavages	Theo. MH+ [Da]	XCorr Sequest HT	Confidence Sequest HT	Percolator q-Value Sequest HT	Percolator PEP Sequest HT
	FALSE	High	RCANYVNGNMENAVGR	1xCarbamidomethyl [C2]	1.61551e-05	0	1	1	2	P08473	1	1824.82	4.31452	High	0	1.294e-05
	FALSE	High	IIGTLQNSAEFSEAFHCRK	1xCarbamidomethyl [C17]	8.025e-05	0	1	1	1	P08473	1	2208.09	3.37771	High	0	6.566e-05
	FALSE	High	CANYVNGNMENAVGR	1xCarbamidomethyl [C1]	5.87606e-05	0	1	1	1	P08473	0	1668.72	2.94044	High	0	4.789e-05
	FALSE	High	CANYVNGNMENAVGR	1xCarbamidomethyl [C1]; 1xOxidation [M9]	2.1418e-05	0	1	1	1	P08473	0	1684.72	3.65373	High	0	1.716e-05
	FALSE	High	LIQNMDATTEPCTDFFK	1xCarbamidomethyl [C12]	0.000314407	0.000306438	1	1	2	P08473	0	2030.92	3.07155	High	0.0002569	0.0002613
	FALSE	High	EKVDKDEWISGAAVVNAFYSSGR		0.00250664	0.000306438	1	1	1	P08473	2	2528.24	2.98296	High	0.0002569	0.002141
	FALSE	High	FIMDLVSSLSR		0.002004	0.000306438	1	1	1	P08473	0	1267.67	2.21554	High	0.0002569	0.001712
	FALSE	High	FIMDLVSSLSR	1xOxidation [M3]	0.000761159	0.000306438	1	1	2	P08473	0	1283.67	2.65364	High	0.0004038	0.02029
	FALSE	High	LGLPSRDYYECTGIYK	1xCarbamidomethyl [C11]	0.00030295	0.000306438	1	1	1	P08473	1	1934.93	2.29881	High	0.0002569	0.0002522
	FALSE	High	QEERLPIDENQLALEMNK		0.00019844	0.000306438	1	1	1	P08473	1	2170.08	3.50531	High	0.0002569	0.0001637
	FALSE	High	LPIDENQLALEMNK		0.00600785	0.000306438	1	1	1	P08473	0	1627.84	2.79418	High	0.0002569	0.00519
	FALSE	High	TEDIVAVQK		0.00392349	0.000306438	1	1	1	P08473	0	1002.55	3.03683	High	0.0002569	0.003381
	FALSE	High	AEEKALAIKER		0.00628355	0.000306438	1	1	2	P08473	2	1257.72	2.43257	High	0.0002569	0.005429
	FALSE	High	YGASWTAEK		0.00260194	0.000306438	1	1	1	P08473	0	1012.47	2.67661	High	0.0002569	0.002217
	FALSE	High	TDVHSPGNFR		0.0233785	0.000482438	1	1	1	P08473	0	1129.54	1.53641	High	0.0004038	0.02065
	FALSE	High	AYQNYIKK		0.018019	0.000482438	1	1	1	P08473	1	1027.56	2.27594	High	0.0004038	0.01578
	FALSE	High	YACGGWLKR	1xCarbamidomethyl [C3]	0.0111751	0.000482438	1	1	1	P08473	1	1110.55	2.25475	High	0.0004038	0.009733
	FALSE	High	KALYGTTSETATWR		0.010293	0.000482438	1	1	1	P08473	1	1584.8	1.66669	High	0.0004038	0.00896
	FALSE	High	NSYMNPEKK		0.0188426	0.000482438	1	1	1	P08473	1	1110.52	2.89215	High	0.0004038	0.0166
	FALSE	High	LIQNMDATTEPCTDFFK	1xCarbamidomethyl [C12]; 1xOxidation [M5]	0.0263249	0.0011471	1	1	2	P08473	0	2046.91	2.41172	High	0.004179	0.0647
	FALSE	High	AYQNYIK		0.046731	0.00208281	1	1	1	P08473	0	899.462	2.02408	High	0.001736	0.04151
	FALSE	High	LLPDIYGWPVATENWEQK		0.0606591	0.00300532	1	1	1	P08473	0	2159.08	1.50659	High	0.002498	0.05422
	FALSE	High	LIRQEERLPIDENQLALEMNK		0.0568473	0.00300532	1	1	1	P08473	2	2552.35	2.67396	High	0.002498	0.0507
	FALSE	High	LPIDENQLALEMNK	1xOxidation [M12]	0.0818348	0.00551509	1	1	1	P08473	0	1643.83	1.79435	High	0.004894	0.07352
	FALSE	High	NVIPETSSR		0.104471	0.0087727	1	1	1	P08473	0	1002.52	1.67319	High	0.007862	0.0947
FALSE	Master Protein	Q14980	Nuclear mitotic apparatus protein 1 OS=Homo sapiens OX=9606 GN=NUMA1 PE=1 SV=2	14.5626	25	26	25	1	2115	238.115	5.78	67.1809	25
	Checked	Confidence	Sequence	Modifications	Qvality PEP	Qvality q-value	# Protein Groups	# Proteins	# PSMs	Master Protein Accessions	# Missed Cleavages	Theo. MH+ [Da]	XCorr Sequest HT	Confidence Sequest HT	Percolator q-Value Sequest HT	Percolator PEP Sequest HT
	FALSE	High	EKQAQLAQTLQQQEQASQGLR		1.2302e-06	0	1	1	1	Q14980	1	2383.23	4.49832	High	0	9.573e-07
	FALSE	High	QQNELAELHANLAR		0.000565369	0.000306438	1	1	1	Q14980	0	1606.83	2.75816	High	0.0002569	0.0004749
	FALSE	High	APVPSTCSSTFPEELSPPSHQAK	1xCarbamidomethyl [C7]	0.00549225	0.000306438	1	1	1	Q14980	0	2454.16	3.20135	High	0.0002569	0.004736
	FALSE	High	SLEAQVAHADQQLR		0.00392349	0.000306438	1	1	1	Q14980	0	1565.8	2.14606	High	0.0002569	0.003372
	FALSE	High	DSAQTSVTQAQR		0.00119841	0.000306438	1	1	1	Q14980	0	1291.62	2.98948	High	0.0002569	0.001017
	FALSE	High	CLEEKNEILQGK	1xCarbamidomethyl [C1]	0.00118069	0.000306438	1	1	1	Q14980	1	1460.74	2.79639	High	0.0002569	0.0009985
	FALSE	High	QQNQELQEQLR		0.00295399	0.000306438	1	1	1	Q14980	0	1413.71	2.29114	High	0.0002569	0.002533
	FALSE	High	HQVEQLSSSLK		0.00647434	0.000306438	1	1	1	Q14980	0	1255.66	2.75357	High	0.0002569	0.00559
	FALSE	High	AALMESQGQQQEER		0.000432684	0.000306438	1	1	1	Q14980	0	1604.73	3.65336	High	0.0002569	0.0003602
	FALSE	High	VEMLETERGQQEAK		0.000195516	0.000306438	1	1	2	Q14980	1	1647.8	2.77343	High	0.0002569	0.0001611
	FALSE	High	LLQAETASNSAR		0.000187001	0.000306438	1	1	1	Q14980	0	1260.65	3.1122	High	0.0002569	0.0001548
	FALSE	High	KAGEQQETASR		0.00337898	0.000306438	1	1	1	Q14980	1	1204.59	2.43698	High	0.0002569	0.002896
	FALSE	High	KQQNQELQEQLR		0.000627368	0.000306438	1	1	1	Q14980	1	1541.8	2.62406	High	0.0002569	0.0005277
	FALSE	High	AADALEEQQR		0.0142991	0.000482438	1	1	1	Q14980	0	1130.54	2.64273	High	0.0004038	0.0125
	FALSE	High	LADDLSTLQEK		0.0139824	0.000482438	1	1	1	Q14980	0	1232.64	3.03511	High	0.0004038	0.0122
	FALSE	High	FQVATDALK		0.00955159	0.000482438	1	1	1	Q14980	0	992.541	1.81913	High	0.0004038	0.0083
	FALSE	High	QQEQADSLER		0.0249935	0.0011471	1	1	1	Q14980	0	1203.56	1.65536	High	0.0009588	0.02196
	FALSE	High	DAALKQLEALEKEK		0.0431245	0.00208281	1	1	1	Q14980	2	1585.88	2.60655	High	0.001736	0.03838
	FALSE	High	HREELEQSK		0.0400797	0.00208281	1	1	1	Q14980	1	1155.58	1.78855	High	0.001736	0.03548
	FALSE	High	CISELKAETR	1xCarbamidomethyl [C1]	0.0481128	0.00208281	1	1	1	Q14980	1	1206.61	2.90536	High	0.001736	0.0427
	FALSE	High	EHASGSGAQSEAAGR		0.0488183	0.00208281	1	1	1	Q14980	0	1414.63	1.92361	High	0.001736	0.04349
	FALSE	High	LGHELQQAGLK		0.0536507	0.00265679	1	1	1	Q14980	0	1193.66	1.89879	High	0.00221	0.04799
	FALSE	High	SAPASQASLR		0.0637892	0.00374513	1	1	1	Q14980	0	987.522	2.12986	High	0.003108	0.05718
	FALSE	High	TQPDGTSVPGEPASPISQR		0.0767894	0.00519405	1	1	1	Q14980	0	1923.94	2.05106	High	0.004631	0.06875
	FALSE	High	KLADSDQASK		0.103039	0.0087727	1	1	1	Q14980	1	1062.54	2.36967	High	0.00758	0.09299
FALSE	Master Protein	P31943	Heterogeneous nuclear ribonucleoprotein H OS=Homo sapiens OX=9606 GN=HNRNPH1 PE=1 SV=4	42.539	14	25	7	1	449	49.198	6.3	67.064	14
	Checked	Confidence	Sequence	Modifications	Qvality PEP	Qvality q-value	# Protein Groups	# Proteins	# PSMs	Master Protein Accessions	# Missed Cleavages	Theo. MH+ [Da]	XCorr Sequest HT	Confidence Sequest HT	Percolator q-Value Sequest HT	Percolator PEP Sequest HT
	FALSE	High	ATENDIYNFFSPLNPVR		3.9653e-05	0	2	2	2	P31943; P52597	0	1996.98	3.65444	High	0	3.202e-05
	FALSE	High	HTGPNSPDTANDGFVR		2.4897e-06	0	2	2	2	P31943; P55795	0	1684.77	4.75927	High	0	1.953e-06
	FALSE	High	FFSDCKIQNGAQGIR	1xCarbamidomethyl [C5]	4.14584e-05	0	1	1	2	P31943	1	1740.85	4.44205	High	0	4.204e-05
	FALSE	High	STGEAFVQFASQEIAEK		7.10367e-07	0	2	2	3	P31943; P55795	0	1841.89	3.96926	High	0	5.455e-07
	FALSE	High	MMLGTEGGEGFVVK	1xAcetyl [N-Term]; 1xOxidation [M2]	0.00059556	0.000306438	1	1	3	P31943	0	1512.71	2.94456	High	0.0002569	0.002029
	FALSE	High	GAYGGGYGGYDDYNGYNDGYGFGSDRFGR		0.000384204	0.000306438	1	1	1	P31943	1	3077.24	3.46294	High	0.0002569	0.0003192
	FALSE	High	SNNVEMDWVLK		0.000727944	0.000306438	1	1	1	P31943	0	1334.64	3.27337	High	0.0002569	0.0006136
	FALSE	High	SNNVEMDWVLKHTGPNSPDTANDGFVR		0.000122502	0.000306438	1	1	1	P31943	1	3000.39	3.78435	High	0.0002569	0.0001005
	FALSE	High	GLPWSCSADEVQR	1xCarbamidomethyl [C6]	0.00161438	0.000306438	1	1	1	P31943	0	1504.68	2.48532	High	0.0002569	0.001369
	FALSE	High	YGDGGSTFQSTTGHCVHMR	1xCarbamidomethyl [C15]; 1xOxidation [M18]	0.000209021	0.000306438	1	1	1	P31943	0	2113.88	3.16289	High	0.0002569	0.0001734
	FALSE	High	YGDGGSTFQSTTGHCVHMR	1xCarbamidomethyl [C15]	0.000375739	0.000306438	1	1	2	P31943	0	2097.89	3.10853	High	0.0002569	0.0003124
	FALSE	High	VHIEIGPDGR		0.0145142	0.000482438	3	3	1	P31943; P52597; P55795	0	1092.58	2.88052	High	0.0004038	0.01268
	FALSE	High	DKANMQHR		0.0226941	0.000482438	2	2	1	P31943; P55795	1	999.479	1.96976	High	0.0004038	0.01992
	FALSE	High	MMLGTEGGEGFVVK	1xAcetyl [N-Term]	0.046731	0.00208281	1	1	1	P31943	0	1496.71	2.18385	High	0.001736	0.04159
	FALSE	High	DLNYCFSGMSDHR	1xCarbamidomethyl [C5]	0.0532634	0.00247286	2	2	1	P31943; P55795	0	1601.65	1.17712	High	0.00221	0.04757
	FALSE	High	YIEIFKSSR		0.0710139	0.00466866	2	2	1	P31943; P55795	1	1142.62	1.52387	High	0.003879	0.06386
	FALSE	High	DLNYCFSGMSDHR	1xCarbamidomethyl [C5]; 1xOxidation [M9]	0.098848	0.00829875	2	2	1	P31943; P55795	0	1617.64	1.54996	High	0.007194	0.08917
FALSE	Master Protein	P08754	Guanine nucleotide-binding protein G(k) subunit alpha OS=Homo sapiens OX=9606 GN=GNAI3 PE=1 SV=3	40.9605	17	24	8	1	354	40.506	5.69	64.2965	17
	Checked	Confidence	Sequence	Modifications	Qvality PEP	Qvality q-value	# Protein Groups	# Proteins	# PSMs	Master Protein Accessions	# Missed Cleavages	Theo. MH+ [Da]	XCorr Sequest HT	Confidence Sequest HT	Percolator q-Value Sequest HT	Percolator PEP Sequest HT
	FALSE	High	SREYQLNDSASYYLNDLDR		4.02005e-08	0	1	1	1	P08754	1	2322.06	5.70793	High	0	2.989e-08
	FALSE	High	IIHEDGYSEDECKQYK	1xCarbamidomethyl [C12]	1.06842e-06	0	1	1	3	P08754	1	2013.89	3.55613	High	0	4.645e-05
	FALSE	High	ISQSNYIPTQQDVLR		8.59739e-06	0	1	1	1	P08754	0	1761.91	3.81223	High	0	6.837e-06
	FALSE	High	EYQLNDSASYYLNDLDR		1.35195e-05	0	1	1	2	P08754	0	2078.93	3.87453	High	0	1.081e-05
	FALSE	High	MFDVGGQR		0.00553347	0.000306438	3	6	1	P04899; P08754; P63096	0	909.425	2.6446	High	0.0002569	0.00477
	FALSE	High	LLLLGAGESGKSTIVK		0.000937413	0.000306438	4	10	1	P04899; Q5JWF2; P08754; P63096	1	1585.95	3.37039	High	0.0002569	0.0007915
	FALSE	High	LKIDFGEAAR		0.00404253	0.000306438	1	1	1	P08754	1	1119.62	2.07814	High	0.0002569	0.003487
	FALSE	High	LFDSICNNK	1xCarbamidomethyl [C6]	0.00740725	0.000306438	3	3	1	P04899; P08754; P63096	0	1110.52	2.78776	High	0.0002569	0.006435
	FALSE	High	DTKEIYTHFTCATDTK	1xCarbamidomethyl [C11]	0.000452405	0.000306438	3	3	1	P04899; P08754; P63096	1	1930.89	2.68846	High	0.0002569	0.0003787
	FALSE	High	LLLLGAGESGK		0.000442434	0.000306438	5	12	6	P04899; Q5JWF2; Q14344; P08754; P63096	0	1057.63	3.16569	High	0.0002569	0.0006647
	FALSE	High	DGGVQACFSR	1xCarbamidomethyl [C7]	0.00131043	0.000306438	1	1	1	P08754	0	1096.48	3.11333	High	0.0002569	0.001111
	FALSE	High	EIYTHFTCATDTK	1xCarbamidomethyl [C8]	0.00913255	0.000482438	3	3	2	P04899; P08754; P63096	0	1586.72	2.45376	High	0.0004038	0.01064
	FALSE	High	IDFGEAAR		0.0154072	0.000482438	1	1	1	P08754	0	878.437	2.24293	High	0.0004038	0.01347
	FALSE	High	TTGIVETHFTFK		0.0151789	0.000482438	3	4	1	P04899; P08754; P63096	0	1380.72	1.68494	High	0.0004038	0.01329
	FALSE	High	NLREDGEKAAK		0.072033	0.00483782	1	1	2	P08754	2	1230.64	3.10506	High	0.008616	0.1037
	FALSE	High	NLREDGEK		0.072033	0.00483782	3	3	1	P04899; P08754; P63096	1	960.474	2.40108	High	0.004179	0.0646
	FALSE	High	STIVKQMK		0.107388	0.00942355	3	8	1	P04899; P08754; P63096	1	934.539	1.80053	High	0.008113	0.09702
FALSE	Master Protein	P08559	Pyruvate dehydrogenase E1 component subunit alpha, somatic form, mitochondrial OS=Homo sapiens OX=9606 GN=PDHA1 PE=1 SV=3	49.4872	21	25	21	1	390	43.268	8.06	60.4997	21
	Checked	Confidence	Sequence	Modifications	Qvality PEP	Qvality q-value	# Protein Groups	# Proteins	# PSMs	Master Protein Accessions	# Missed Cleavages	Theo. MH+ [Da]	XCorr Sequest HT	Confidence Sequest HT	Percolator q-Value Sequest HT	Percolator PEP Sequest HT
	FALSE	High	NFYGGNGIVGAQVPLGAGIALACK	1xCarbamidomethyl [C23]	5.72821e-07	0	1	1	1	P08559	0	2347.22	4.12154	High	0	4.399e-07
	FALSE	High	CDLHRLEEGPPVTTVLTR	1xCarbamidomethyl [C1]	1.05047e-05	0	1	1	1	P08559	1	2093.08	4.26836	High	0	8.395e-06
	FALSE	High	LEEGPPVTTVLTR		6.3287e-05	0	1	1	2	P08559	0	1411.78	2.96572	High	0	5.158e-05
	FALSE	High	SKSDPIMLLKDR		0.000778332	0.000306438	1	1	1	P08559	2	1402.77	3.28205	High	0.0002569	0.0006539
	FALSE	High	GPILMELQTYR		0.00250664	0.000306438	1	2	1	P08559	0	1320.7	2.96798	High	0.0002569	0.002145
	FALSE	High	SGKGPILMELQTYR		0.00118069	0.000306438	1	2	1	P08559	1	1592.85	4.3447	High	0.0002569	0.0009987
	FALSE	High	AAASTDYYKR		0.00537043	0.000306438	1	1	2	P08559	1	1145.56	2.86713	High	0.0002569	0.004622
	FALSE	High	YGMGTSVER		0.00425962	0.000306438	1	1	1	P08559	0	999.456	2.79802	High	0.0002569	0.003671
	FALSE	High	GKGGSMHMYAK		0.00718895	0.000306438	1	1	2	P08559	1	1166.54	2.50407	High	0.0002569	0.00623
	FALSE	High	AAASTDYYK		0.00227492	0.000306438	1	1	1	P08559	0	989.457	2.37731	High	0.0002569	0.001943
	FALSE	High	EILAELTGR		0.00948044	0.000482438	1	1	1	P08559	0	1001.56	2.78962	High	0.0004038	0.008264
	FALSE	High	YHGHSMSDPGVSYR		0.00879741	0.000482438	1	2	1	P08559	0	1592.69	2.00635	High	0.0004038	0.007632
	FALSE	High	TREEIQEVR		0.0114285	0.000482438	1	2	2	P08559	1	1159.61	3.09778	High	0.0004038	0.009974
	FALSE	High	LPCIFICENNR	2xCarbamidomethyl [C3; C7]	0.010293	0.000482438	1	1	1	P08559	0	1435.68	2.1114	High	0.0004038	0.008996
	FALSE	High	GGSMHMYAK		0.0221937	0.000482438	1	1	1	P08559	0	981.428	2.5074	High	0.0004038	0.01951
	FALSE	High	VLSGASQKPASR		0.0195574	0.000482438	1	1	1	P08559	0	1200.67	2.01652	High	0.0004038	0.01716
	FALSE	High	LEEGPPVTTVLTREDGLKYYR		0.0285589	0.0011471	1	1	1	P08559	2	2436.28	1.32678	High	0.0009588	0.02531
	FALSE	High	AHGFTFTR		0.0353745	0.00177449	1	1	1	P08559	0	936.469	1.38253	High	0.00148	0.03125
	FALSE	High	MELKADQLYK		0.0424982	0.00208281	1	2	1	P08559	1	1238.64	3.00124	High	0.001736	0.03769
	FALSE	High	FAAAYCR	1xCarbamidomethyl [C6]	0.0746406	0.00502181	1	1	1	P08559	0	858.393	2.21982	High	0.004479	0.06684
	FALSE	High	GANQWIK		0.110378	0.00974704	1	1	1	P08559	0	816.436	2.42261	High	0.00838	0.0999
FALSE	Master Protein	O75369	Filamin-B OS=Homo sapiens OX=9606 GN=FLNB PE=1 SV=2	12.721	24	27	22	1	2602	277.99	5.73	60.1308	24
	Checked	Confidence	Sequence	Modifications	Qvality PEP	Qvality q-value	# Protein Groups	# Proteins	# PSMs	Master Protein Accessions	# Missed Cleavages	Theo. MH+ [Da]	XCorr Sequest HT	Confidence Sequest HT	Percolator q-Value Sequest HT	Percolator PEP Sequest HT
	FALSE	High	SPFVVQVGEACNPNACR	2xCarbamidomethyl [C11; C16]	1.96343e-06	0	1	1	2	O75369	0	1904.87	3.66537	High	0	1.538e-06
	FALSE	High	LPNNHIGISFIPR		1.06618e-05	0	1	1	1	O75369	0	1477.83	3.57223	High	0	8.505e-06
	FALSE	High	SGCIVNNLAEFTVDPK	1xCarbamidomethyl [C3]	3.45107e-06	0	1	1	1	O75369	0	1763.86	4.43856	High	0	2.704e-06
	FALSE	High	FADEHVPGSPFTVK		0.00633071	0.000306438	1	1	1	O75369	0	1530.76	3.11561	High	0.0002569	0.005469
	FALSE	High	VHSPSGAVEECHVSELEPDKYAVR	1xCarbamidomethyl [C11]	0.00366834	0.000306438	1	1	1	O75369	1	2695.28	1.8283	High	0.0002569	0.003157
	FALSE	High	YGGELVPHFPAR		0.00502096	0.000306438	1	1	1	O75369	0	1342.69	1.81976	High	0.0002569	0.004335
	FALSE	High	VNQPASFAIR		0.00119841	0.000306438	1	1	1	O75369	0	1102.6	2.75138	High	0.0002569	0.001016
	FALSE	High	VLQSFTVDSSKAGLAPLEVR		0.00366834	0.000306438	1	1	1	O75369	1	2117.16	3.15591	High	0.0002569	0.003149
	FALSE	High	VLFASQEIPASPFR		0.000101007	0.000306438	1	1	1	O75369	0	1561.84	3.44157	High	0.0002569	8.3e-05
	FALSE	High	LLGWIQNK		0.00529072	0.000306438	3	3	1	P21333; O75369; Q14315	0	971.567	2.34407	High	0.0002569	0.004571
	FALSE	High	GAGIGGLGITVEGPSESK		0.00642611	0.000306438	1	1	1	O75369	0	1628.85	3.18574	High	0.0002569	0.00556
	FALSE	High	SPFEVQVGPEAGMQK		0.000980213	0.000306438	1	1	1	O75369	0	1603.78	2.72107	High	0.0002569	0.0008299
	FALSE	High	VAVTEGCQPSR	1xCarbamidomethyl [C7]	0.00345555	0.000306438	1	1	1	O75369	0	1203.58	2.38439	High	0.0002569	0.002956
	FALSE	High	AGGPGLER		0.0221937	0.000482438	2	2	1	P21333; O75369	0	756.4	2.64609	High	0.0004038	0.01951
	FALSE	High	QKDFLDGVYAFEYYPSTPGR		0.0209121	0.000482438	1	1	1	O75369	1	2353.11	1.2767	High	0.0004038	0.01844
	FALSE	High	YADEEIPR		0.0209121	0.000482438	1	1	1	O75369	0	992.468	1.70889	High	0.0004038	0.0184
	FALSE	High	SSTETCYSAIPK	1xCarbamidomethyl [C6]	0.0248087	0.0011471	1	1	1	O75369	0	1343.61	2.81528	High	0.0009588	0.02191
	FALSE	High	LVSPGSANETSSILVESVTR		0.0323809	0.00157973	1	1	2	O75369	0	2046.07	2.5206	High	0.001319	0.02873
	FALSE	High	VSYFPTVPGVYIVSTK		0.0369705	0.00196164	1	1	2	O75369	0	1756.95	1.97594	High	0.001636	0.03274
	FALSE	High	FNGSHVVGSPFK		0.0495337	0.00208281	1	1	1	O75369	0	1275.65	2.36582	High	0.00189	0.04418
	FALSE	High	YGGPNHIVGSPFK		0.0506256	0.0022708	1	1	1	O75369	0	1372.7	2.09963	High	0.00189	0.04503
	FALSE	High	VKVEPAVDTSR		0.0602239	0.00300532	1	1	1	O75369	1	1200.66	2.23183	High	0.002498	0.05394
	FALSE	High	EVGEHLVSIKK		0.0642485	0.00374513	1	1	1	O75369	1	1238.71	1.60309	High	0.003108	0.05745
	FALSE	High	VFGPGVER		0.0948114	0.00799132	1	1	1	O75369	0	860.462	1.80415	High	0.006945	0.08572
FALSE	Master Protein	P21796	Voltage-dependent anion-selective channel protein 1 OS=Homo sapiens OX=9606 GN=VDAC1 PE=1 SV=2	50.1767	15	19	14	1	283	30.754	8.54	59.6092	15
	Checked	Confidence	Sequence	Modifications	Qvality PEP	Qvality q-value	# Protein Groups	# Proteins	# PSMs	Master Protein Accessions	# Missed Cleavages	Theo. MH+ [Da]	XCorr Sequest HT	Confidence Sequest HT	Percolator q-Value Sequest HT	Percolator PEP Sequest HT
	FALSE	High	SRVTQSNFAVGYK		7.39595e-05	0	1	1	2	P21796	1	1456.75	3.85645	High	0	6.034e-05
	FALSE	High	VNNSSLIGLGYTQTLKPGIK		5.62017e-05	0	1	1	2	P21796	0	2103.18	3.18374	High	0.0002569	7.665e-05
	FALSE	High	TDEFQLHTNVNDGTEFGGSIYQK		1.40306e-05	0	1	1	1	P21796	0	2600.19	4.06214	High	0	1.123e-05
	FALSE	High	SENGLEFTSSGSANTETTKVTGSLETK		6.91813e-05	0	1	1	1	P21796	1	2775.32	3.62301	High	0	5.65e-05
	FALSE	High	TKSENGLEFTSSGSANTETTK		7.23312e-05	0	1	1	2	P21796	1	2189.02	4.40542	High	0	5.893e-05
	FALSE	High	SENGLEFTSSGSANTETTK		2.87271e-07	0	1	1	1	P21796	0	1959.88	5.26698	High	0	2.181e-07
	FALSE	High	VTQSNFAVGYK		0.000494589	0.000306438	1	1	1	P21796	0	1213.62	3.11019	High	0.0002569	0.000413
	FALSE	High	LTLSALLDGKNVNAGGHK		0.00266085	0.000306438	1	1	2	P21796	1	1808	3.16348	High	0.0002569	0.00228
	FALSE	High	LTFDSSFSPNTGKK		0.0024695	0.000306438	1	1	1	P21796	1	1528.76	2.89183	High	0.0002569	0.002109
	FALSE	High	WTEYGLTFTEK		0.000294086	0.000306438	1	1	1	P21796	0	1374.66	2.90379	High	0.0002569	0.000245
	FALSE	High	LTLSALLDGK		0.000706612	0.000306438	2	2	2	P21796; Q9Y277	0	1030.61	2.32863	High	0.0002569	0.0005924
	FALSE	High	LTFDSSFSPNTGK		0.000469525	0.000306438	1	1	1	P21796	0	1400.67	2.83844	High	0.0002569	0.0003938
	FALSE	High	YQIDPDACFSAK	1xCarbamidomethyl [C8]	9.10402e-05	0.000306438	1	1	1	P21796	0	1414.63	2.72142	High	0.0002569	7.466e-05
	FALSE	High	VTGSLETKYR		0.00293202	0.000306438	1	1	1	P21796	1	1153.62	2.49162	High	0.0002569	0.002502
	FALSE	High	VTGSLETK		0.0366997	0.00196164	1	1	1	P21796	0	834.457	2.04381	High	0.001636	0.03259
FALSE	Master Protein	Q9ULV4	Coronin-1C OS=Homo sapiens OX=9606 GN=CORO1C PE=1 SV=1	31.2236	16	23	16	1	474	53.215	7.08	59.4844	16
	Checked	Confidence	Sequence	Modifications	Qvality PEP	Qvality q-value	# Protein Groups	# Proteins	# PSMs	Master Protein Accessions	# Missed Cleavages	Theo. MH+ [Da]	XCorr Sequest HT	Confidence Sequest HT	Percolator q-Value Sequest HT	Percolator PEP Sequest HT
	FALSE	High	VGIVAWHPTAR		0.00342983	0.000306438	1	1	1	Q9ULV4	0	1206.67	2.56171	High	0.0002569	0.002946
	FALSE	High	CDLISIPK	1xCarbamidomethyl [C1]	0.00637823	0.000306438	1	1	1	Q9ULV4	0	945.507	2.96243	High	0.0002569	0.005539
	FALSE	High	RGLDVNKCEIAR	1xCarbamidomethyl [C8]	0.000127133	0.000306438	1	1	2	Q9ULV4	2	1430.75	3.00854	High	0.0002569	0.0001049
	FALSE	High	KCEPIIMTVPR	1xCarbamidomethyl [C2]	0.00487305	0.000306438	1	2	3	Q9ULV4	1	1343.72	3.26799	High	0.0002569	0.004196
	FALSE	High	KTTDTASVQNEAK		0.000401711	0.000306438	1	1	1	Q9ULV4	1	1392.7	2.70712	High	0.0002569	0.0003354
	FALSE	High	SIKDTICNQDER	1xCarbamidomethyl [C7]	0.000517136	0.000306438	1	1	2	Q9ULV4	1	1478.69	3.48793	High	0.0002569	0.0004344
	FALSE	High	NGSLICTASK	1xCarbamidomethyl [C6]	0.00157869	0.000306438	1	1	1	Q9ULV4	0	1050.52	3.23202	High	0.0002569	0.001339
	FALSE	High	NDQCYDDIR	1xCarbamidomethyl [C4]	0.00386529	0.000306438	1	1	1	Q9ULV4	0	1198.48	2.63944	High	0.0002569	0.003329
	FALSE	High	GLDVNKCEIAR	1xCarbamidomethyl [C7]	0.000582428	0.000306438	1	1	2	Q9ULV4	1	1274.65	3.25774	High	0.0002569	0.0004876
	FALSE	High	HVFGQAVKNDQCYDDIR	1xCarbamidomethyl [C12]	0.00101737	0.000306438	1	1	1	Q9ULV4	1	2064.96	2.34558	High	0.0002569	0.0008601
	FALSE	High	ISKLEQQMAK		0.00469428	0.000306438	1	1	2	Q9ULV4	1	1175.65	3.14006	High	0.0002569	0.004041
	FALSE	High	AIFLADGNVFTTGFSR		0.0125006	0.000482438	1	1	2	Q9ULV4	0	1715.88	1.72287	High	0.0004038	0.01092
	FALSE	High	KCDLISIPK	1xCarbamidomethyl [C2]	0.0204505	0.000482438	1	1	1	Q9ULV4	1	1073.6	2.15726	High	0.0004038	0.01795
	FALSE	High	NILDSKPTANK		0.0450571	0.00208281	1	1	1	Q9ULV4	0	1200.66	2.6065	High	0.001736	0.04021
	FALSE	High	KTTDTASVQNEAKLDEILK		0.0509946	0.0022708	1	1	1	Q9ULV4	2	2104.11	2.18224	High	0.00189	0.04554
	FALSE	High	KQEIVAEKEK		0.0890362	0.0073213	1	1	1	Q9ULV4	2	1201.68	3.16266	High	0.00639	0.08012
FALSE	Master Protein	O75955	Flotillin-1 OS=Homo sapiens OX=9606 GN=FLOT1 PE=1 SV=3	37.7049	17	20	17	1	427	47.326	7.49	59.2445	17
	Checked	Confidence	Sequence	Modifications	Qvality PEP	Qvality q-value	# Protein Groups	# Proteins	# PSMs	Master Protein Accessions	# Missed Cleavages	Theo. MH+ [Da]	XCorr Sequest HT	Confidence Sequest HT	Percolator q-Value Sequest HT	Percolator PEP Sequest HT
	FALSE	High	SQLIMQAEAEAASVR		3.01322e-05	0	1	1	1	O75955	0	1603.81	3.23188	High	0	2.436e-05
	FALSE	High	LAEAEKSQLIMQAEAEAASVR	1xOxidation [M11]	8.17932e-07	0	1	1	1	O75955	1	2261.14	4.34303	High	0	6.314e-07
	FALSE	High	LAEAEKSQLIMQAEAEAASVR		7.17159e-08	0	1	1	1	O75955	1	2245.15	5.5015	High	0	5.362e-08
	FALSE	High	ITLVSSGSGTMGAAK		8.26678e-05	0	1	1	1	O75955	0	1379.72	3.80743	High	0	6.742e-05
	FALSE	High	VTGEVLDILTR		6.28191e-05	0	1	1	1	O75955	0	1215.69	3.51534	High	0	5.103e-05
	FALSE	High	AQQVAVQEQEIAR		5.70421e-05	0	1	1	1	O75955	0	1469.77	4.2592	High	0	4.63e-05
	FALSE	High	AAYDIEVNTR		0.000909925	0.000306438	1	1	1	O75955	0	1151.57	3.27659	High	0.0002569	0.0007662
	FALSE	High	LTGVSISQVNHKPLR		0.00335383	0.000306438	1	1	1	O75955	0	1648.95	2.41755	High	0.0002569	0.002886
	FALSE	High	MRGEAEAFAIGAR		0.00114605	0.000306438	1	1	1	O75955	1	1378.69	3.30438	High	0.0002569	0.0009663
	FALSE	High	TAQVQKDAR		0.00687351	0.000306438	1	1	1	O75955	1	1016.55	2.60545	High	0.0002569	0.005958
	FALSE	High	SPPVMVAGGR		0.000561183	0.000306438	1	1	1	O75955	0	970.514	2.93093	High	0.0002569	0.0004718
	FALSE	High	SPPVMVAGGR	1xOxidation [M5]	0.00483676	0.000306438	1	1	1	O75955	0	986.509	2.50557	High	0.0002569	0.004182
	FALSE	High	ITLVSSGSGTMGAAK	1xOxidation [M11]	0.000230193	0.000306438	1	1	1	O75955	0	1395.71	3.15681	High	0.0002569	0.0001902
	FALSE	High	TKQQIEEQR		0.0125006	0.000482438	1	1	1	O75955	1	1159.61	2.89813	High	0.0004038	0.01093
	FALSE	High	AAYDIEVNTRR		0.0172309	0.000482438	1	1	1	O75955	1	1307.67	1.38963	High	0.0004038	0.01514
	FALSE	High	ARAEAEQMAK		0.0164771	0.000482438	1	1	1	O75955	1	1104.55	2.35166	High	0.0004038	0.01439
	FALSE	High	VQVQVVER		0.0113434	0.000482438	1	1	1	O75955	0	956.552	2.73273	High	0.0004038	0.009859
	FALSE	High	IGEAEAKR		0.0261305	0.0011471	1	1	1	O75955	1	873.479	2.31705	High	0.0009588	0.02304
	FALSE	High	AQQVAVQEQEIARR		0.0597917	0.00300532	1	1	1	O75955	1	1625.87	2.06485	High	0.002498	0.05351
	FALSE	High	FSEQVFK		0.0871834	0.00678936	1	1	1	O75955	0	884.451	2.02447	High	0.006103	0.07838
FALSE	Master Protein	Q00839	Heterogeneous nuclear ribonucleoprotein U OS=Homo sapiens OX=9606 GN=HNRNPU PE=1 SV=6	25.0909	16	20	16	1	825	90.528	6	59.1546	16
	Checked	Confidence	Sequence	Modifications	Qvality PEP	Qvality q-value	# Protein Groups	# Proteins	# PSMs	Master Protein Accessions	# Missed Cleavages	Theo. MH+ [Da]	XCorr Sequest HT	Confidence Sequest HT	Percolator q-Value Sequest HT	Percolator PEP Sequest HT
	FALSE	High	NFILDQTNVSAAAQR		7.94009e-07	0	1	1	2	Q00839	0	1647.84	4.48452	High	0	6.113e-07
	FALSE	High	LQAALDDEEAGGRPAMEPGNGSLDLGGDSAGR		4.16328e-07	0	1	1	1	Q00839	0	3126.44	5.65381	High	0	3.198e-07
	FALSE	High	HAAENPGKYNILGTNTIMDK		3.99483e-05	0	1	1	1	Q00839	1	2187.09	4.39229	High	0	3.229e-05
	FALSE	High	SSGPTSLFAVTVAPPGAR		6.00835e-05	0	1	1	2	Q00839	0	1714.91	3.62675	High	0.0002569	0.006475
	FALSE	High	YNILGTNTIMDK		0.00177864	0.000306438	1	1	1	Q00839	0	1382.7	2.91437	High	0.0002569	0.001509
	FALSE	High	LQAALDDEEAGGRPAMEPGNGSLDLGGDSAGR	1xOxidation [M16]	0.000455778	0.000306438	1	1	1	Q00839	0	3142.43	3.20202	High	0.0002569	0.0003821
	FALSE	High	AEVEGKDLPEHAVLK		0.00229195	0.000306438	1	1	1	Q00839	1	1634.87	3.31604	High	0.0002569	0.001958
	FALSE	High	KAEVEGKDLPEHAVLK		0.000544747	0.000306438	1	1	1	Q00839	2	1762.97	3.42294	High	0.0002569	0.0004577
	FALSE	High	EKPYFPIPEEYTFIQNVPLEDR		0.000375739	0.000306438	1	1	1	Q00839	0	2724.36	3.26624	High	0.0002569	0.0003125
	FALSE	High	LLEQYKEESKK		0.00264107	0.000306438	1	1	1	Q00839	2	1394.75	2.97575	High	0.0002569	0.002266
	FALSE	High	LLEQYKEESK		0.0140872	0.000482438	1	1	1	Q00839	1	1266.66	2.86852	High	0.0004038	0.01231
	FALSE	High	AVVVCPKDEDYKQR	1xCarbamidomethyl [C5]	0.0251795	0.0011471	1	1	1	Q00839	2	1706.85	2.66483	High	0.0009588	0.02213
	FALSE	High	FIEIAAR		0.0296347	0.0011471	1	1	1	Q00839	0	819.472	2.19835	High	0.0009588	0.02619
	FALSE	High	QMADTGKLNTLLQR	1xOxidation [M2]	0.031439	0.00136538	1	1	1	Q00839	1	1604.84	1.48269	High	0.001142	0.02772
	FALSE	High	VTEKIPVR		0.0351151	0.00177449	1	1	1	Q00839	1	941.578	2.0184	High	0.00148	0.03113
	FALSE	High	HAAENPGKYNILGTNTIMDK	1xOxidation [M18]	0.0540407	0.00265679	1	1	1	Q00839	1	2203.08	1.95507	High	0.00221	0.0484
	FALSE	High	KAEGGGGGGRPGAPAAGDGK		0.058092	0.00300532	1	1	1	Q00839	1	1666.83	2.46066	High	0.002498	0.05198
	FALSE	High	NGQDLGVAFK		0.101624	0.00861889	1	1	1	Q00839	0	1048.54	2.75973	High	0.007452	0.09208
FALSE	Master Protein	P38646	Stress-70 protein, mitochondrial OS=Homo sapiens OX=9606 GN=HSPA9 PE=1 SV=2	34.4624	19	22	19	1	679	73.635	6.16	58.9945	19
	Checked	Confidence	Sequence	Modifications	Qvality PEP	Qvality q-value	# Protein Groups	# Proteins	# PSMs	Master Protein Accessions	# Missed Cleavages	Theo. MH+ [Da]	XCorr Sequest HT	Confidence Sequest HT	Percolator q-Value Sequest HT	Percolator PEP Sequest HT
	FALSE	High	DAGQISGLNVLR		2.7977e-05	0	1	1	1	P38646	0	1242.68	3.69976	High	0	2.265e-05
	FALSE	High	STNGDTFLGGEDFDQALLR		8.39039e-05	0	1	1	2	P38646	0	2055.96	3.70334	High	0	6.856e-05
	FALSE	High	MKETAENYLGHTAK		5.10332e-05	0	1	1	3	P38646	1	1592.77	3.08282	High	0	4.158e-05
	FALSE	High	SQVFSTAADGQTQVEIK		1.97391e-05	0	1	1	1	P38646	0	1808.9	4.97216	High	0	1.583e-05
	FALSE	High	TTPSVVAFTADGER		3.79261e-05	0	1	1	1	P38646	0	1450.72	3.35713	High	0	3.077e-05
	FALSE	High	QATKDAGQISGLNVLR		0.000188394	0.000306438	1	1	1	P38646	1	1670.92	3.6638	High	0.0002569	0.0001551
	FALSE	High	NAVITVPAYFNDSQR		0.000305207	0.000306438	1	1	1	P38646	0	1694.85	2.36302	High	0.0002569	0.0002545
	FALSE	High	AMQDAEVSKSDIGEVILVGGMTR		0.00237907	0.000306438	1	1	1	P38646	1	2406.2	3.09652	High	0.0002569	0.002025
	FALSE	High	VQQTVQDLFGR		0.00110418	0.000306438	1	1	1	P38646	0	1290.68	2.99557	High	0.0002569	0.0009359
	FALSE	High	QAVTNPNNTFYATK		0.000209021	0.000306438	1	1	1	P38646	0	1568.77	3.37163	High	0.0002569	0.0001732
	FALSE	High	QAVTNPNNTFYATKR		0.00429157	0.000306438	1	1	1	P38646	1	1724.87	2.9963	High	0.0002569	0.003696
	FALSE	High	QAASSLQQASLK		0.000291911	0.000306438	1	1	1	P38646	0	1231.66	3.02412	High	0.0002569	0.0002422
	FALSE	High	VLENAEGAR		0.00140128	0.000306438	1	1	1	P38646	0	958.495	3.04188	High	0.0002569	0.001186
	FALSE	High	ASNGDAWVEAHGK		0.0131716	0.000482438	1	1	1	P38646	0	1341.62	1.89735	High	0.0004038	0.01147
	FALSE	High	KDSETGENIR		0.00962327	0.000482438	1	1	1	P38646	1	1148.55	2.26223	High	0.0004038	0.00839
	FALSE	High	VQQTVQDLFGRAPSK		0.0298546	0.0011471	1	1	1	P38646	1	1673.9	2.23782	High	0.0009588	0.02643
	FALSE	High	ETGVDLTKDNMALQR		0.0319065	0.00157973	1	1	1	P38646	1	1690.84	2.59014	High	0.001319	0.02813
	FALSE	High	LYSPSQIGAFVLMK	1xOxidation [M13]	0.0506256	0.0022708	1	1	1	P38646	0	1569.83	2.24536	High	0.00189	0.04507
	FALSE	High	AQFEGIVTDLIRR		0.106652	0.00928564	1	1	1	P38646	1	1517.84	1.69298	High	0.008113	0.09633
FALSE	Master Protein	P11177	Pyruvate dehydrogenase E1 component subunit beta, mitochondrial OS=Homo sapiens OX=9606 GN=PDHB PE=1 SV=3	32.8691	8	19	8	1	359	39.208	6.65	57.8042	8
	Checked	Confidence	Sequence	Modifications	Qvality PEP	Qvality q-value	# Protein Groups	# Proteins	# PSMs	Master Protein Accessions	# Missed Cleavages	Theo. MH+ [Da]	XCorr Sequest HT	Confidence Sequest HT	Percolator q-Value Sequest HT	Percolator PEP Sequest HT
	FALSE	High	IMEGPAFNFLDAPAVR	1xOxidation [M2]	1.59505e-06	0	1	1	5	P11177	0	1763.88	4.30895	High	0	1.244e-06
	FALSE	High	IMEGPAFNFLDAPAVR		6.22847e-08	0	1	1	3	P11177	0	1747.88	5.02124	High	0	4.659e-08
	FALSE	High	GPNGASAGVAAQHSQCFAAWYGHCPGLK	2xCarbamidomethyl [C16; C24]	6.98435e-06	0	1	1	1	P11177	0	2899.32	3.78023	High	0	5.557e-06
	FALSE	High	TYYMSGGLQPVPIVFR		7.52237e-06	0	1	1	1	P11177	0	1827.95	4.41656	High	0	5.986e-06
	FALSE	High	EGVECEVINMR	1xCarbamidomethyl [C5]	0.00366834	0.000306438	1	1	1	P11177	0	1335.6	2.56945	High	0.0002569	0.003158
	FALSE	High	EGVECEVINMR	1xCarbamidomethyl [C5]; 1xOxidation [M10]	0.00138056	0.000306438	1	1	1	P11177	0	1351.6	2.88303	High	0.0002569	0.001171
	FALSE	High	ILEDNSIPQVK		0.000209021	0.000306438	1	1	1	P11177	0	1255.69	3.34633	High	0.0002569	0.0001732
	FALSE	High	VTGADVPMPYAK		0.000314407	0.000306438	1	1	1	P11177	0	1248.63	3.838	High	0.0002569	0.0002612
	FALSE	High	DAINQGMDEELERDEK		0.0116006	0.000482438	1	1	1	P11177	1	1891.83	2.55848	High	0.0004038	0.01014
	FALSE	High	VTGADVPMPYAK	1xOxidation [M8]	0.0151789	0.000482438	1	1	2	P11177	0	1264.62	2.86807	High	0.0004038	0.01329
	FALSE	High	DIIFAIKK		0.0207571	0.000482438	1	1	1	P11177	1	947.592	2.13868	High	0.0004038	0.01821
	FALSE	High	TYYMSGGLQPVPIVFR	1xOxidation [M4]	0.102329	0.00861889	1	1	1	P11177	0	1843.94	2.19622	High	0.007452	0.09234
FALSE	Master Protein	P08238	Heat shock protein HSP 90-beta OS=Homo sapiens OX=9606 GN=HSP90AB1 PE=1 SV=4	25	17	21	10	1	724	83.212	5.03	57.3254	17
	Checked	Confidence	Sequence	Modifications	Qvality PEP	Qvality q-value	# Protein Groups	# Proteins	# PSMs	Master Protein Accessions	# Missed Cleavages	Theo. MH+ [Da]	XCorr Sequest HT	Confidence Sequest HT	Percolator q-Value Sequest HT	Percolator PEP Sequest HT
	FALSE	High	NPDDITQEEYGEFYK		2.32885e-06	0	1	1	1	P08238	0	1847.8	4.17647	High	0	1.816e-06
	FALSE	High	YHTSQSGDEMTSLSEYVSR		7.84832e-05	0	1	1	1	P08238	0	2176.95	3.71118	High	0	6.43e-05
	FALSE	High	TLTLVDTGIGMTK	1xOxidation [M11]	6.61686e-05	0	2	3	2	P07900; P08238	0	1365.73	3.12509	High	0	5.413e-05
	FALSE	High	GVVDSEDIPLNLSR		1.91618e-05	0	2	3	2	P07900; P08238	0	1513.79	3.81605	High	0	1.534e-05
	FALSE	High	KHLEINPDHPIVETLR		0.000449057	0.000306438	1	1	1	P08238	1	1911.04	4.3147	High	0.0002569	0.0003743
	FALSE	High	HLEINPDHPIVETLR		0.000104825	0.000306438	1	1	1	P08238	0	1782.95	3.05808	High	0.0002569	8.569e-05
	FALSE	High	YIDQEELNKTKPIWTR		0.00122548	0.000306438	2	4	1	P07900; P08238	1	2034.07	2.79196	High	0.0002569	0.001035
	FALSE	High	IDIIPNPQER		0.00708222	0.000306438	1	2	1	P08238	0	1194.65	2.88558	High	0.0002569	0.006115
	FALSE	High	ADLINNLGTIAK		0.000149678	0.000306438	2	4	1	P07900; P08238	0	1242.71	3.53634	High	0.0002569	0.000123
	FALSE	High	TLTIVDTGIGMTK		0.000210578	0.000306438	2	3	4	P07900; P08238	0	1349.73	3.57004	High	0.0002569	0.0001748
	FALSE	High	TKPIWTRNPDDITQEEYGEFYK		0.00768947	0.000306438	1	1	2	P08238	1	2730.3	3.06566	High	0.0002569	0.006694
	FALSE	High	YIDQEELNK		0.0052122	0.000306438	2	4	1	P07900; P08238	0	1151.56	2.7752	High	0.0002569	0.004483
	FALSE	High	ALLFIPR		0.0275213	0.0011471	1	1	1	P08238	0	829.529	1.9492	High	0.0009588	0.02432
	FALSE	High	LGIHEDSTNR		0.0249935	0.0011471	1	1	1	P08238	0	1141.56	1.93632	High	0.0009588	0.02205
	FALSE	High	LVSSPCCIVTSTYGWTANMER	2xCarbamidomethyl [C6; C7]; 1xOxidation [M19]	0.047417	0.00208281	1	1	1	P08238	0	2448.1	2.03565	High	0.001736	0.04237
	FALSE	High	LVSSPCCIVTSTYGWTANMER	2xCarbamidomethyl [C6; C7]	0.0610972	0.00300532	1	1	1	P08238	0	2432.1	1.5598	High	0.002498	0.05468
	FALSE	High	AKFENLCK	1xCarbamidomethyl [C7]	0.0628797	0.00339768	1	2	1	P08238	1	1009.51	1.82487	High	0.002986	0.0563
	FALSE	High	SLTNDWEDHLAVK		0.0915623	0.00745756	2	2	1	P07900; P08238	0	1527.74	2.53157	High	0.006505	0.0823
	FALSE	High	EMLQQSK		0.0928496	0.00745756	2	3	1	P07900; P08238	0	863.429	2.11148	High	0.006658	0.08348
FALSE	Master Protein	Q99623	Prohibitin-2 OS=Homo sapiens OX=9606 GN=PHB2 PE=1 SV=2	55.5184	16	20	16	1	299	33.276	9.83	57.2491	16
	Checked	Confidence	Sequence	Modifications	Qvality PEP	Qvality q-value	# Protein Groups	# Proteins	# PSMs	Master Protein Accessions	# Missed Cleavages	Theo. MH+ [Da]	XCorr Sequest HT	Confidence Sequest HT	Percolator q-Value Sequest HT	Percolator PEP Sequest HT
	FALSE	High	IVQAEGEAEAAK		2.59761e-05	0	1	1	1	Q99623	0	1215.62	3.69141	High	0	2.093e-05
	FALSE	High	LLLGAGAVAYGVR		2.6958e-05	0	1	1	1	Q99623	0	1259.75	3.73657	High	0	2.172e-05
	FALSE	High	IGGVQQDTILAEGLHFR		7.33304e-08	0	1	1	1	Q99623	0	1853.99	4.78771	High	0	5.489e-08
	FALSE	High	DLQMVNISLR		0.000586773	0.000306438	1	1	1	Q99623	0	1188.64	3.21649	High	0.0002569	0.0004914
	FALSE	High	FNASQLITQR		0.000287609	0.000306438	1	1	1	Q99623	0	1177.63	3.51349	High	0.0002569	0.0002396
	FALSE	High	ESVFTVEGGHR		0.000744366	0.000306438	1	1	2	Q99623	0	1217.59	2.56431	High	0.0002569	0.0006268
	FALSE	High	VLSRPNAQELPSMYQR		0.000294086	0.000306438	1	1	2	Q99623	0	1888.97	3.33222	High	0.0002569	0.0002444
	FALSE	High	QKIVQAEGEAEAAK		0.000195516	0.000306438	1	1	2	Q99623	1	1471.78	3.13811	High	0.0002569	0.0001617
	FALSE	High	QVAQQEAQR		0.002488	0.000306438	1	1	1	Q99623	0	1057.54	2.86667	High	0.0002569	0.002129
	FALSE	High	EYTAAVEAK		0.0207571	0.000482438	1	1	1	Q99623	0	981.489	2.33633	High	0.0004038	0.01823
	FALSE	High	LGLDYEER		0.0110919	0.000482438	1	1	1	Q99623	0	994.484	2.84807	High	0.0004038	0.009688
	FALSE	High	MLGEALSKNPGYIK	1xOxidation [M1]	0.0191254	0.000482438	1	1	1	Q99623	1	1536.81	2.32765	High	0.0004038	0.01679
	FALSE	High	KISSPTGSKDLQMVNISLR		0.00933972	0.000482438	1	1	1	Q99623	2	2074.13	3.04456	High	0.0004038	0.008132
	FALSE	High	AQVSLLIR		0.0138784	0.000482438	1	1	1	Q99623	0	899.567	2.3017	High	0.0004038	0.01213
	FALSE	High	VLSRPNAQELPSMYQR	1xOxidation [M13]	0.0358989	0.00196164	1	1	1	Q99623	0	1904.96	2.81626	High	0.001636	0.03175
	FALSE	High	AQFLVEK		0.0593624	0.00300532	1	1	1	Q99623	0	834.472	2.51642	High	0.002498	0.05318
	FALSE	High	VLPSIVNEVLK		0.0928496	0.00745756	1	1	1	Q99623	0	1210.74	2.35525	High	0.006806	0.08367
FALSE	Master Protein	P05141	ADP/ATP translocase 2 OS=Homo sapiens OX=9606 GN=SLC25A5 PE=1 SV=7	50.6711	21	25	10	1	298	32.831	9.69	56.6885	21
	Checked	Confidence	Sequence	Modifications	Qvality PEP	Qvality q-value	# Protein Groups	# Proteins	# PSMs	Master Protein Accessions	# Missed Cleavages	Theo. MH+ [Da]	XCorr Sequest HT	Confidence Sequest HT	Percolator q-Value Sequest HT	Percolator PEP Sequest HT
	FALSE	High	IPKEQGVLSFWR		6.47118e-05	0	2	2	1	P12236; P05141	1	1459.81	2.37162	High	0	5.264e-05
	FALSE	High	KGTDIMYTGTLDCWR	1xCarbamidomethyl [C13]	3.90688e-05	0	1	1	2	P05141	1	1816.84	3.23717	High	0	3.174e-05
	FALSE	High	KGTDIMYTGTLDCWRK	1xCarbamidomethyl [C13]	1.71432e-05	0	1	1	1	P05141	2	1944.93	3.96451	High	0	1.377e-05
	FALSE	High	DFLAGGVAAAISK		3.49532e-05	0	1	1	1	P05141	0	1219.67	4.55402	High	0	2.83e-05
	FALSE	High	GLGDCLVK	1xCarbamidomethyl [C5]	0.00768947	0.000306438	2	2	1	P12236; P05141	0	861.45	2.38446	High	0.0002569	0.006659
	FALSE	High	EQGVLSFWR		0.00191631	0.000306438	2	2	1	P12236; P05141	0	1121.57	2.46181	High	0.0002569	0.001631
	FALSE	High	MTDAAVSFAK	1xAcetyl [N-Term]	0.00494645	0.000306438	1	1	1	P05141	0	1082.52	1.82113	High	0.0002569	0.004258
	FALSE	High	KGTDIMYTGTLDCWR	1xCarbamidomethyl [C13]; 1xOxidation [M6]	0.000994911	0.000306438	1	1	1	P05141	1	1832.83	2.79101	High	0.0002569	0.0008421
	FALSE	High	AAYFGIYDTAK		0.00116324	0.000306438	1	1	1	P05141	0	1219.6	3.39835	High	0.0002569	0.0009818
	FALSE	High	VKLLLQVQHASK		0.00642611	0.000306438	2	3	1	P12236; P05141	1	1363.84	2.36549	High	0.0002569	0.005551
	FALSE	High	YFPTQALNFAFK		0.000182884	0.000306438	2	4	1	P12236; P05141	0	1446.74	2.84801	High	0.0002569	0.0001511
	FALSE	High	QIFLGGVDKR		0.00230911	0.000306438	1	1	1	P05141	1	1132.65	1.98443	High	0.0002569	0.001976
	FALSE	High	LAADVGKAGAER		0.00419643	0.000306438	1	1	1	P05141	1	1157.63	3.25983	High	0.0002569	0.003616
	FALSE	High	LLLQVQHASK		0.0099154	0.000482438	2	3	1	P12236; P05141	0	1136.68	1.69886	High	0.0004038	0.008635
	FALSE	High	DEGGKAFFK		0.0415752	0.00208281	2	2	1	P12236; P05141	1	998.494	2.28777	High	0.001736	0.03698
	FALSE	High	GTDIMYTGTLDCWR	1xCarbamidomethyl [C12]	0.0447293	0.00208281	1	1	1	P05141	0	1688.74	2.51621	High	0.001736	0.0398
	FALSE	High	IARDEGGK		0.0509946	0.0022708	1	1	1	P05141	1	845.448	2.16942	High	0.00189	0.04531
	FALSE	High	GTDIMYTGTLDCWRK	1xCarbamidomethyl [C12]	0.0593624	0.00300532	1	1	1	P05141	1	1816.84	1.85931	High	0.002498	0.05291
	FALSE	High	MMMQSGR	1xOxidation [M3]	0.0593624	0.00300532	2	3	1	P12236; P05141	0	856.347	1.56777	High	0.002498	0.05308
	FALSE	High	GTDIMYTGTLDCWR	1xCarbamidomethyl [C12]; 1xOxidation [M5]	0.0670705	0.00374513	1	1	1	P05141	0	1704.74	2.89276	High	0.003108	0.06014
	FALSE	High	GAWSNVLR		0.0700083	0.00449557	2	3	1	P12236; P05141	0	902.484	2.36449	High	0.003879	0.06277
	FALSE	High	MMMQSGR		0.0730657	0.00483782	2	3	1	P12236; P05141	0	840.352	1.997	High	0.004329	0.06561
	FALSE	High	QIFLGGVDK		0.0954737	0.00812903	2	2	1	P12236; P05141	0	976.546	1.7551	High	0.007067	0.08637
	FALSE	High	GNLANVIR		0.109624	0.00959625	2	4	1	P12236; P05141	0	856.5	2.47542	High	0.00838	0.09932
FALSE	Master Protein	Q92841	Probable ATP-dependent RNA helicase DDX17 OS=Homo sapiens OX=9606 GN=DDX17 PE=1 SV=2	23.4568	19	20	12	1	729	80.222	8.27	55.9935	19
	Checked	Confidence	Sequence	Modifications	Qvality PEP	Qvality q-value	# Protein Groups	# Proteins	# PSMs	Master Protein Accessions	# Missed Cleavages	Theo. MH+ [Da]	XCorr Sequest HT	Confidence Sequest HT	Percolator q-Value Sequest HT	Percolator PEP Sequest HT
	FALSE	High	SSQSSSQQFSGIGR		1.10648e-05	0	1	1	1	Q92841	0	1455.68	3.94029	High	0	8.837e-06
	FALSE	High	SGKAPILIATDVASR		0.000680826	0.000306438	1	1	1	Q92841	1	1498.86	3.91773	High	0.0002569	0.0005713
	FALSE	High	GTAYTFFTPGNLK		0.000209021	0.000306438	1	1	1	Q92841	0	1416.72	3.89296	High	0.0002569	0.0001734
	FALSE	High	LIDFLESGK		0.000449057	0.000306438	1	1	1	Q92841	0	1021.56	2.69938	High	0.0002569	0.0003753
	FALSE	High	QTLMWSATWPK		0.00190208	0.000306438	2	2	1	Q92841; P17844	0	1348.67	2.30207	High	0.0002569	0.001617
	FALSE	High	MLDMGFEPQIR		0.00549225	0.000306438	3	4	1	O00571; Q92841; P17844	0	1336.64	3.13529	High	0.0002569	0.004758
	FALSE	High	ELIKVLEEANQAINPK		0.002019	0.000306438	1	1	1	Q92841	1	1809.01	2.94325	High	0.0002569	0.001726
	FALSE	High	WDLSELPKFEK		0.00432377	0.000306438	1	1	1	Q92841	1	1391.72	2.50907	High	0.0002569	0.003734
	FALSE	High	APILIATDVASR		0.000178857	0.000306438	2	2	1	Q92841; P17844	0	1226.71	3.57831	High	0.0002569	0.000148
	FALSE	High	LKSTCIYGGAPK	1xCarbamidomethyl [C5]	0.00494645	0.000306438	2	2	2	Q92841; P17844	1	1294.68	2.93248	High	0.0002569	0.004276
	FALSE	High	VLEEANQAINPK		0.00320687	0.000306438	1	1	1	Q92841	0	1325.71	3.25446	High	0.0002569	0.002746
	FALSE	High	GLDVEDVK		0.0198508	0.000482438	2	2	1	Q92841; P17844	0	874.452	2.17291	High	0.0004038	0.01749
	FALSE	High	STCIYGGAPK	1xCarbamidomethyl [C3]	0.0184263	0.000482438	2	2	1	Q92841; P17844	0	1053.5	2.75383	High	0.0004038	0.01621
	FALSE	High	GDGPICLVLAPTR	1xCarbamidomethyl [C6]	0.00984155	0.000482438	2	2	1	Q92841; P17844	0	1368.73	3.02489	High	0.0004038	0.008595
	FALSE	High	NFYVEHPEVAR		0.0346018	0.00177449	1	1	1	Q92841	0	1360.66	2.00304	High	0.00148	0.03055
	FALSE	High	DMVGIAQTGSGK		0.0690159	0.00391482	1	1	1	Q92841	0	1163.57	2.83996	High	0.003255	0.06206
	FALSE	High	DWVLNEFR		0.0784384	0.00536493	1	1	1	Q92841	0	1078.53	1.60567	High	0.004768	0.07054
	FALSE	High	FGNPGER		0.0865737	0.00678936	1	1	1	Q92841	0	776.369	2.05404	High	0.005957	0.07783
	FALSE	High	WDLSELPK		0.0974856	0.00812903	1	1	1	Q92841	0	987.515	1.90478	High	0.007194	0.08806
FALSE	Master Protein	P07437	Tubulin beta chain OS=Homo sapiens OX=9606 GN=TUBB PE=1 SV=2	38.7387	14	20	2	1	444	49.639	4.89	55.8736	14
	Checked	Confidence	Sequence	Modifications	Qvality PEP	Qvality q-value	# Protein Groups	# Proteins	# PSMs	Master Protein Accessions	# Missed Cleavages	Theo. MH+ [Da]	XCorr Sequest HT	Confidence Sequest HT	Percolator q-Value Sequest HT	Percolator PEP Sequest HT
	FALSE	High	AILVDLEPGTMDSVR		5.07625e-06	0	2	4	1	Q13885; P07437	0	1615.84	3.17062	High	0	4.015e-06
	FALSE	High	LHFFMPGFAPLTSR	1xOxidation [M5]	2.08352e-06	0	5	8	1	Q13885; P04350; Q9BUF5; P07437; P68371	0	1636.83	2.47638	High	0	1.63e-06
	FALSE	High	ALTVPELTQQVFDAK		7.90678e-05	0	1	1	3	P07437	0	1659.9	2.96884	High	0.0002569	0.0005428
	FALSE	High	GHYTEGAELVDSVLDVVRK		5.07625e-06	0	3	5	1	Q13885; P07437; P68371	1	2087.08	3.73665	High	0	4.002e-06
	FALSE	High	EIVHLQAGQCGNQIGAK	1xCarbamidomethyl [C10]	3.03566e-05	0	4	6	2	Q13885; P04350; P07437; P68371	0	1822.92	2.85234	High	0	2.459e-05
	FALSE	High	ISVYYNEATGGK		0.000426304	0.000306438	1	1	1	P07437	0	1301.64	3.40178	High	0.0002569	0.0003562
	FALSE	High	YLTVAAVFR		0.00389428	0.000306438	3	3	1	P04350; P07437; P68371	0	1039.59	2.30058	High	0.0002569	0.003342
	FALSE	High	NSSYFVEWIPNNVK		0.00206468	0.000306438	5	7	1	Q13885; P04350; Q9BUF5; P07437; P68371	0	1696.83	2.02511	High	0.0002569	0.001757
	FALSE	High	LAVNMVPFPR	1xOxidation [M5]	0.000351448	0.000306438	5	10	2	Q13885; P04350; Q9BUF5; P07437; P68371	0	1159.63	2.97516	High	0.0002569	0.0003962
	FALSE	High	LAVNMVPFPR		0.000154188	0.000306438	5	10	1	Q13885; P04350; Q9BUF5; P07437; P68371	0	1143.63	3.78216	High	0.0002569	0.0001268
	FALSE	High	MSMKEVDEQMLNVQNK		0.000201407	0.000306438	3	4	1	Q13885; P07437; P68371	1	1923.9	3.4765	High	0.0002569	0.0001662
	FALSE	High	MREIVHLQAGQCGNQIGAK	1xCarbamidomethyl [C12]	0.000608989	0.000306438	4	6	2	Q13885; P04350; P07437; P68371	1	2110.06	3.68479	High	0.0002569	0.0005097
	FALSE	High	MREIVHIQAGQCGNQIGAK	1xCarbamidomethyl [C12]; 1xOxidation [M1]	0.0158739	0.000482438	4	6	2	Q13885; P04350; P07437; P68371	1	2126.06	2.78827	High	0.0004038	0.01394
	FALSE	High	EVDEQMLNVQNK	1xOxidation [M6]	0.0184263	0.000482438	3	4	1	Q13885; P07437; P68371	0	1462.68	1.83509	High	0.0004038	0.0162
	FALSE	High	IREEYPDRIMNTFSVVPSPK		0.0386363	0.00208281	2	2	1	P07437; P68371	2	2378.22	3.46936	High	0.001736	0.03442
	FALSE	High	NMMAACDPR	1xCarbamidomethyl [C6]; 1xOxidation [M3]	0.0440806	0.00208281	5	9	1	Q13885; P04350; Q9BUF5; P07437; P68371	0	1081.42	2.55301	High	0.001736	0.03921
	FALSE	High	AILVDLEPGTMDSVR	1xOxidation [M11]	0.0633329	0.00358876	2	4	1	Q13885; P07437	0	1631.83	1.99213	High	0.003108	0.05679
FALSE	Master Protein	Q02241	Kinesin-like protein KIF23 OS=Homo sapiens OX=9606 GN=KIF23 PE=1 SV=3	21.3542	17	19	17	1	960	109.99	8.51	55.6111	17
	Checked	Confidence	Sequence	Modifications	Qvality PEP	Qvality q-value	# Protein Groups	# Proteins	# PSMs	Master Protein Accessions	# Missed Cleavages	Theo. MH+ [Da]	XCorr Sequest HT	Confidence Sequest HT	Percolator q-Value Sequest HT	Percolator PEP Sequest HT
	FALSE	High	LVQAPLDADGDNVLQEK		6.66614e-05	0	1	1	1	Q02241	0	1824.93	2.92884	High	0	5.428e-05
	FALSE	High	NLQQELETQNQK		6.18937e-05	0	1	1	1	Q02241	0	1472.73	4.38912	High	0	5.046e-05
	FALSE	High	NGLLFTYGVTGSGK		5.29623e-05	0	1	1	1	Q02241	0	1413.74	3.67592	High	0	4.301e-05
	FALSE	High	FAEVTQEVEVARPVDK		0.000251636	0.000306438	1	1	1	Q02241	0	1816.94	3.31011	High	0.0002569	0.0002091
	FALSE	High	ALLQEFDNAVLSK		0.000212147	0.000306438	1	1	1	Q02241	0	1447.78	4.01188	High	0.0002569	0.0001756
	FALSE	High	SSTVAPAQPDGAESEWTDVETR		0.00358705	0.000306438	1	1	1	Q02241	0	2333.05	2.03286	High	0.0002569	0.003082
	FALSE	High	GGGQSVQFTDIETLK		0.00619027	0.000306438	1	1	1	Q02241	0	1579.8	2.22257	High	0.0002569	0.005373
	FALSE	High	NGDYKETQYSFK		0.000381361	0.000306438	1	1	2	Q02241	1	1479.68	3.31301	High	0.0002569	0.0003176
	FALSE	High	CSVAVEMR	1xCarbamidomethyl [C1]	0.00498357	0.000306438	1	1	1	Q02241	0	951.439	2.76261	High	0.0002569	0.004306
	FALSE	High	KGSQTNLKDPVGVYCR	1xCarbamidomethyl [C15]	0.00780534	0.000306438	1	1	1	Q02241	2	1821.93	3.63716	High	0.0002569	0.006751
	FALSE	High	THTMTGSPGEGGLLPR		0.00030295	0.000306438	1	1	1	Q02241	0	1610.8	3.84347	High	0.0002569	0.0002521
	FALSE	High	EAGNINQSLMTLR		0.0220294	0.000482438	1	1	1	Q02241	0	1446.74	2.97691	High	0.0004038	0.0194
	FALSE	High	LIEALEKR		0.0447293	0.00208281	1	1	1	Q02241	1	971.588	2.07975	High	0.001736	0.03974
	FALSE	High	GGGQSVQFTDIETLKQESPNGSR		0.0409707	0.00208281	1	1	1	Q02241	1	2435.18	3.0143	High	0.001736	0.03643
	FALSE	High	LIKGDIYK		0.0536507	0.00265679	1	1	1	Q02241	1	949.572	2.29801	High	0.00221	0.04774
	FALSE	High	LIEALEK		0.0597917	0.00300532	1	1	1	Q02241	0	815.487	1.92351	High	0.002498	0.0534
	FALSE	High	AIVTEPK		0.0778851	0.00536493	1	1	1	Q02241	0	757.445	2.03475	High	0.004768	0.06982
	FALSE	High	EAGNINQSLMTLR	1xOxidation [M10]	0.0835833	0.00569465	1	1	1	Q02241	0	1462.73	2.87114	High	0.005197	0.07541
FALSE	Master Protein	P17844	Probable ATP-dependent RNA helicase DDX5 OS=Homo sapiens OX=9606 GN=DDX5 PE=1 SV=1	28.5016	18	20	11	1	614	69.105	8.92	54.6896	18
	Checked	Confidence	Sequence	Modifications	Qvality PEP	Qvality q-value	# Protein Groups	# Proteins	# PSMs	Master Protein Accessions	# Missed Cleavages	Theo. MH+ [Da]	XCorr Sequest HT	Confidence Sequest HT	Percolator q-Value Sequest HT	Percolator PEP Sequest HT
	FALSE	High	ELAQQVQQVAAEYCR	1xCarbamidomethyl [C14]	4.70329e-05	0	1	1	2	P17844	0	1792.86	3.16723	High	0	3.82e-05
	FALSE	High	LLQLVEDR		0.00425962	0.000306438	1	1	1	P17844	0	985.568	2.98202	High	0.0002569	0.003679
	FALSE	High	LIDFLECGK	1xCarbamidomethyl [C7]	0.00549225	0.000306438	1	1	1	P17844	0	1094.56	2.67754	High	0.0002569	0.00475
	FALSE	High	WNLDELPKFEK		0.00687351	0.000306438	1	1	1	P17844	1	1418.73	2.17038	High	0.0002569	0.005943
	FALSE	High	QTLMWSATWPK		0.00190208	0.000306438	2	2	1	Q92841; P17844	0	1348.67	2.30207	High	0.0002569	0.001617
	FALSE	High	TGTAYTFFTPNNIK		0.000490928	0.000306438	1	1	1	P17844	0	1574.78	3.23089	High	0.0002569	0.0004103
	FALSE	High	MLDMGFEPQIR		0.00549225	0.000306438	3	4	1	O00571; Q92841; P17844	0	1336.64	3.13529	High	0.0002569	0.004758
	FALSE	High	APILIATDVASR		0.000178857	0.000306438	2	2	1	Q92841; P17844	0	1226.71	3.57831	High	0.0002569	0.000148
	FALSE	High	LKSTCIYGGAPK	1xCarbamidomethyl [C5]	0.00494645	0.000306438	2	2	2	Q92841; P17844	1	1294.68	2.93248	High	0.0002569	0.004276
	FALSE	High	RTAQEVETYRR		0.00525132	0.000306438	1	1	1	P17844	2	1408.73	3.30453	High	0.0002569	0.004545
	FALSE	High	NFYQEHPDLAR		0.000850996	0.000306438	1	1	1	P17844	0	1389.65	3.19404	High	0.0002569	0.0007177
	FALSE	High	TIVFVETK		0.0110919	0.000482438	1	1	1	P17844	0	936.54	2.04164	High	0.0004038	0.009643
	FALSE	High	GLDVEDVK		0.0198508	0.000482438	2	2	1	Q92841; P17844	0	874.452	2.17291	High	0.0004038	0.01749
	FALSE	High	STCIYGGAPK	1xCarbamidomethyl [C3]	0.0184263	0.000482438	2	2	1	Q92841; P17844	0	1053.5	2.75383	High	0.0004038	0.01621
	FALSE	High	GDGPICLVLAPTR	1xCarbamidomethyl [C6]	0.00984155	0.000482438	2	2	1	Q92841; P17844	0	1368.73	3.02489	High	0.0004038	0.008595
	FALSE	High	KKWNLDELPK		0.0269166	0.0011471	1	1	1	P17844	2	1270.72	2.86416	High	0.0009588	0.02374
	FALSE	High	LMEEIMSEKENK		0.0606591	0.00300532	1	1	1	P17844	1	1480.7	2.04629	High	0.002498	0.05434
	FALSE	High	SKEITVR		0.0909247	0.00745756	1	1	1	P17844	1	832.489	1.78168	High	0.006505	0.08217
FALSE	Master Protein	P19338	Nucleolin OS=Homo sapiens OX=9606 GN=NCL PE=1 SV=3	29.0141	19	20	19	1	710	76.568	4.7	54.5166	19
	Checked	Confidence	Sequence	Modifications	Qvality PEP	Qvality q-value	# Protein Groups	# Proteins	# PSMs	Master Protein Accessions	# Missed Cleavages	Theo. MH+ [Da]	XCorr Sequest HT	Confidence Sequest HT	Percolator q-Value Sequest HT	Percolator PEP Sequest HT
	FALSE	High	GLSEDTTEETLKESFDGSVR		1.87399e-05	0	1	1	2	P19338	1	2200.03	3.62092	High	0	3.323e-05
	FALSE	High	TGISDVFAKNDLAVVDVR		4.33461e-05	0	1	1	1	P19338	1	1919.02	4.37137	High	0	3.522e-05
	FALSE	High	GFGFVDFNSEEDAK		5.41546e-05	0	1	1	1	P19338	0	1561.68	4.0391	High	0	4.402e-05
	FALSE	High	SISLYYTGEKGQNQDYR		0.0027415	0.000306438	1	1	1	P19338	1	2021.96	2.3178	High	0.0002569	0.002352
	FALSE	High	AIRLELQGPR		0.00184619	0.000306438	1	1	1	P19338	1	1152.68	3.16303	High	0.0002569	0.001576
	FALSE	High	NDLAVVDVR		0.00190208	0.000306438	1	1	1	P19338	0	1000.54	3.0865	High	0.0002569	0.001616
	FALSE	High	KFGYVDFESAEDLEK		8.90358e-05	0.000306438	1	1	1	P19338	1	1776.83	3.46975	High	0.0002569	7.302e-05
	FALSE	High	TGISDVFAK		0.00677146	0.000306438	1	1	1	P19338	0	937.499	2.72219	High	0.0002569	0.00588
	FALSE	High	VTQDELKEVFEDAAEIR		0.000655983	0.000306438	1	1	1	P19338	1	1991.99	3.03087	High	0.0002569	0.0005489
	FALSE	High	IVTDRETGSSK		0.00103263	0.000306438	1	1	1	P19338	1	1192.62	3.31039	High	0.0002569	0.0008752
	FALSE	High	TEADAEKTFEEKQGTEIDGR		0.0017393	0.000306438	1	1	1	P19338	2	2254.05	3.33447	High	0.0002569	0.00148
[truncated: 4,725 more rows]
