# Supplementary material for: VE-Cadherin modulates β-catenin/TCF-4 to enhance Vasculogenic Mimicry
Source: Cell Death Dis. 2023 Feb 17;14(2):135. doi: 10.1038/s41419-023-05666-7 (PMC9935922; doi:10.1038/s41419-023-05666-7)
Supplement: Supplementary file 10 — Table S6 [file 41419_2023_5666_MOESM10_ESM.xlsx]

## Sheet: Hoja 1
Grupo	Mitosis	mm2	Apoptosis	mm2	Necrosis area	tumor area mm2	Necrosis area mm2	% Necrosis area	PAS+/CD31-	mm2	PAS+/CD31+	mm2
Control 2	1+3+6+3+3+0+2+3+8+2	50	1+1+2+8+2+3+2+2+3+0	38.7097	2	97.095	25.94	26.7161	8	12.9032	27	43.5484
Control 3	9+3+5+6+3+1+1+4+1+6	62.9032	2+1+5+3+2+1+0+0+0+1	24.1935	2	53.584	14.998	27.9897	4	6.45161	23	37.0968
Control 4	7+1+7+3+10+6+4+1+0+2	66.129	1+1+1+3+1+5+0+2+2+3	30.6452	3	123.603	68.911	55.7519	2	3.22581	17	27.4194
Control 5	0+7+2+3+0+0+3+5+1+1	35.4839	7+3+2+1+2+4+1+1+1+0	35.4839	2	36.026	15.541	43.1383	1	1.6129	8	12.9032
Control 6	1+5+4+3+4+2+2+2+2+2	43.5484	1+1+2+0+1+3+3+7+7+3	45.1613	3	38.141	12.205	31.9997	0	0	22	35.4839
Media		51.6129		34.8387		69.6898	27.519	37.1191	15	4.83871		31.2903
Bevacizumad 1	7+5+6+10+8+3+0+0+2+7	77.4194	1+2+2+3+1+3+0+0+1+1	22.5806	3	188.241	61.378	32.6061	1	1.6129	32	51.6129
Bevacizumad 2	2+2+2+2+2+1+2+3+4+5	40.3226	2+0+0+2+2+4+1+1+2+0	22.5806	2	121.824	52.353	42.9743	2	3.22581	15	24.1935
Bevacizumad 3	1+4+10+5+3+1+2+3+1+1	50	2+1+2+1+4+3+3+1+2+5	38.7097	3	39.626	14.55	36.7183	3	4.83871	13	20.9677
Bevacizumad 4	3+4+1+6+5+2+1+1+0+1	38.7097	2+5+3+4+2+9+12+2+5+2	74.1935	3	49.131	29.394	59.8278	4	6.45161	27	43.5484
Bevacizumad 5	3+4+1+0+0+0+4+2+1+0	24.1935	3+4+5+3+1+1+4+4+3+4	51.6129	2	39.868	12.222	30.6562	0	0	12	19.3548
Bevacizumad 6	2+2+3+2+4+2+1+3+0+1	32.2581	9+5+5+3+0+0+8+5+7+7	79.0323	3	64.41	34.465	53.5088	1	1.6129	18	29.0323
Media		43.8172		48.1183		83.85	34.0603	42.7152	11	2.95699		31.4516
PF-271 1	2+1+3+3+7+7+5+2+3+4	59.6774	1+1+0+2+5+3+1+3+1+1	29.0323	2	78.888	20.876	26.4628	3	4.83871	13	20.9677
PF-271 3	4+0+3+1+3+1+1+0+0+1	22.5806	0+1+9+4+8+8+5+4+2+1	67.7419	3	14.713	8.296	56.3855	1	1.6129	15	24.1935
PF-271 4	4+2+6+2+5+2+7+3+3+4	61.2903	2+3+2+1+2+1+4+6+4+2	43.5484	3	103.452	33.27	32.1598	0	0	15	24.1935
PF-271 5	2+1+2+1+2+3+0+0+1+2	22.5806	1+8+9+5+7+6+2+4+3+0	72.5806	3	61.6	32.489	52.7419	1	1.6129	25	40.3226
PF-271 6	5+1+1+4+6+5+3+3+3+1	51.6129	3+5+4+1+7+4+1+2+5+3	56.4516	2	49.999	8.968	17.9364	0	0	15	24.1935
Media		41.5323		53.2258		61.7304	20.7798	37.1373	5	1.6129		26.7742
Beva+PF 1	6+4+5+1+4+4+5+3+5+1	61.2903	1+5+1+0+2+2+1+1+3+1	27.4194	3	20.291	11.851	58.4052	0	0	17	27.4194
Beva+PF 2	7+0+0+4+4+3+0+2+4+4	45.1613	1+0+3+2+5+4+6+4+3+1	46.7742	2	147.471	76.08	51.5898	1	1.6129	7	11.2903
Beva+PF 3	4+2+6+2+0+3+3+2+3+1	41.9355	3+1+0+1+0+1+2+2+2+0	19.3548	3	28.305	16.353	57.7742	3	4.83871	24	38.7097
Beva+PF 4	NV											0
Beva+PF 5	0+0+1+1+0+1+0+1+1+0	8.06452	1+3+6+2+1+2+0+1+1+1	29.0323	2	15.813	7.747	48.9913	0	0	36	58.0645
Beva+PF 6	0+1+3+1+0+0+0+0+0+0	8.06452	10+14+2+2+9+9+12+7+5+1	114.516	3	20.154	16.537	82.0532	1	1.6129	13	20.9677
Media		32.9032		47.4194		46.4068	25.7136	59.7628	5	1.6129		31.2903

## Sheet: Hoja 2
Grupo	Medida postfijación mm		Volumen mm3	SD	Peso postfijación (g)	SD
Control 2	16	12	1152		0.92		V(mm3) = ab2/2
Control 3	15	13	1267.5		0.59
Control 4	17	17	2456.5		1.58
Control 5	10	9	405		0.36
Control 6	18	5	225		0.41
Media			1101.2	883.105	0.772	0.502
Bevacizumad 1	22	13	1859		1.9
Bevacizumad 2	16	10	800		1.38			Grupos	Volumen	Peso
Bevacizumad 3	8	8	256		0.36			Control	1101.2	0.772
Bevacizumad 4	12	12	864		0.87			Bezmad	926.417	0.988333
Bevacizumad 5	16	8	512		0.47			PF-271	587.5	0.686
Bevacizumad 6	15	13	1267.5		0.95			Bez+PF	376.6	0.48
Media			926.417	570.461	0.988333	0.577
PF-271 1	15	9	607.5		0.65
PF-271 3	11	4	88		0.16
PF-271 4	14	14	1372		1.67
PF-271 5	12	11	726		0.54
PF-271 6	18	4	144		0.41
Media			587.5	519.907	0.686	0.58
BVZ+PF 1	6	4	48		0.14
BVZ+PF 2	20	12	1440		1.74
BVZ+PF 3	6	5	75		0.18
BVZ+PF 4
BVZ+PF 5	6	5	75		0.1
BVZ+PF 6	10	7	245		0.24
Media			376.6	599.592	0.48	0.706
